# Supplementary material for: The M3 Muscarinic Acetylcholine Receptor Promotes Epidermal Differentiation
Source: J Invest Dermatol. Author manuscript; Available in PMC 2023 Jan 19. (PMC9851810; doi:10.1016/j.jid.2022.06.013)
Supplement: Supplementary Tables 1-5 [file NIHMS1854616-supplement-Supplementary_Tables_1-5.xlsx]

## Sheet: 1_WTM3KOskin_markers_final
	p_val	avg_log2FC	pct.1	pct.2	p_val_adj	cluster	gene
Cenpf	0	2.03108	0.918	0.276	0	Basal IFE 1	Cenpf
Ube2c	0	1.8999	0.868	0.258	0	Basal IFE 1	Ube2c
Tubb4b	0	1.74531	0.99	0.76	0	Basal IFE 1	Tubb4b
Cenpa	0	1.71868	0.95	0.351	0	Basal IFE 1	Cenpa
Cdc20	0	1.6843	0.912	0.28	0	Basal IFE 1	Cdc20
Hist1h1b	0	1.56654	0.754	0.419	0	Basal IFE 1	Hist1h1b
Cks2	0	1.56492	0.962	0.475	0	Basal IFE 1	Cks2
Birc5	0	1.55382	0.973	0.354	0	Basal IFE 1	Birc5
Arl6ip1	0	1.52711	0.923	0.686	0	Basal IFE 1	Arl6ip1
Top2a	0	1.52333	0.872	0.369	0	Basal IFE 1	Top2a
Ccnb1	0	1.50878	0.867	0.228	0	Basal IFE 1	Ccnb1
Cdca3	0	1.48221	0.958	0.321	0	Basal IFE 1	Cdca3
Mki67	0	1.47536	0.936	0.335	0	Basal IFE 1	Mki67
Nusap1	0	1.47445	0.836	0.218	0	Basal IFE 1	Nusap1
Hmgb2	0	1.46016	1	0.893	0	Basal IFE 1	Hmgb2
Prc1	0	1.40956	0.833	0.298	0	Basal IFE 1	Prc1
Cdca8	0	1.40162	0.943	0.315	0	Basal IFE 1	Cdca8
Cdk1	0	1.24494	0.857	0.305	0	Basal IFE 1	Cdk1
Ube2s	0	1.24234	0.977	0.726	0	Basal IFE 1	Ube2s
Cenpe	0	1.24158	0.846	0.243	0	Basal IFE 1	Cenpe
Tpx2	0	1.20726	0.868	0.231	0	Basal IFE 1	Tpx2
H2afx	0	1.19168	0.848	0.402	0	Basal IFE 1	H2afx
Racgap1	0	1.19083	0.893	0.249	0	Basal IFE 1	Racgap1
Ccnb2	0	1.15809	0.848	0.236	0	Basal IFE 1	Ccnb2
Tubb5	0	1.14532	0.996	0.93	0	Basal IFE 1	Tubb5
Hmmr	0	1.14081	0.789	0.162	0	Basal IFE 1	Hmmr
H2afv	0	1.1379	0.999	0.909	0	Basal IFE 1	H2afv
Ckap2l	0	1.10187	0.834	0.243	0	Basal IFE 1	Ckap2l
Smc4	0	1.09384	0.96	0.534	0	Basal IFE 1	Smc4
Stmn1	0	1.06856	1	0.869	0	Basal IFE 1	Stmn1
H2afz	0	1.05707	1	0.966	0	Basal IFE 1	H2afz
Ckap2	0	1.03945	0.807	0.228	0	Basal IFE 1	Ckap2
Kif11	0	1.03801	0.732	0.178	0	Basal IFE 1	Kif11
Tuba1b	0	0.996193	0.957	0.824	0	Basal IFE 1	Tuba1b
Kif23	0	0.990645	0.756	0.166	0	Basal IFE 1	Kif23
Hist1h2ap	0	0.987028	0.639	0.294	0	Basal IFE 1	Hist1h2ap
Smc2	0	0.985055	0.864	0.419	0	Basal IFE 1	Smc2
Ccna2	0	0.975084	0.834	0.246	0	Basal IFE 1	Ccna2
Nucks1	0	0.955407	0.989	0.847	0	Basal IFE 1	Nucks1
Tacc3	0	0.933769	0.815	0.264	0	Basal IFE 1	Tacc3
Hmgb1	0	0.931622	1	0.99	0	Basal IFE 1	Hmgb1
Hn1	0	0.928717	0.938	0.787	0	Basal IFE 1	Hn1
Ptms	0	0.918516	0.998	0.919	0	Basal IFE 1	Ptms
Tmpo	0	0.905984	0.959	0.716	0	Basal IFE 1	Tmpo
Casc5	0	0.8891	0.751	0.224	0	Basal IFE 1	Casc5
Lockd	0	0.88562	0.697	0.212	0	Basal IFE 1	Lockd
Aurkb	0	0.870722	0.721	0.19	0	Basal IFE 1	Aurkb
Anp32e	0	0.868323	0.954	0.687	0	Basal IFE 1	Anp32e
Hmgn2	0	0.864789	0.97	0.707	0	Basal IFE 1	Hmgn2
Mis18bp1	0	0.854885	0.72	0.205	0	Basal IFE 1	Mis18bp1
Aspm	0	0.851932	0.627	0.108	0	Basal IFE 1	Aspm
Bub3	0	0.851494	0.861	0.54	0	Basal IFE 1	Bub3
Spc24	0	0.84003	0.831	0.325	0	Basal IFE 1	Spc24
Kif20b	0	0.838375	0.703	0.189	0	Basal IFE 1	Kif20b
Plk1	0	0.833364	0.665	0.134	0	Basal IFE 1	Plk1
Sgol2a	0	0.830258	0.667	0.158	0	Basal IFE 1	Sgol2a
Incenp	0	0.828828	0.758	0.234	0	Basal IFE 1	Incenp
Kif4	0	0.824971	0.68	0.15	0	Basal IFE 1	Kif4
Dbf4	0	0.823561	0.791	0.323	0	Basal IFE 1	Dbf4
Rad21	0	0.808743	0.903	0.548	0	Basal IFE 1	Rad21
Sgol1	0	0.807965	0.728	0.209	0	Basal IFE 1	Sgol1
Fam64a	0	0.797638	0.636	0.115	0	Basal IFE 1	Fam64a
Calm2	0	0.792786	0.977	0.895	0	Basal IFE 1	Calm2
Cdc25b	0	0.783122	0.61	0.142	0	Basal IFE 1	Cdc25b
Tuba1c	0	0.778453	0.673	0.278	0	Basal IFE 1	Tuba1c
Emp1	0	0.765685	0.902	0.584	0	Basal IFE 1	Emp1
Aurka	0	0.764465	0.629	0.134	0	Basal IFE 1	Aurka
Ccdc34	0	0.76313	0.961	0.614	0	Basal IFE 1	Ccdc34
Cks1b	0	0.753958	0.928	0.622	0	Basal IFE 1	Cks1b
Lmna	0	0.750291	0.997	0.93	0	Basal IFE 1	Lmna
Dlgap5	0	0.741471	0.66	0.164	0	Basal IFE 1	Dlgap5
Spc25	0	0.733259	0.703	0.195	0	Basal IFE 1	Spc25
Kif22	0	0.733205	0.686	0.173	0	Basal IFE 1	Kif22
Hsp90b1	0	0.725191	0.96	0.756	0	Basal IFE 1	Hsp90b1
Ncapd2	0	0.706873	0.729	0.23	0	Basal IFE 1	Ncapd2
Kif20a	0	0.706173	0.615	0.119	0	Basal IFE 1	Kif20a
Hp1bp3	0	0.701143	0.953	0.76	0	Basal IFE 1	Hp1bp3
Kif2c	0	0.693136	0.602	0.112	0	Basal IFE 1	Kif2c
Esco2	0	0.677754	0.576	0.174	0	Basal IFE 1	Esco2
Bub1b	0	0.676721	0.64	0.151	0	Basal IFE 1	Bub1b
2810417H13Rik	0	0.675383	0.823	0.374	0	Basal IFE 1	2810417H13Rik
Pbk	0	0.675157	0.68	0.217	0	Basal IFE 1	Pbk
Lmnb1	0	0.657721	0.891	0.533	0	Basal IFE 1	Lmnb1
Ptma	0	0.655355	1	1	0	Basal IFE 1	Ptma
Knstrn	0	0.647796	0.617	0.196	0	Basal IFE 1	Knstrn
Ckap5	0	0.638497	0.716	0.325	0	Basal IFE 1	Ckap5
Nde1	0	0.635758	0.681	0.255	0	Basal IFE 1	Nde1
Cdc25c	0	0.630891	0.571	0.108	0	Basal IFE 1	Cdc25c
Cdca2	0	0.630017	0.613	0.155	0	Basal IFE 1	Cdca2
Gpsm2	0	0.628475	0.761	0.365	0	Basal IFE 1	Gpsm2
Trim59	0	0.623094	0.702	0.298	0	Basal IFE 1	Trim59
Fbxo5	0	0.620997	0.614	0.184	0	Basal IFE 1	Fbxo5
Hjurp	0	0.618924	0.791	0.436	0	Basal IFE 1	Hjurp
Rangap1	0	0.616122	0.772	0.367	0	Basal IFE 1	Rangap1
Fzr1	0	0.599891	0.665	0.277	0	Basal IFE 1	Fzr1
Anln	0	0.596368	0.556	0.124	0	Basal IFE 1	Anln
Ndc80	0	0.587474	0.613	0.163	0	Basal IFE 1	Ndc80
Mad2l1	0	0.583841	0.677	0.221	0	Basal IFE 1	Mad2l1
Shcbp1	0	0.581953	0.631	0.178	0	Basal IFE 1	Shcbp1
Rnf26	0	0.575815	0.681	0.25	0	Basal IFE 1	Rnf26
Dek	0	0.573616	0.994	0.921	0	Basal IFE 1	Dek
Ect2	0	0.566401	0.514	0.1	0	Basal IFE 1	Ect2
2700094K13Rik	0	0.559294	0.965	0.748	0	Basal IFE 1	2700094K13Rik
Iqgap3	0	0.556484	0.52	0.1	0	Basal IFE 1	Iqgap3
Cenpw	0	0.552058	0.785	0.4	0	Basal IFE 1	Cenpw
G2e3	0	0.539779	0.537	0.183	0	Basal IFE 1	G2e3
Kif15	0	0.538629	0.559	0.14	0	Basal IFE 1	Kif15
Clic1	0	0.537742	0.98	0.879	0	Basal IFE 1	Clic1
Ncaph	0	0.532047	0.555	0.167	0	Basal IFE 1	Ncaph
Arhgap11a	0	0.530043	0.582	0.185	0	Basal IFE 1	Arhgap11a
Mxd3	0	0.520298	0.539	0.134	0	Basal IFE 1	Mxd3
Foxm1	0	0.51806	0.536	0.127	0	Basal IFE 1	Foxm1
Cenpl	0	0.516776	0.54	0.136	0	Basal IFE 1	Cenpl
Cit	0	0.513347	0.561	0.155	0	Basal IFE 1	Cit
Ska1	0	0.512756	0.558	0.14	0	Basal IFE 1	Ska1
Cenpm	0	0.508532	0.64	0.233	0	Basal IFE 1	Cenpm
Ncapg	0	0.501222	0.546	0.142	0	Basal IFE 1	Ncapg
Nek2	0	0.501	0.458	0.087	0	Basal IFE 1	Nek2
Terf1	0	0.498126	0.65	0.294	0	Basal IFE 1	Terf1
Cdkn2d	0	0.497096	0.549	0.19	0	Basal IFE 1	Cdkn2d
Miip	0	0.492066	0.57	0.206	0	Basal IFE 1	Miip
Hdgf	0	0.489999	0.99	0.92	0	Basal IFE 1	Hdgf
Cdkn3	0	0.484426	0.425	0.081	0	Basal IFE 1	Cdkn3
Hist1h4d	0	0.482798	0.466	0.174	0	Basal IFE 1	Hist1h4d
Ubb	0	0.473483	1	0.998	0	Basal IFE 1	Ubb
Ccnf	0	0.468276	0.447	0.081	0	Basal IFE 1	Ccnf
Cep89	0	0.464341	0.474	0.157	0	Basal IFE 1	Cep89
Kifc1	0	0.461371	0.469	0.102	0	Basal IFE 1	Kifc1
Psrc1	0	0.460121	0.508	0.154	0	Basal IFE 1	Psrc1
Melk	0	0.451003	0.511	0.14	0	Basal IFE 1	Melk
Gas2l3	0	0.447843	0.406	0.083	0	Basal IFE 1	Gas2l3
Fam83d	0	0.418771	0.406	0.074	0	Basal IFE 1	Fam83d
Cenpq	0	0.416472	0.579	0.233	0	Basal IFE 1	Cenpq
Kif18a	0	0.407506	0.45	0.125	0	Basal IFE 1	Kif18a
Depdc1a	0	0.398802	0.412	0.084	0	Basal IFE 1	Depdc1a
Diaph3	0	0.390836	0.493	0.172	0	Basal IFE 1	Diaph3
Bub1	0	0.389805	0.45	0.127	0	Basal IFE 1	Bub1
Hist1h3c	0	0.384171	0.377	0.11	0	Basal IFE 1	Hist1h3c
Cdkn2c	0	0.382305	0.46	0.139	0	Basal IFE 1	Cdkn2c
Arhgap19	0	0.380293	0.396	0.08	0	Basal IFE 1	Arhgap19
Cep55	0	0.367072	0.392	0.079	0	Basal IFE 1	Cep55
Trip13	0	0.362424	0.513	0.189	0	Basal IFE 1	Trip13
Sapcd2	0	0.36096	0.344	0.067	0	Basal IFE 1	Sapcd2
C330027C09Rik	0	0.351996	0.392	0.102	0	Basal IFE 1	C330027C09Rik
Cdca5	0	0.347886	0.437	0.129	0	Basal IFE 1	Cdca5
Asf1b	0	0.346415	0.48	0.175	0	Basal IFE 1	Asf1b
Cenpn	0	0.328089	0.409	0.121	0	Basal IFE 1	Cenpn
Kif14	0	0.311306	0.314	0.052	0	Basal IFE 1	Kif14
Ttk	0	0.306897	0.374	0.099	0	Basal IFE 1	Ttk
Prr11	0	0.293359	0.328	0.07	0	Basal IFE 1	Prr11
Spag5	0	0.292071	0.354	0.086	0	Basal IFE 1	Spag5
Kpna2	0	0.276976	0.291	0.063	0	Basal IFE 1	Kpna2
Spdl1	0	0.265556	0.339	0.095	0	Basal IFE 1	Spdl1
Troap	0	0.264958	0.274	0.043	0	Basal IFE 1	Troap
Gm3550	0	0.260203	0.297	0.075	0	Basal IFE 1	Gm3550
Cenpk	9.87394e-307	0.385802	0.542	0.219	2.76451e-302	Basal IFE 1	Cenpk
Nuf2	1.55917e-304	0.254914	0.335	0.096	4.36536e-300	Basal IFE 1	Nuf2
Plk4	1.13627e-296	0.464288	0.627	0.298	3.18134e-292	Basal IFE 1	Plk4
Hmgn1	1.1363e-295	0.441	0.999	0.984	3.18142e-291	Basal IFE 1	Hmgn1
Bora	8.67742e-295	0.273466	0.312	0.088	2.4295e-290	Basal IFE 1	Bora
Neil3	3.11098e-292	0.283361	0.365	0.115	8.71012e-288	Basal IFE 1	Neil3
Odf2	2.1902e-289	0.472781	0.71	0.375	6.13212e-285	Basal IFE 1	Odf2
Mastl	3.49676e-289	0.282678	0.369	0.119	9.79023e-285	Basal IFE 1	Mastl
Lsm2	3.00363e-279	0.515577	0.891	0.663	8.40955e-275	Basal IFE 1	Lsm2
Setd8	3.74074e-268	0.535179	0.844	0.572	1.04733e-263	Basal IFE 1	Setd8
Ska2	2.01246e-266	0.312137	0.421	0.154	5.63448e-262	Basal IFE 1	Ska2
Phgdh	1.27842e-264	0.549037	0.941	0.726	3.57932e-260	Basal IFE 1	Phgdh
Brd8	5.501e-264	0.457396	0.76	0.434	1.54017e-259	Basal IFE 1	Brd8
Lmo1	4.47581e-263	0.546425	0.988	0.778	1.25314e-258	Basal IFE 1	Lmo1
Ube2t	3.74167e-262	0.295922	0.412	0.15	1.04759e-257	Basal IFE 1	Ube2t
H1fx	8.14218e-262	0.59765	0.812	0.508	2.27965e-257	Basal IFE 1	H1fx
Ran	8.42859e-261	0.452536	0.993	0.922	2.35984e-256	Basal IFE 1	Ran
Pmf1	6.60605e-260	0.440374	0.779	0.446	1.84956e-255	Basal IFE 1	Pmf1
Cenpp	3.39968e-258	0.312995	0.425	0.159	9.51842e-254	Basal IFE 1	Cenpp
Slc25a48	8.50642e-257	0.356072	0.433	0.169	2.38163e-252	Basal IFE 1	Slc25a48
Sostdc1	1.74e-256	0.748073	0.798	0.483	4.87166e-252	Basal IFE 1	Sostdc1
Fkbp2	4.58101e-256	0.473492	0.805	0.497	1.28259e-251	Basal IFE 1	Fkbp2
Cdk5rap2	7.33817e-256	0.324475	0.47	0.19	2.05454e-251	Basal IFE 1	Cdk5rap2
Cep70	2.79306e-255	0.327005	0.492	0.203	7.82002e-251	Basal IFE 1	Cep70
Vangl1	3.17735e-252	0.477546	0.729	0.418	8.89594e-248	Basal IFE 1	Vangl1
Rhno1	7.47336e-242	0.428488	0.717	0.411	2.09239e-237	Basal IFE 1	Rhno1
Rrm1	1.9974e-241	0.464332	0.712	0.39	5.59231e-237	Basal IFE 1	Rrm1
Traip	7.58678e-241	0.267343	0.397	0.147	2.12415e-236	Basal IFE 1	Traip
Lbr	6.11393e-239	0.431304	0.724	0.403	1.71178e-234	Basal IFE 1	Lbr
Cdca4	6.22964e-237	0.377326	0.611	0.306	1.74418e-232	Basal IFE 1	Cdca4
Hmgb3	3.26839e-235	0.507232	0.926	0.69	9.15085e-231	Basal IFE 1	Hmgb3
Gas1	7.40106e-231	0.546091	0.794	0.477	2.07215e-226	Basal IFE 1	Gas1
Hmgn3	1.48973e-230	0.568441	0.791	0.509	4.17096e-226	Basal IFE 1	Hmgn3
Tk1	1.59444e-229	0.3867	0.656	0.324	4.4641e-225	Basal IFE 1	Tk1
Hmgn5	1.18985e-228	0.474537	0.779	0.482	3.33135e-224	Basal IFE 1	Hmgn5
Bcam	1.8866e-226	0.47333	0.946	0.709	5.2821e-222	Basal IFE 1	Bcam
Nup37	9.39567e-225	0.314958	0.466	0.198	2.6306e-220	Basal IFE 1	Nup37
Igsf9	9.54442e-217	0.435174	0.732	0.421	2.67225e-212	Basal IFE 1	Igsf9
Dnph1	1.02715e-214	0.341454	0.514	0.239	2.87581e-210	Basal IFE 1	Dnph1
Hist1h2ae	3.64847e-212	0.756673	0.454	0.211	1.0215e-207	Basal IFE 1	Hist1h2ae
Dynll1	8.63312e-212	0.521138	0.986	0.924	2.4171e-207	Basal IFE 1	Dynll1
Krt5	5.99277e-211	0.559998	1	0.91	1.67786e-206	Basal IFE 1	Krt5
Ppp2r5d	2.87759e-209	0.318391	0.507	0.237	8.05668e-205	Basal IFE 1	Ppp2r5d
Mis18a	1.20537e-201	0.294516	0.513	0.24	3.37478e-197	Basal IFE 1	Mis18a
Hist2h2ac	2.71713e-201	0.325415	0.316	0.115	7.60743e-197	Basal IFE 1	Hist2h2ac
Cenpc1	5.41998e-197	0.274306	0.463	0.207	1.51749e-192	Basal IFE 1	Cenpc1
Gmnn	1.4573e-195	0.413566	0.755	0.45	4.08014e-191	Basal IFE 1	Gmnn
Cenph	1.87407e-195	0.299495	0.548	0.261	5.24702e-191	Basal IFE 1	Cenph
Srsf3	2.03959e-194	0.371418	0.992	0.952	5.71044e-190	Basal IFE 1	Srsf3
Epcam	8.13477e-193	0.50283	0.941	0.739	2.27757e-188	Basal IFE 1	Epcam
Add3	1.5168e-191	0.429986	0.732	0.454	4.24673e-187	Basal IFE 1	Add3
Ptn	6.36985e-190	0.380366	0.944	0.671	1.78343e-185	Basal IFE 1	Ptn
Pdlim1	1.80181e-189	0.419956	0.776	0.487	5.0447e-185	Basal IFE 1	Pdlim1
Tax1bp1	9.22188e-188	0.45421	0.968	0.883	2.58194e-183	Basal IFE 1	Tax1bp1
Mnd1	4.63519e-186	0.315072	0.57	0.293	1.29776e-181	Basal IFE 1	Mnd1
Wbp5	2.05063e-185	0.466564	0.972	0.828	5.74134e-181	Basal IFE 1	Wbp5
S100a10	2.28389e-183	0.458865	0.989	0.911	6.39444e-179	Basal IFE 1	S100a10
Ubald2	3.41578e-182	0.439761	0.904	0.706	9.5635e-178	Basal IFE 1	Ubald2
Opa3	1.87571e-177	0.275398	0.478	0.227	5.25162e-173	Basal IFE 1	Opa3
Fbln2	1.17264e-176	0.287488	0.485	0.231	3.28316e-172	Basal IFE 1	Fbln2
Cmc2	1.34016e-176	0.304827	0.608	0.328	3.75217e-172	Basal IFE 1	Cmc2
Usp1	9.17648e-176	0.428878	0.793	0.543	2.56923e-171	Basal IFE 1	Usp1
Syne2	1.40882e-175	0.386816	0.851	0.597	3.94441e-171	Basal IFE 1	Syne2
Lsm3	1.56947e-173	0.365928	0.862	0.609	4.39419e-169	Basal IFE 1	Lsm3
Srsf7	5.24479e-173	0.404517	0.898	0.692	1.46844e-168	Basal IFE 1	Srsf7
Fst	3.90344e-171	0.441758	0.764	0.475	1.09289e-166	Basal IFE 1	Fst
Oaz1	2.23879e-170	0.260569	0.999	0.995	6.26817e-166	Basal IFE 1	Oaz1
Ccng2	4.22807e-170	0.261505	0.476	0.226	1.18378e-165	Basal IFE 1	Ccng2
Clspn	7.04147e-165	0.297145	0.488	0.236	1.97147e-160	Basal IFE 1	Clspn
Cdkn1b	1.00511e-164	0.387489	0.676	0.421	2.81411e-160	Basal IFE 1	Cdkn1b
H3f3b	1.32204e-162	0.36741	1	1	3.70144e-158	Basal IFE 1	H3f3b
Uhrf1	4.34519e-162	0.288261	0.649	0.349	1.21657e-157	Basal IFE 1	Uhrf1
Irx4	4.80712e-161	0.401402	0.779	0.495	1.3459e-156	Basal IFE 1	Irx4
Sae1	5.98085e-160	0.368445	0.828	0.588	1.67452e-155	Basal IFE 1	Sae1
Grk6	4.221e-159	0.311537	0.595	0.335	1.1818e-154	Basal IFE 1	Grk6
Anp32b	2.14198e-158	0.342352	0.984	0.926	5.99713e-154	Basal IFE 1	Anp32b
Hist1h1d	4.99429e-158	0.2925	0.35	0.151	1.3983e-153	Basal IFE 1	Hist1h1d
Krt14	1.73437e-157	0.436546	1	0.938	4.8559e-153	Basal IFE 1	Krt14
Rbm3	2.24633e-156	0.319993	1	0.996	6.28928e-152	Basal IFE 1	Rbm3
Nfib	3.30738e-154	0.401512	0.99	0.868	9.26e-150	Basal IFE 1	Nfib
Serpinb6a	3.97392e-154	0.376406	0.895	0.691	1.11262e-149	Basal IFE 1	Serpinb6a
Cd9	2.75753e-153	0.328443	0.997	0.963	7.72053e-149	Basal IFE 1	Cd9
Hsp90aa1	2.91394e-153	0.363698	0.982	0.906	8.15844e-149	Basal IFE 1	Hsp90aa1
Ing1	1.57907e-152	0.345119	0.686	0.43	4.42108e-148	Basal IFE 1	Ing1
Col17a1	2.94561e-152	0.34653	0.802	0.496	8.24712e-148	Basal IFE 1	Col17a1
Nfix	7.35729e-152	0.35923	0.949	0.749	2.05989e-147	Basal IFE 1	Nfix
Irx1	2.08086e-149	0.347078	0.68	0.415	5.82598e-145	Basal IFE 1	Irx1
Pltp	2.72066e-148	0.272596	0.499	0.257	7.6173e-144	Basal IFE 1	Pltp
Phip	4.77699e-148	0.367249	0.846	0.635	1.33746e-143	Basal IFE 1	Phip
Alyref	2.10802e-147	0.393942	0.784	0.566	5.90202e-143	Basal IFE 1	Alyref
Hnrnpa3	7.81673e-147	0.356403	0.983	0.925	2.18853e-142	Basal IFE 1	Hnrnpa3
Prkcdbp	3.07042e-146	0.353255	0.638	0.378	8.59657e-142	Basal IFE 1	Prkcdbp
Hnrnpul2	3.3956e-146	0.362804	0.834	0.61	9.50699e-142	Basal IFE 1	Hnrnpul2
Cep57	4.68799e-146	0.311395	0.655	0.399	1.31254e-141	Basal IFE 1	Cep57
Nrm	1.06433e-145	0.294691	0.595	0.338	2.97991e-141	Basal IFE 1	Nrm
Morf4l1	7.59843e-145	0.312836	0.984	0.912	2.12741e-140	Basal IFE 1	Morf4l1
Tcof1	1.69691e-144	0.323792	0.706	0.445	4.75102e-140	Basal IFE 1	Tcof1
Hnrnpa2b1	5.72243e-143	0.33708	0.987	0.897	1.60217e-138	Basal IFE 1	Hnrnpa2b1
Nudt1	7.95708e-142	0.252383	0.502	0.265	2.22782e-137	Basal IFE 1	Nudt1
Pnrc2	1.77718e-141	0.31948	0.666	0.412	4.97575e-137	Basal IFE 1	Pnrc2
Snrpb	1.21739e-138	0.293649	0.982	0.929	3.40845e-134	Basal IFE 1	Snrpb
Cdca7l	1.95349e-138	0.275444	0.545	0.299	5.46939e-134	Basal IFE 1	Cdca7l
Rnaseh2c	2.74122e-137	0.298568	0.767	0.5	7.67487e-133	Basal IFE 1	Rnaseh2c
Xpo1	1.07435e-136	0.266108	0.546	0.306	3.00797e-132	Basal IFE 1	Xpo1
Cxcl14	2.73148e-136	0.396797	0.989	0.829	7.64761e-132	Basal IFE 1	Cxcl14
Cntrl	3.78478e-136	0.25465	0.491	0.26	1.05966e-131	Basal IFE 1	Cntrl
Lamc2	1.17616e-135	0.347413	0.744	0.491	3.29301e-131	Basal IFE 1	Lamc2
Ctcf	1.16155e-134	0.367955	0.856	0.675	3.25211e-130	Basal IFE 1	Ctcf
Ncaph2	9.30746e-134	0.305775	0.704	0.448	2.6059e-129	Basal IFE 1	Ncaph2
Isoc1	5.40616e-132	0.334071	0.809	0.58	1.51362e-127	Basal IFE 1	Isoc1
Dazap1	2.4859e-129	0.324695	0.896	0.715	6.96002e-125	Basal IFE 1	Dazap1
Numa1	2.15674e-127	0.283564	0.66	0.409	6.03845e-123	Basal IFE 1	Numa1
Cav1	3.90217e-127	0.30878	0.763	0.493	1.09253e-122	Basal IFE 1	Cav1
Psat1	7.13268e-127	0.286022	0.669	0.424	1.99701e-122	Basal IFE 1	Psat1
Psip1	3.93409e-124	0.302392	0.765	0.51	1.10147e-119	Basal IFE 1	Psip1
Reep4	1.66777e-122	0.326041	0.861	0.642	4.66942e-118	Basal IFE 1	Reep4
Prdx4	2.02133e-122	0.294405	0.788	0.542	5.65933e-118	Basal IFE 1	Prdx4
Itgb4	5.43456e-121	0.268041	0.667	0.411	1.52157e-116	Basal IFE 1	Itgb4
Ddx39b	9.49403e-121	0.318564	0.961	0.862	2.65814e-116	Basal IFE 1	Ddx39b
Col4a1	9.53348e-121	0.346476	0.76	0.515	2.66918e-116	Basal IFE 1	Col4a1
Sfpq	2.17455e-120	0.339395	0.97	0.889	6.08829e-116	Basal IFE 1	Sfpq
Ctnnal1	4.47402e-120	0.259513	0.63	0.371	1.25263e-115	Basal IFE 1	Ctnnal1
Tagln2	1.40873e-119	0.348446	0.929	0.773	3.94415e-115	Basal IFE 1	Tagln2
Hoxa7	2.24355e-118	0.352848	0.743	0.536	6.28148e-114	Basal IFE 1	Hoxa7
Polr2a	5.11504e-118	0.305817	0.716	0.489	1.43211e-113	Basal IFE 1	Polr2a
Cbx1	1.85132e-117	0.298965	0.927	0.769	5.18333e-113	Basal IFE 1	Cbx1
Mrpl51	3.70044e-117	0.305289	0.883	0.684	1.03605e-112	Basal IFE 1	Mrpl51
Cbx3	7.70472e-116	0.337632	0.979	0.857	2.15717e-111	Basal IFE 1	Cbx3
Pthlh	4.12925e-115	0.253195	0.323	0.15	1.15611e-110	Basal IFE 1	Pthlh
Smc1a	4.63671e-115	0.313159	0.895	0.711	1.29819e-110	Basal IFE 1	Smc1a
Frat2	1.97321e-114	0.252729	0.428	0.234	5.52459e-110	Basal IFE 1	Frat2
Vars	1.81696e-113	0.251719	0.619	0.381	5.08712e-109	Basal IFE 1	Vars
Sumo2	2.55861e-113	0.277663	0.989	0.965	7.16358e-109	Basal IFE 1	Sumo2
Tyms	5.44339e-113	0.284925	0.559	0.33	1.52404e-108	Basal IFE 1	Tyms
Snrpd1	2.53002e-112	0.307107	0.937	0.828	7.08356e-108	Basal IFE 1	Snrpd1
Hmgcs2	3.36759e-112	0.548327	0.578	0.373	9.42858e-108	Basal IFE 1	Hmgcs2
Lsm4	1.34111e-110	0.285265	0.954	0.863	3.75485e-106	Basal IFE 1	Lsm4
Hint1	2.76604e-110	0.274633	0.991	0.975	7.74436e-106	Basal IFE 1	Hint1
Fbln1	2.96e-110	0.274679	0.713	0.477	8.28742e-106	Basal IFE 1	Fbln1
Ddx39	6.94308e-110	0.273757	0.73	0.493	1.94392e-105	Basal IFE 1	Ddx39
Psph	7.47009e-108	0.286952	0.674	0.442	2.09148e-103	Basal IFE 1	Psph
Lsm5	1.91093e-106	0.281337	0.858	0.657	5.35023e-102	Basal IFE 1	Lsm5
Pafah1b3	3.07833e-105	0.282816	0.87	0.68	8.61871e-101	Basal IFE 1	Pafah1b3
Banf1	1.1292e-104	0.282899	0.885	0.72	3.16154e-100	Basal IFE 1	Banf1
Maz	2.24861e-103	0.259919	0.732	0.502	6.29566e-99	Basal IFE 1	Maz
Ryk	1.45364e-102	0.287243	0.944	0.801	4.06989e-98	Basal IFE 1	Ryk
Nfyb	1.4853e-102	0.250257	0.674	0.441	4.15855e-98	Basal IFE 1	Nfyb
Chd3	2.34366e-101	0.312819	0.865	0.66	6.56177e-97	Basal IFE 1	Chd3
Ptch1	5.41196e-101	0.385953	0.797	0.608	1.51524e-96	Basal IFE 1	Ptch1
Itga6	1.63018e-100	0.280196	0.83	0.598	4.56418e-96	Basal IFE 1	Itga6
Gas6	3.43138e-100	0.33369	0.801	0.6	9.60717e-96	Basal IFE 1	Gas6
Rdx	7.66891e-100	0.275035	0.971	0.885	2.14714e-95	Basal IFE 1	Rdx
Exosc8	2.6287e-99	0.250254	0.689	0.464	7.35983e-95	Basal IFE 1	Exosc8
Whsc1	2.66875e-99	0.281035	0.65	0.431	7.47198e-95	Basal IFE 1	Whsc1
Smc6	2.93692e-98	0.288315	0.898	0.741	8.22279e-94	Basal IFE 1	Smc6
Ccar1	1.43421e-97	0.274026	0.867	0.677	4.0155e-93	Basal IFE 1	Ccar1
Edn1	3.45058e-95	0.305939	0.468	0.274	9.66093e-91	Basal IFE 1	Edn1
Srsf2	1.11597e-94	0.256325	0.977	0.896	3.12449e-90	Basal IFE 1	Srsf2
H2afy	9.12064e-94	0.278747	0.934	0.84	2.5536e-89	Basal IFE 1	H2afy
Hnrnpd	1.69743e-93	0.334563	0.914	0.814	4.75248e-89	Basal IFE 1	Hnrnpd
Mapre1	9.32243e-91	0.278597	0.869	0.715	2.61009e-86	Basal IFE 1	Mapre1
Nudcd2	1.55804e-89	0.271402	0.741	0.531	4.36221e-85	Basal IFE 1	Nudcd2
Hnrnpa0	3.26793e-89	0.376826	0.912	0.826	9.14956e-85	Basal IFE 1	Hnrnpa0
Dst	5.88387e-89	0.27932	0.969	0.807	1.64737e-84	Basal IFE 1	Dst
Bcl11b	1.54532e-88	0.268033	0.844	0.638	4.32659e-84	Basal IFE 1	Bcl11b
Anxa2	1.55595e-88	0.30438	0.993	0.946	4.35636e-84	Basal IFE 1	Anxa2
Dut	2.65316e-87	0.273157	0.766	0.546	7.42831e-83	Basal IFE 1	Dut
Fopnl	6.36967e-87	0.251038	0.675	0.466	1.78338e-82	Basal IFE 1	Fopnl
Morf4l2	3.6093e-86	0.279335	0.838	0.654	1.01053e-81	Basal IFE 1	Morf4l2
Gpc3	7.44212e-86	0.254347	0.731	0.507	2.08365e-81	Basal IFE 1	Gpc3
Sox9	3.84187e-83	0.251101	0.623	0.407	1.07565e-78	Basal IFE 1	Sox9
Ube2i	4.37424e-83	0.252038	0.96	0.897	1.2247e-78	Basal IFE 1	Ube2i
Magoh	2.27649e-81	0.255776	0.909	0.773	6.37371e-77	Basal IFE 1	Magoh
Nsmce4a	7.87777e-81	0.255227	0.862	0.688	2.20562e-76	Basal IFE 1	Nsmce4a
Igfbp2	7.77115e-76	0.275276	0.32	0.173	2.17577e-71	Basal IFE 1	Igfbp2
Hist1h1e	4.33061e-75	0.717909	0.704	0.586	1.21249e-70	Basal IFE 1	Hist1h1e
Hnrnpab	1.12975e-74	0.251656	0.984	0.932	3.16308e-70	Basal IFE 1	Hnrnpab
Zfp91	6.24109e-66	0.258516	0.869	0.757	1.74738e-61	Basal IFE 1	Zfp91
Bzw2	2.91989e-64	0.251581	0.855	0.7	8.17509e-60	Basal IFE 1	Bzw2
Dcn	6.53482e-63	0.284812	0.676	0.494	1.82962e-58	Basal IFE 1	Dcn
Cdv3	1.20778e-56	0.2502	0.887	0.768	3.38154e-52	Basal IFE 1	Cdv3
H19	3.56275e-54	0.598014	0.396	0.262	9.975e-50	Basal IFE 1	H19
Cltb	2.00071e-46	0.255398	0.747	0.606	5.6016e-42	Basal IFE 1	Cltb
H191	0	2.43479	0.756	0.225	0	Basal IFE 2	H19
Wnt4	0	1.96405	0.978	0.574	0	Basal IFE 2	Wnt4
Krt141	0	1.87332	1	0.938	0	Basal IFE 2	Krt14
Krt51	0	1.69263	1	0.909	0	Basal IFE 2	Krt5
Krt15	0	1.6534	0.999	0.887	0	Basal IFE 2	Krt15
Fos	0	1.47001	0.939	0.597	0	Basal IFE 2	Fos
Sparc	0	1.43788	0.909	0.484	0	Basal IFE 2	Sparc
Neat1	0	1.33559	0.986	0.81	0	Basal IFE 2	Neat1
Jun	0	1.2429	0.99	0.884	0	Basal IFE 2	Jun
Col17a11	0	1.23644	0.93	0.48	0	Basal IFE 2	Col17a1
Postn	0	1.17218	0.819	0.301	0	Basal IFE 2	Postn
Lmo11	0	1.16632	0.994	0.776	0	Basal IFE 2	Lmo1
Igfbp21	0	1.16494	0.637	0.14	0	Basal IFE 2	Igfbp2
Jund	0	1.12397	0.984	0.862	0	Basal IFE 2	Jund
Ackr4	0	1.10908	0.748	0.206	0	Basal IFE 2	Ackr4
Atf3	0	1.07847	0.61	0.204	0	Basal IFE 2	Atf3
Fth1	0	1.06924	0.999	0.962	0	Basal IFE 2	Fth1
Tgfbi	0	1.04177	0.834	0.373	0	Basal IFE 2	Tgfbi
Ifitm3	0	1.0391	0.806	0.468	0	Basal IFE 2	Ifitm3
Txndc17	0	0.983389	0.982	0.906	0	Basal IFE 2	Txndc17
Nfkbia	0	0.932605	0.915	0.779	0	Basal IFE 2	Nfkbia
Stfa1	0	0.924397	0.695	0.28	0	Basal IFE 2	Stfa1
Igf2	0	0.924244	0.466	0.078	0	Basal IFE 2	Igf2
Mef2a	0	0.922844	0.915	0.595	0	Basal IFE 2	Mef2a
Ier2	0	0.916909	0.856	0.623	0	Basal IFE 2	Ier2
Wnt16	0	0.912072	0.709	0.236	0	Basal IFE 2	Wnt16
Ahnak2	0	0.887181	0.744	0.312	0	Basal IFE 2	Ahnak2
Cxcl141	0	0.886664	0.996	0.827	0	Basal IFE 2	Cxcl14
Ppp1r14b	0	0.885263	0.978	0.845	0	Basal IFE 2	Ppp1r14b
Itga61	0	0.883547	0.865	0.593	0	Basal IFE 2	Itga6
Htra1	0	0.873943	0.831	0.428	0	Basal IFE 2	Htra1
Lgals7	0	0.79926	1	0.979	0	Basal IFE 2	Lgals7
Nbl1	0	0.792266	0.747	0.383	0	Basal IFE 2	Nbl1
Gnai1	0	0.790017	0.748	0.357	0	Basal IFE 2	Gnai1
Junb	0	0.77824	0.922	0.72	0	Basal IFE 2	Junb
Wnt10a	0	0.768624	0.617	0.204	0	Basal IFE 2	Wnt10a
Itgb41	0	0.7656	0.768	0.399	0	Basal IFE 2	Itgb4
Ppl	0	0.739575	0.796	0.458	0	Basal IFE 2	Ppl
Satb1	0	0.723598	0.707	0.348	0	Basal IFE 2	Satb1
Anxa21	0	0.723325	0.994	0.946	0	Basal IFE 2	Anxa2
Dst1	0	0.72282	0.973	0.805	0	Basal IFE 2	Dst
Slc2a1	0	0.718633	0.613	0.297	0	Basal IFE 2	Slc2a1
Slc1a3	0	0.717723	0.475	0.108	0	Basal IFE 2	Slc1a3
Col7a1	0	0.715837	0.686	0.346	0	Basal IFE 2	Col7a1
Lef1	0	0.696543	0.668	0.323	0	Basal IFE 2	Lef1
Ajuba	0	0.696459	0.823	0.559	0	Basal IFE 2	Ajuba
Klf4	0	0.684977	0.914	0.58	0	Basal IFE 2	Klf4
Fam162a	0	0.68077	0.878	0.624	0	Basal IFE 2	Fam162a
Pdlim11	0	0.665768	0.784	0.483	0	Basal IFE 2	Pdlim1
Ckmt1	0	0.659905	0.678	0.356	0	Basal IFE 2	Ckmt1
Aqp3	0	0.654334	0.607	0.25	0	Basal IFE 2	Aqp3
Anxa8	0	0.643909	0.812	0.462	0	Basal IFE 2	Anxa8
Celsr1	0	0.632795	0.636	0.313	0	Basal IFE 2	Celsr1
Wls	0	0.631403	0.934	0.757	0	Basal IFE 2	Wls
Dgcr6	0	0.629831	0.849	0.635	0	Basal IFE 2	Dgcr6
Pkp1	0	0.628464	0.884	0.585	0	Basal IFE 2	Pkp1
Ptprz1	0	0.627408	0.532	0.176	0	Basal IFE 2	Ptprz1
Kremen2	0	0.62099	0.571	0.271	0	Basal IFE 2	Kremen2
Lypd6b	0	0.611278	0.632	0.301	0	Basal IFE 2	Lypd6b
Klf5	0	0.609779	0.781	0.459	0	Basal IFE 2	Klf5
Wnt3	0	0.608376	0.541	0.187	0	Basal IFE 2	Wnt3
Fras1	0	0.582616	0.638	0.337	0	Basal IFE 2	Fras1
Dsp	0	0.582442	0.982	0.822	0	Basal IFE 2	Dsp
Lama3	0	0.580019	0.649	0.322	0	Basal IFE 2	Lama3
Sh3d21	0	0.566975	0.498	0.188	0	Basal IFE 2	Sh3d21
Hras	0	0.562667	0.973	0.874	0	Basal IFE 2	Hras
Ifngr1	0	0.560996	0.614	0.288	0	Basal IFE 2	Ifngr1
Ppp1r14a	0	0.559461	0.528	0.228	0	Basal IFE 2	Ppp1r14a
Cdh13	0	0.512647	0.539	0.213	0	Basal IFE 2	Cdh13
Dlk2	0	0.49987	0.418	0.144	0	Basal IFE 2	Dlk2
Sfn	0	0.494901	0.966	0.812	0	Basal IFE 2	Sfn
Tpt1	0	0.478617	1	1	0	Basal IFE 2	Tpt1
Kcnk2	0	0.445341	0.396	0.122	0	Basal IFE 2	Kcnk2
mt-Nd2	0	0.445295	0.998	0.995	0	Basal IFE 2	mt-Nd2
Art4	0	0.427676	0.366	0.109	0	Basal IFE 2	Art4
Myof	0	0.408834	0.346	0.096	0	Basal IFE 2	Myof
Serpinb10	0	0.402914	0.274	0.042	0	Basal IFE 2	Serpinb10
Bmpr1b	0	0.390878	0.301	0.06	0	Basal IFE 2	Bmpr1b
mt-Nd4	0	0.389118	0.999	0.997	0	Basal IFE 2	mt-Nd4
Sox6	0	0.3879	0.371	0.124	0	Basal IFE 2	Sox6
Meis2	0	0.38694	0.314	0.078	0	Basal IFE 2	Meis2
Stfa3	0	0.374987	0.947	0.634	0	Basal IFE 2	Stfa3
mt-Atp6	0	0.371314	1	0.999	0	Basal IFE 2	mt-Atp6
mt-Cytb	0	0.36095	1	0.998	0	Basal IFE 2	mt-Cytb
Cdon	0	0.350945	0.305	0.076	0	Basal IFE 2	Cdon
Rpl30	0	0.346508	0.999	1	0	Basal IFE 2	Rpl30
mt-Co1	0	0.339638	1	0.999	0	Basal IFE 2	mt-Co1
Dmkn	0	0.321308	0.994	0.83	0	Basal IFE 2	Dmkn
Rplp0	0	0.31713	1	1	0	Basal IFE 2	Rplp0
BC100530	0	0.313958	0.93	0.637	0	Basal IFE 2	BC100530
mt-Co3	0	0.306234	1	0.999	0	Basal IFE 2	mt-Co3
Rpl28	0	0.294847	0.999	1	0	Basal IFE 2	Rpl28
Rps3a1	0	0.268413	1	1	0	Basal IFE 2	Rps3a1
Rpl13	0	0.257532	1	1	0	Basal IFE 2	Rpl13
Eef1a1	0	0.25404	1	1	0	Basal IFE 2	Eef1a1
Cldn1	2.22219e-305	0.567435	0.696	0.406	6.22169e-301	Basal IFE 2	Cldn1
Hotairm1	1.52195e-300	0.596364	0.664	0.382	4.26116e-296	Basal IFE 2	Hotairm1
Egr1	1.87847e-300	0.751944	0.856	0.621	5.25934e-296	Basal IFE 2	Egr1
Antxr1	3.57647e-299	0.42378	0.402	0.151	1.00134e-294	Basal IFE 2	Antxr1
Fosb	4.91034e-295	0.825081	0.481	0.211	1.3748e-290	Basal IFE 2	Fosb
Avpi1	1.18947e-289	0.495504	0.775	0.516	3.33029e-285	Basal IFE 2	Avpi1
Txnip	2.16816e-288	0.619588	0.973	0.882	6.07042e-284	Basal IFE 2	Txnip
Wnt7b	6.64624e-287	0.504373	0.594	0.299	1.86081e-282	Basal IFE 2	Wnt7b
Ctsh	1.97206e-285	0.395888	0.719	0.423	5.52137e-281	Basal IFE 2	Ctsh
Lamb3	1.53036e-283	0.54415	0.769	0.48	4.2847e-279	Basal IFE 2	Lamb3
Rps10	2.75852e-279	0.284947	1	1	7.72332e-275	Basal IFE 2	Rps10
Icam1	2.52604e-277	0.480182	0.422	0.172	7.0724e-273	Basal IFE 2	Icam1
Sdk2	2.35338e-276	0.346287	0.335	0.113	6.58899e-272	Basal IFE 2	Sdk2
Irx41	5.62074e-275	0.534758	0.787	0.492	1.5737e-270	Basal IFE 2	Irx4
Tacstd2	8.79568e-275	0.403958	0.8	0.482	2.46261e-270	Basal IFE 2	Tacstd2
Ptrf	1.90555e-272	0.542878	0.637	0.366	5.33517e-268	Basal IFE 2	Ptrf
Sik1	3.19089e-264	0.462124	0.51	0.25	8.93386e-260	Basal IFE 2	Sik1
Mafb	5.35972e-264	0.588198	0.789	0.516	1.50062e-259	Basal IFE 2	Mafb
Cecr2	4.6192e-263	0.510709	0.561	0.299	1.29328e-258	Basal IFE 2	Cecr2
Zfp36l1	1.27604e-262	0.580881	0.911	0.76	3.57266e-258	Basal IFE 2	Zfp36l1
Ahcyl2	6.9022e-261	0.522463	0.613	0.356	1.93248e-256	Basal IFE 2	Ahcyl2
Prkcdbp1	7.1832e-256	0.547476	0.638	0.376	2.01115e-251	Basal IFE 2	Prkcdbp
Nfix1	1.48274e-252	0.555349	0.937	0.749	4.15138e-248	Basal IFE 2	Nfix
Fbxo32	3.43333e-249	0.446101	0.401	0.165	9.61264e-245	Basal IFE 2	Fbxo32
Fgfbp1	1.67916e-246	0.550759	0.736	0.442	4.7013e-242	Basal IFE 2	Fgfbp1
Abcg2	1.76759e-245	0.3791	0.341	0.127	4.94891e-241	Basal IFE 2	Abcg2
Dusp1	1.19866e-240	0.635768	0.547	0.294	3.356e-236	Basal IFE 2	Dusp1
Cox7a2l	8.82119e-238	0.373851	0.995	0.988	2.46976e-233	Basal IFE 2	Cox7a2l
Dsc3	8.90867e-235	0.445453	0.899	0.695	2.49425e-230	Basal IFE 2	Dsc3
Erbb2ip	3.41767e-232	0.550843	0.828	0.615	9.56881e-228	Basal IFE 2	Erbb2ip
Mgst3	9.89654e-230	0.50548	0.666	0.422	2.77083e-225	Basal IFE 2	Mgst3
Fzd10	5.0238e-229	0.474218	0.639	0.381	1.40656e-224	Basal IFE 2	Fzd10
Ass1	1.86051e-228	0.418384	0.516	0.263	5.20904e-224	Basal IFE 2	Ass1
mt-Co2	6.44186e-226	0.297413	1	0.998	1.80359e-221	Basal IFE 2	mt-Co2
Megf6	7.34677e-226	0.455533	0.454	0.219	2.05695e-221	Basal IFE 2	Megf6
Oat	2.46428e-223	0.49368	0.63	0.39	6.89949e-219	Basal IFE 2	Oat
Nfia	3.06142e-221	0.494357	0.693	0.454	8.57136e-217	Basal IFE 2	Nfia
Ell2	1.73602e-218	0.384942	0.385	0.168	4.86051e-214	Basal IFE 2	Ell2
Net1	4.50836e-216	0.476292	0.887	0.701	1.26225e-211	Basal IFE 2	Net1
Dcn1	1.16243e-212	0.450571	0.774	0.483	3.25456e-208	Basal IFE 2	Dcn
Dab2ip	2.16996e-212	0.503572	0.708	0.476	6.07544e-208	Basal IFE 2	Dab2ip
Pou3f1	5.28256e-210	0.286465	0.796	0.489	1.47901e-205	Basal IFE 2	Pou3f1
Fgfr2	6.01882e-210	0.485581	0.802	0.593	1.68515e-205	Basal IFE 2	Fgfr2
Plec	8.05828e-208	0.477865	0.838	0.669	2.25616e-203	Basal IFE 2	Plec
Fam213a	3.08611e-207	0.454855	0.761	0.504	8.6405e-203	Basal IFE 2	Fam213a
Tmem132a	2.51748e-204	0.430499	0.558	0.326	7.04845e-200	Basal IFE 2	Tmem132a
Pkp3	7.30146e-204	0.443426	0.832	0.642	2.04426e-199	Basal IFE 2	Pkp3
Notch1	8.78434e-202	0.462244	0.693	0.448	2.45944e-197	Basal IFE 2	Notch1
Cdc42ep5	1.27137e-198	0.458732	0.529	0.305	3.55959e-194	Basal IFE 2	Cdc42ep5
Gltscr2	5.03471e-195	0.391582	0.983	0.947	1.40962e-190	Basal IFE 2	Gltscr2
Slc22a4	7.05058e-195	0.385801	0.474	0.246	1.97402e-190	Basal IFE 2	Slc22a4
Malat1	1.25995e-191	0.419335	0.999	0.998	3.52761e-187	Basal IFE 2	Malat1
Ets2	4.12393e-191	0.474099	0.825	0.653	1.15462e-186	Basal IFE 2	Ets2
Fjx1	9.72745e-190	0.503643	0.449	0.24	2.72349e-185	Basal IFE 2	Fjx1
mt-Nd5	1.40405e-187	0.405531	0.965	0.918	3.93105e-183	Basal IFE 2	mt-Nd5
Trim7	3.86191e-185	0.42374	0.366	0.166	1.08126e-180	Basal IFE 2	Trim7
Fat2	1.41709e-184	0.290414	0.284	0.109	3.96757e-180	Basal IFE 2	Fat2
Cfap57	2.78678e-181	0.3459	0.423	0.204	7.80242e-177	Basal IFE 2	Cfap57
Pou2f3	9.19517e-176	0.34226	0.408	0.202	2.57446e-171	Basal IFE 2	Pou2f3
Lamc21	9.18549e-175	0.398278	0.737	0.49	2.57175e-170	Basal IFE 2	Lamc2
Cish	9.025e-173	0.300344	0.291	0.119	2.52682e-168	Basal IFE 2	Cish
Col16a1	1.21932e-171	0.301637	0.335	0.145	3.41386e-167	Basal IFE 2	Col16a1
Ccnd2	3.05353e-171	0.34013	0.974	0.813	8.54926e-167	Basal IFE 2	Ccnd2
S100a16	3.78002e-169	0.328667	0.939	0.78	1.05833e-164	Basal IFE 2	S100a16
Cyr61	2.51354e-168	0.48168	0.344	0.157	7.03742e-164	Basal IFE 2	Cyr61
Zfp652	1.16166e-166	0.333922	0.407	0.204	3.25242e-162	Basal IFE 2	Zfp652
Klf3	2.81988e-166	0.365228	0.612	0.379	7.89511e-162	Basal IFE 2	Klf3
Gas11	1.09717e-162	0.394645	0.727	0.481	3.07187e-158	Basal IFE 2	Gas1
Ttc3	5.43926e-162	0.422898	0.886	0.757	1.52288e-157	Basal IFE 2	Ttc3
Pdgfc	2.57848e-160	0.301555	0.305	0.132	7.21923e-156	Basal IFE 2	Pdgfc
Gm42418	4.90662e-160	0.651628	0.979	0.93	1.37376e-155	Basal IFE 2	Gm42418
Cacnb3	6.63424e-158	0.386828	0.448	0.251	1.85745e-153	Basal IFE 2	Cacnb3
Ago4	1.10038e-157	0.290965	0.328	0.149	3.08085e-153	Basal IFE 2	Ago4
Prss23	6.90577e-157	0.300633	0.277	0.115	1.93348e-152	Basal IFE 2	Prss23
Urah	3.0701e-155	0.3922	0.696	0.487	8.59566e-151	Basal IFE 2	Urah
S100a101	7.00078e-153	0.367524	0.98	0.911	1.96008e-148	Basal IFE 2	S100a10
Ehd2	7.54109e-153	0.350918	0.417	0.224	2.11135e-148	Basal IFE 2	Ehd2
Clstn1	5.68765e-149	0.371604	0.674	0.464	1.59243e-144	Basal IFE 2	Clstn1
Cyp4b1	1.75289e-147	0.278375	0.322	0.146	4.90775e-143	Basal IFE 2	Cyp4b1
Mrpl23	1.97531e-143	0.371971	0.873	0.784	5.53047e-139	Basal IFE 2	Mrpl23
Dhx32	3.74555e-142	0.268226	0.314	0.146	1.04868e-137	Basal IFE 2	Dhx32
S100a11	1.13936e-141	0.266017	0.991	0.924	3.18998e-137	Basal IFE 2	S100a11
Bcam1	8.64793e-138	0.356444	0.908	0.711	2.42125e-133	Basal IFE 2	Bcam
Il6st	5.39822e-137	0.323074	0.382	0.206	1.51139e-132	Basal IFE 2	Il6st
Raph1	8.0604e-137	0.364653	0.533	0.348	2.25675e-132	Basal IFE 2	Raph1
Sytl1	2.92749e-136	0.328902	0.459	0.266	8.19638e-132	Basal IFE 2	Sytl1
Rora	4.31313e-134	0.30759	0.416	0.226	1.20759e-129	Basal IFE 2	Rora
Cmip	6.77527e-134	0.39562	0.64	0.474	1.89694e-129	Basal IFE 2	Cmip
Eid1	5.87364e-133	0.367274	0.864	0.7	1.6445e-128	Basal IFE 2	Eid1
H3f3b1	6.02379e-133	0.259661	1	1	1.68654e-128	Basal IFE 2	H3f3b
Nab1	2.49334e-131	0.364164	0.611	0.422	6.98087e-127	Basal IFE 2	Nab1
Pnrc1	9.63998e-129	0.392349	0.871	0.763	2.699e-124	Basal IFE 2	Pnrc1
Prkrir	1.0551e-128	0.355314	0.538	0.352	2.95406e-124	Basal IFE 2	Prkrir
Clec2l	3.91475e-127	0.28949	0.268	0.123	1.09605e-122	Basal IFE 2	Clec2l
Slc38a4	1.869e-124	0.351588	0.539	0.354	5.23282e-120	Basal IFE 2	Slc38a4
Nras	1.10515e-123	0.372267	0.806	0.675	3.09421e-119	Basal IFE 2	Nras
Rnh1	3.17732e-123	0.303148	0.812	0.649	8.89586e-119	Basal IFE 2	Rnh1
Rnase4	4.55878e-123	0.424691	0.58	0.398	1.27637e-118	Basal IFE 2	Rnase4
Jag2	3.08264e-122	0.298055	0.399	0.225	8.63077e-118	Basal IFE 2	Jag2
Pard6g	3.43246e-122	0.360903	0.729	0.575	9.61021e-118	Basal IFE 2	Pard6g
Prdm11	3.12375e-121	0.263766	0.322	0.164	8.74587e-117	Basal IFE 2	Prdm11
Wnk2	1.17492e-120	0.2555	0.278	0.13	3.28953e-116	Basal IFE 2	Wnk2
Anxa1	7.82926e-120	0.269482	0.868	0.714	2.19204e-115	Basal IFE 2	Anxa1
Sema3f	9.28048e-118	0.283535	0.331	0.175	2.59835e-113	Basal IFE 2	Sema3f
Nr3c1	3.3733e-117	0.364447	0.678	0.514	9.44456e-113	Basal IFE 2	Nr3c1
Lad1	1.58971e-116	0.316021	0.503	0.324	4.45086e-112	Basal IFE 2	Lad1
Zfp36	5.35108e-114	0.383102	0.408	0.241	1.4982e-109	Basal IFE 2	Zfp36
Qk	3.52911e-113	0.350405	0.845	0.704	9.88079e-109	Basal IFE 2	Qk
Epb41l4aos	7.31925e-113	0.34267	0.675	0.531	2.04924e-108	Basal IFE 2	Epb41l4aos
Gm10076	4.30149e-111	0.351133	0.94	0.874	1.20433e-106	Basal IFE 2	Gm10076
Col18a1	2.75589e-110	0.31057	0.498	0.322	7.71594e-106	Basal IFE 2	Col18a1
1600020E01Rik	5.75392e-108	0.343385	0.52	0.353	1.61098e-103	Basal IFE 2	1600020E01Rik
Itpkc	8.66855e-107	0.284259	0.361	0.204	2.42702e-102	Basal IFE 2	Itpkc
Hdgf1	1.12621e-106	0.278415	0.975	0.921	3.15315e-102	Basal IFE 2	Hdgf
Slc6a6	3.63154e-105	0.555054	0.557	0.414	1.01676e-100	Basal IFE 2	Slc6a6
Btg2	4.25849e-105	0.509107	0.768	0.626	1.19229e-100	Basal IFE 2	Btg2
Tmed3	2.44552e-103	0.349231	0.691	0.555	6.84696e-99	Basal IFE 2	Tmed3
Zfp911	2.98636e-103	0.326404	0.88	0.755	8.3612e-99	Basal IFE 2	Zfp91
C1qtnf4	1.03075e-102	0.301024	0.669	0.486	2.8859e-98	Basal IFE 2	C1qtnf4
Ltbp4	1.29884e-101	0.280615	0.413	0.253	3.63648e-97	Basal IFE 2	Ltbp4
Rpl29	4.46355e-100	0.293559	0.964	0.872	1.24971e-95	Basal IFE 2	Rpl29
L3mbtl3	4.48762e-100	0.288927	0.382	0.228	1.25644e-95	Basal IFE 2	L3mbtl3
Spats2l	6.38504e-98	0.291717	0.569	0.404	1.78768e-93	Basal IFE 2	Spats2l
Limd1	8.43843e-98	0.314042	0.613	0.464	2.36259e-93	Basal IFE 2	Limd1
Marveld1	1.18605e-97	0.271202	0.404	0.249	3.3207e-93	Basal IFE 2	Marveld1
Arrdc4	5.88692e-97	0.33125	0.678	0.493	1.64822e-92	Basal IFE 2	Arrdc4
Klf9	2.92258e-96	0.339563	0.547	0.381	8.18264e-92	Basal IFE 2	Klf9
Lrp4	1.60423e-95	0.261938	0.48	0.311	4.49152e-91	Basal IFE 2	Lrp4
Fgfr3	2.8566e-95	0.292391	0.434	0.281	7.99791e-91	Basal IFE 2	Fgfr3
Kif13a	1.39096e-94	0.309043	0.528	0.37	3.89441e-90	Basal IFE 2	Kif13a
Nin	5.9133e-94	0.323779	0.565	0.402	1.65561e-89	Basal IFE 2	Nin
Brd1	7.2469e-94	0.3248	0.672	0.503	2.02899e-89	Basal IFE 2	Brd1
Pdcd6	3.40024e-92	0.292344	0.87	0.795	9.52e-88	Basal IFE 2	Pdcd6
Mbd2	1.85597e-91	0.300862	0.745	0.579	5.19635e-87	Basal IFE 2	Mbd2
Psme2	3.54239e-91	0.263624	0.71	0.577	9.91799e-87	Basal IFE 2	Psme2
Siva1	1.30072e-90	0.284159	0.949	0.833	3.64175e-86	Basal IFE 2	Siva1
Kif21a	3.24286e-90	0.320788	0.541	0.398	9.07936e-86	Basal IFE 2	Kif21a
Ahnak	4.47346e-90	0.393321	0.973	0.926	1.25248e-85	Basal IFE 2	Ahnak
Adss	1.10101e-88	0.321939	0.691	0.553	3.0826e-84	Basal IFE 2	Adss
Susd6	2.46414e-87	0.273131	0.38	0.238	6.8991e-83	Basal IFE 2	Susd6
Mat2b	2.69643e-86	0.320872	0.692	0.569	7.54947e-82	Basal IFE 2	Mat2b
Edaradd	1.20477e-85	0.266209	0.411	0.264	3.37311e-81	Basal IFE 2	Edaradd
Rapgefl1	3.57586e-85	0.263673	0.42	0.274	1.00117e-80	Basal IFE 2	Rapgefl1
Itpr2	6.74117e-85	0.266306	0.306	0.174	1.88739e-80	Basal IFE 2	Itpr2
Trp53i11	5.22164e-84	0.281587	0.479	0.326	1.46196e-79	Basal IFE 2	Trp53i11
Rb1cc1	6.78014e-84	0.305088	0.707	0.581	1.8983e-79	Basal IFE 2	Rb1cc1
Plek2	1.59673e-83	0.276558	0.476	0.329	4.47052e-79	Basal IFE 2	Plek2
Wnt6	2.68186e-83	0.286307	0.646	0.482	7.50867e-79	Basal IFE 2	Wnt6
Smim10l1	2.89002e-82	0.300209	0.593	0.45	8.09148e-78	Basal IFE 2	Smim10l1
Anxa7	8.1776e-82	0.272925	0.616	0.471	2.28956e-77	Basal IFE 2	Anxa7
Cast	1.49455e-80	0.287813	0.516	0.369	4.18443e-76	Basal IFE 2	Cast
Zfp503	3.68151e-79	0.324278	0.481	0.348	1.03075e-74	Basal IFE 2	Zfp503
Rp9	7.83132e-79	0.275416	0.841	0.768	2.19261e-74	Basal IFE 2	Rp9
Fosl2	9.18803e-77	0.340251	0.546	0.418	2.57246e-72	Basal IFE 2	Fosl2
Pak2	1.82709e-76	0.291202	0.75	0.644	5.11549e-72	Basal IFE 2	Pak2
Wtip	2.64956e-76	0.254081	0.464	0.322	7.41823e-72	Basal IFE 2	Wtip
Ago1	4.81728e-75	0.266594	0.407	0.274	1.34874e-70	Basal IFE 2	Ago1
Fam101b	9.40473e-75	0.267841	0.453	0.311	2.63314e-70	Basal IFE 2	Fam101b
Ctdspl	2.38294e-73	0.284805	0.603	0.471	6.67176e-69	Basal IFE 2	Ctdspl
Itgb1	1.33783e-72	0.25018	0.849	0.717	3.74565e-68	Basal IFE 2	Itgb1
Ppic	5.90597e-72	0.270873	0.735	0.595	1.65355e-67	Basal IFE 2	Ppic
Zfp704	9.81891e-72	0.276606	0.571	0.436	2.7491e-67	Basal IFE 2	Zfp704
Yap1	1.55321e-71	0.271444	0.549	0.426	4.34869e-67	Basal IFE 2	Yap1
Itm2c	6.64974e-71	0.281343	0.662	0.533	1.86179e-66	Basal IFE 2	Itm2c
Atp2b4	7.29896e-71	0.280696	0.465	0.327	2.04356e-66	Basal IFE 2	Atp2b4
mt-Nd4l	1.1642e-70	0.294109	0.843	0.746	3.25953e-66	Basal IFE 2	mt-Nd4l
Erf	5.16938e-70	0.254454	0.528	0.396	1.44732e-65	Basal IFE 2	Erf
Pten	2.79917e-69	0.284624	0.698	0.579	7.83712e-65	Basal IFE 2	Pten
Ier3	5.75271e-69	0.285177	0.353	0.224	1.61064e-64	Basal IFE 2	Ier3
Xpc	1.92852e-68	0.251409	0.432	0.303	5.39948e-64	Basal IFE 2	Xpc
Rbbp6	4.62445e-68	0.272022	0.858	0.761	1.29475e-63	Basal IFE 2	Rbbp6
Gadd45b	4.7635e-68	0.423202	0.34	0.22	1.33368e-63	Basal IFE 2	Gadd45b
Bcl11b1	2.2804e-66	0.272887	0.765	0.644	6.38467e-62	Basal IFE 2	Bcl11b
Limk2	2.56848e-65	0.263641	0.671	0.555	7.19122e-61	Basal IFE 2	Limk2
Serpinb6a1	5.15325e-65	0.252534	0.814	0.698	1.44281e-60	Basal IFE 2	Serpinb6a
Rassf10	1.2214e-64	0.290409	0.384	0.261	3.41967e-60	Basal IFE 2	Rassf10
Tshz1	4.08103e-64	0.253222	0.467	0.342	1.14261e-59	Basal IFE 2	Tshz1
Arhgef12	1.12695e-63	0.260701	0.618	0.49	3.15523e-59	Basal IFE 2	Arhgef12
Ppp1r15a	6.52067e-63	0.260349	0.397	0.273	1.82566e-58	Basal IFE 2	Ppp1r15a
Rac3	1.33917e-62	0.259224	0.521	0.391	3.74941e-58	Basal IFE 2	Rac3
Bcl10	1.49989e-61	0.268245	0.694	0.588	4.19939e-57	Basal IFE 2	Bcl10
Cul3	7.5816e-60	0.259523	0.713	0.583	2.1227e-55	Basal IFE 2	Cul3
AY036118	4.32899e-56	0.339739	0.831	0.724	1.21203e-51	Basal IFE 2	AY036118
Agap3	1.43309e-55	0.25523	0.642	0.536	4.01237e-51	Basal IFE 2	Agap3
Luc7l	1.43434e-55	0.260089	0.701	0.595	4.01585e-51	Basal IFE 2	Luc7l
Dnajb1	2.76396e-55	0.279818	0.667	0.573	7.73855e-51	Basal IFE 2	Dnajb1
Tfap2c	7.21601e-55	0.254963	0.49	0.381	2.02034e-50	Basal IFE 2	Tfap2c
Hoxa71	4.9194e-54	0.259202	0.66	0.542	1.37733e-49	Basal IFE 2	Hoxa7
Tspo	1.13851e-47	0.253176	0.806	0.755	3.18759e-43	Basal IFE 2	Tspo
Mast4	6.19017e-46	0.257872	0.442	0.346	1.73312e-41	Basal IFE 2	Mast4
Btg1	1.73954e-16	0.256833	0.927	0.901	4.87035e-12	Basal IFE 2	Btg1
Pou3f11	0	1.94044	0.927	0.471	0	Basal IFE 3	Pou3f1
Fst1	0	1.46314	0.86	0.459	0	Basal IFE 3	Fst
Krt142	0	1.31827	1	0.937	0	Basal IFE 3	Krt14
Krt52	0	1.31352	1	0.908	0	Basal IFE 3	Krt5
Ccl27a	0	1.17116	0.684	0.369	0	Basal IFE 3	Ccl27a
Col17a12	0	1.15157	0.935	0.476	0	Basal IFE 3	Col17a1
Gas12	0	0.936748	0.841	0.466	0	Basal IFE 3	Gas1
Wnt41	0	0.911361	0.903	0.579	0	Basal IFE 3	Wnt4
Lmo12	0	0.889195	0.995	0.773	0	Basal IFE 3	Lmo1
Txndc171	0	0.861959	0.979	0.905	0	Basal IFE 3	Txndc17
Jund1	0	0.833724	0.974	0.862	0	Basal IFE 3	Jund
2022-06-01	0	0.831786	0.979	0.884	0	Basal IFE 3	Jun
Ccnd21	0	0.776991	0.984	0.81	0	Basal IFE 3	Ccnd2
Cdh131	0	0.747714	0.616	0.201	0	Basal IFE 3	Cdh13
Stfa11	0	0.73462	0.618	0.285	0	Basal IFE 3	Stfa1
Krt151	0	0.726584	0.986	0.887	0	Basal IFE 3	Krt15
Neat11	0	0.708697	0.956	0.812	0	Basal IFE 3	Neat1
Ackr41	0	0.689245	0.604	0.217	0	Basal IFE 3	Ackr4
Slco2a1	0	0.666967	0.3	0.043	0	Basal IFE 3	Slco2a1
Dst2	0	0.660452	0.972	0.803	0	Basal IFE 3	Dst
Wnt7b1	0	0.652539	0.629	0.292	0	Basal IFE 3	Wnt7b
Lypd6b1	0	0.64183	0.623	0.299	0	Basal IFE 3	Lypd6b
Lamb31	0	0.637672	0.804	0.473	0	Basal IFE 3	Lamb3
Cfap571	0	0.635536	0.515	0.192	0	Basal IFE 3	Cfap57
Krtdap	0	0.632564	0.982	0.724	0	Basal IFE 3	Krtdap
Cxcl142	0	0.618724	0.992	0.825	0	Basal IFE 3	Cxcl14
Satb11	0	0.614419	0.657	0.35	0	Basal IFE 3	Satb1
Fgfbp11	0	0.610654	0.767	0.436	0	Basal IFE 3	Fgfbp1
Htra11	0	0.591078	0.748	0.434	0	Basal IFE 3	Htra1
Net11	0	0.585885	0.898	0.698	0	Basal IFE 3	Net1
Lgals71	0	0.584016	1	0.979	0	Basal IFE 3	Lgals7
Itgb42	0	0.578908	0.705	0.402	0	Basal IFE 3	Itgb4
Lama31	0	0.577625	0.626	0.321	0	Basal IFE 3	Lama3
Ppp1r14b1	0	0.563928	0.96	0.846	0	Basal IFE 3	Ppp1r14b
Wnt161	0	0.557765	0.563	0.248	0	Basal IFE 3	Wnt16
Dsp1	0	0.557699	0.983	0.82	0	Basal IFE 3	Dsp
Gnai11	0	0.54954	0.662	0.363	0	Basal IFE 3	Gnai1
Pltp1	0	0.546722	0.535	0.249	0	Basal IFE 3	Pltp
Ppp1r14a1	0	0.540506	0.513	0.227	0	Basal IFE 3	Ppp1r14a
S100a102	0	0.519783	0.99	0.909	0	Basal IFE 3	S100a10
Ahnak21	0	0.503736	0.664	0.317	0	Basal IFE 3	Ahnak2
Fth11	0	0.448804	0.995	0.962	0	Basal IFE 3	Fth1
Hmgn11	0	0.412883	0.998	0.983	0	Basal IFE 3	Hmgn1
Tpt11	0	0.409359	1	1	0	Basal IFE 3	Tpt1
Dmkn1	0	0.33538	0.993	0.828	0	Basal IFE 3	Dmkn
Hotairm11	4.64858e-308	0.5793	0.662	0.379	1.30151e-303	Basal IFE 3	Hotairm1
S100a111	1.65217e-302	0.45236	0.996	0.923	4.62574e-298	Basal IFE 3	S100a11
Tgfbi1	3.34962e-291	0.379978	0.7	0.384	9.37825e-287	Basal IFE 3	Tgfbi
Col12a1	1.77178e-289	0.494286	0.415	0.168	4.96064e-285	Basal IFE 3	Col12a1
Nfix2	6.66317e-284	0.563713	0.934	0.747	1.86555e-279	Basal IFE 3	Nfix
Anxa22	1.70496e-276	0.464639	0.993	0.946	4.77354e-272	Basal IFE 3	Anxa2
Serpinb5	4.01585e-272	0.440784	0.92	0.707	1.12436e-267	Basal IFE 3	Serpinb5
Ajuba1	1.95495e-270	0.524145	0.801	0.559	5.47346e-266	Basal IFE 3	Ajuba
Fam162a1	3.28083e-269	0.62335	0.842	0.626	9.18567e-265	Basal IFE 3	Fam162a
Itga62	1.74532e-267	0.522193	0.821	0.595	4.88656e-263	Basal IFE 3	Itga6
Irx42	1.38289e-266	0.524373	0.769	0.492	3.8718e-262	Basal IFE 3	Irx4
Wnt10a1	6.24054e-262	0.419001	0.48	0.216	1.74723e-257	Basal IFE 3	Wnt10a
Spats2l1	5.05401e-260	0.527662	0.647	0.394	1.41502e-255	Basal IFE 3	Spats2l
Igfbp4	2.23837e-259	0.729953	0.563	0.303	6.26697e-255	Basal IFE 3	Igfbp4
Dlk21	3.51076e-257	0.366263	0.377	0.146	9.82942e-253	Basal IFE 3	Dlk2
Tnc	1.64992e-254	0.412767	0.34	0.128	4.61944e-250	Basal IFE 3	Tnc
Col7a11	1.91379e-254	0.497956	0.61	0.351	5.35824e-250	Basal IFE 3	Col7a1
Plec1	1.42333e-246	0.489515	0.854	0.665	3.98503e-242	Basal IFE 3	Plec
Igfbp22	4.85776e-245	0.530465	0.398	0.162	1.36008e-240	Basal IFE 3	Igfbp2
Egr11	8.16011e-245	0.663982	0.829	0.621	2.28467e-240	Basal IFE 3	Egr1
Lamc22	6.10091e-242	0.48379	0.748	0.486	1.70813e-237	Basal IFE 3	Lamc2
Sparc1	1.69902e-240	0.549481	0.747	0.498	4.75691e-236	Basal IFE 3	Sparc
Ppp1r14c	9.32544e-239	0.500011	0.736	0.48	2.61094e-234	Basal IFE 3	Ppp1r14c
Serpinb6a2	5.76599e-231	0.483043	0.864	0.691	1.61436e-226	Basal IFE 3	Serpinb6a
Cldn11	3.91432e-230	0.48148	0.663	0.407	1.09593e-225	Basal IFE 3	Cldn1
Ptprz11	2.51497e-229	0.395542	0.414	0.186	7.04142e-225	Basal IFE 3	Ptprz1
Fos1	2.06865e-228	0.678581	0.836	0.606	5.79179e-224	Basal IFE 3	Fos
C1qtnf41	1.69825e-225	0.472432	0.717	0.479	4.75475e-221	Basal IFE 3	C1qtnf4
Ahr	8.93713e-221	0.440477	0.45	0.222	2.50222e-216	Basal IFE 3	Ahr
Klf41	2.95891e-218	0.317329	0.841	0.585	8.28435e-214	Basal IFE 3	Klf4
Klf51	1.03964e-216	0.450376	0.73	0.462	2.91079e-212	Basal IFE 3	Klf5
Lmna1	6.03761e-216	0.388391	0.987	0.93	1.69041e-211	Basal IFE 3	Lmna
Pkp11	1.5733e-214	0.363407	0.856	0.585	4.40492e-210	Basal IFE 3	Pkp1
Pdlim12	4.97005e-213	0.473343	0.721	0.488	1.39151e-208	Basal IFE 3	Pdlim1
Mgst31	2.35818e-211	0.43551	0.659	0.421	6.60242e-207	Basal IFE 3	Mgst3
Kif26a	4.73213e-211	0.42999	0.448	0.223	1.3249e-206	Basal IFE 3	Kif26a
Celsr11	5.85892e-209	0.411784	0.55	0.32	1.64038e-204	Basal IFE 3	Celsr1
Kcnk21	1.88175e-208	0.382471	0.321	0.128	5.26851e-204	Basal IFE 3	Kcnk2
Atf31	8.46609e-206	0.577887	0.445	0.218	2.37034e-201	Basal IFE 3	Atf3
Tnk1	1.86492e-205	0.455754	0.509	0.284	5.2214e-201	Basal IFE 3	Tnk1
Pthlh1	5.00884e-202	0.577913	0.339	0.145	1.40238e-197	Basal IFE 3	Pthlh
Wls1	8.83242e-197	0.420524	0.898	0.76	2.4729e-192	Basal IFE 3	Wls
Mef2a1	2.7756e-193	0.425743	0.815	0.604	7.77113e-189	Basal IFE 3	Mef2a
Trp53i111	9.36685e-193	0.422514	0.543	0.317	2.62253e-188	Basal IFE 3	Trp53i11
Slc2a11	1.49448e-188	0.43759	0.533	0.303	4.18425e-184	Basal IFE 3	Slc2a1
Ppl1	3.02708e-186	0.417511	0.701	0.465	8.47521e-182	Basal IFE 3	Ppl
Bcl11b2	1.27989e-185	0.450004	0.823	0.636	3.58342e-181	Basal IFE 3	Bcl11b
H3f3b2	5.74817e-183	0.286278	1	1	1.60937e-178	Basal IFE 3	H3f3b
Fxyd3	8.41563e-183	0.371241	0.997	0.902	2.35621e-178	Basal IFE 3	Fxyd3
Ehd21	3.62381e-182	0.342179	0.432	0.221	1.01459e-177	Basal IFE 3	Ehd2
Abcg21	6.84606e-181	0.289904	0.308	0.128	1.91676e-176	Basal IFE 3	Abcg2
Ptrf1	5.57804e-180	0.404963	0.588	0.369	1.56174e-175	Basal IFE 3	Ptrf
S100a161	8.62184e-179	0.330367	0.945	0.778	2.41394e-174	Basal IFE 3	S100a16
Sh3d211	1.26563e-178	0.32518	0.4	0.196	3.5435e-174	Basal IFE 3	Sh3d21
Fgfr21	3.2602e-178	0.42805	0.783	0.594	9.1279e-174	Basal IFE 3	Fgfr2
Ckmt11	3.02058e-173	0.378018	0.595	0.363	8.45702e-169	Basal IFE 3	Ckmt1
Avpi11	3.15485e-173	0.336825	0.732	0.519	8.83294e-169	Basal IFE 3	Avpi1
Vangl11	6.16174e-171	0.395823	0.645	0.422	1.72516e-166	Basal IFE 3	Vangl1
Arrdc41	5.41656e-170	0.440905	0.708	0.488	1.51653e-165	Basal IFE 3	Arrdc4
Hmgn31	7.15771e-169	0.410755	0.723	0.512	2.00401e-164	Basal IFE 3	Hmgn3
Col16a11	1.09086e-167	0.321225	0.323	0.144	3.0542e-163	Basal IFE 3	Col16a1
Clstn11	2.0287e-167	0.381579	0.672	0.462	5.67994e-163	Basal IFE 3	Clstn1
Ssbp2	3.04738e-167	0.412494	0.818	0.649	8.53205e-163	Basal IFE 3	Ssbp2
Col18a11	2.01954e-165	0.384425	0.528	0.317	5.65432e-161	Basal IFE 3	Col18a1
Eid11	6.30818e-165	0.395628	0.854	0.7	1.76617e-160	Basal IFE 3	Eid1
Pdgfc1	7.16396e-164	0.271239	0.303	0.13	2.00577e-159	Basal IFE 3	Pdgfc
Sostdc11	1.71829e-160	0.653525	0.711	0.488	4.81088e-156	Basal IFE 3	Sostdc1
Nbl11	1.05592e-159	0.381727	0.613	0.395	2.95637e-155	Basal IFE 3	Nbl1
Slc22a41	3.47875e-159	0.331961	0.447	0.247	9.7398e-155	Basal IFE 3	Slc22a4
Dab2ip1	1.25083e-157	0.414105	0.672	0.478	3.50209e-153	Basal IFE 3	Dab2ip
Nenf	2.57423e-156	0.343534	0.806	0.623	7.20732e-152	Basal IFE 3	Nenf
Megf61	3.54113e-155	0.317011	0.419	0.221	9.91444e-151	Basal IFE 3	Megf6
Arhgdib	5.50828e-155	0.366698	0.693	0.49	1.54221e-150	Basal IFE 3	Arhgdib
Erbb2ip1	1.05516e-153	0.403795	0.797	0.616	2.95423e-149	Basal IFE 3	Erbb2ip
1810011O10Rik	5.54548e-153	0.350163	0.324	0.151	1.55262e-148	Basal IFE 3	1810011O10Rik
Prkcdbp2	5.80445e-153	0.346749	0.594	0.378	1.62513e-148	Basal IFE 3	Prkcdbp
Cd59a	6.95582e-150	0.315195	0.415	0.223	1.94749e-145	Basal IFE 3	Cd59a
Dsc31	4.82105e-148	0.317142	0.879	0.695	1.3498e-143	Basal IFE 3	Dsc3
Slc38a41	2.7135e-146	0.341526	0.553	0.351	7.59726e-142	Basal IFE 3	Slc38a4
Cpne8	9.43083e-146	0.284589	0.344	0.17	2.64044e-141	Basal IFE 3	Cpne8
Fam213a1	4.91435e-144	0.389849	0.713	0.507	1.37592e-139	Basal IFE 3	Fam213a
Cav11	3.61863e-143	0.382074	0.697	0.496	1.01314e-138	Basal IFE 3	Cav1
Tchh	1.34645e-142	0.264149	0.291	0.131	3.76978e-138	Basal IFE 3	Tchh
Nrep	1.75736e-140	0.369884	0.469	0.277	4.92026e-136	Basal IFE 3	Nrep
Krt17	1.01581e-139	0.585029	0.973	0.849	2.84408e-135	Basal IFE 3	Krt17
Cds1	1.59613e-138	0.315534	0.49	0.296	4.46885e-134	Basal IFE 3	Cds1
Hras1	2.63502e-137	0.323992	0.965	0.874	7.37753e-133	Basal IFE 3	Hras
Cyr611	7.20538e-134	0.369709	0.322	0.158	2.01736e-129	Basal IFE 3	Cyr61
Cdh1	1.99587e-130	0.348479	0.779	0.605	5.58805e-126	Basal IFE 3	Cdh1
mt-Nd21	3.81121e-130	0.250269	0.997	0.996	1.06706e-125	Basal IFE 3	mt-Nd2
L3mbtl31	6.76985e-130	0.277861	0.401	0.225	1.89542e-125	Basal IFE 3	L3mbtl3
Peg3	1.69107e-127	0.392067	0.622	0.441	4.73467e-123	Basal IFE 3	Peg3
Ago41	3.13485e-127	0.255205	0.304	0.15	8.77694e-123	Basal IFE 3	Ago4
Crim1	8.97233e-126	0.407259	0.585	0.403	2.51207e-121	Basal IFE 3	Crim1
Zfp6521	6.83423e-125	0.250459	0.378	0.205	1.91345e-120	Basal IFE 3	Zfp652
Defb1	2.01186e-124	0.358237	0.29	0.138	5.63282e-120	Basal IFE 3	Defb1
Zfp7041	1.57395e-123	0.342868	0.604	0.431	4.40676e-119	Basal IFE 3	Zfp704
Ahcyl21	9.33201e-122	0.316042	0.541	0.361	2.61278e-117	Basal IFE 3	Ahcyl2
Dgcr61	1.96853e-121	0.334202	0.786	0.64	5.5115e-117	Basal IFE 3	Dgcr6
Nexn	1.49169e-120	0.259671	0.292	0.143	4.17644e-116	Basal IFE 3	Nexn
Siva11	7.44392e-118	0.320049	0.937	0.833	2.08415e-113	Basal IFE 3	Siva1
Hoxa72	3.62395e-117	0.362018	0.701	0.537	1.01463e-112	Basal IFE 3	Hoxa7
Tnfrsf12a	3.84435e-117	0.349402	0.455	0.284	1.07634e-112	Basal IFE 3	Tnfrsf12a
Txnip1	8.17102e-117	0.360477	0.967	0.882	2.28772e-112	Basal IFE 3	Txnip
Bcam2	1.18471e-116	0.313057	0.892	0.711	3.31696e-112	Basal IFE 3	Bcam
Gata3	1.42568e-115	0.372864	0.82	0.657	3.99163e-111	Basal IFE 3	Gata3
Pou2f31	2.90978e-111	0.263697	0.363	0.205	8.1468e-107	Basal IFE 3	Pou2f3
Egln1	3.10253e-110	0.321834	0.68	0.508	8.68645e-106	Basal IFE 3	Egln1
Mbd21	1.35364e-109	0.323365	0.745	0.577	3.78992e-105	Basal IFE 3	Mbd2
Ier21	3.40733e-109	0.440509	0.775	0.63	9.53985e-105	Basal IFE 3	Ier2
Cdv31	5.71781e-109	0.379822	0.862	0.769	1.60087e-104	Basal IFE 3	Cdv3
Fzd101	2.12914e-108	0.295318	0.566	0.387	5.96116e-104	Basal IFE 3	Fzd10
Pkp31	8.52524e-107	0.29475	0.804	0.644	2.3869e-102	Basal IFE 3	Pkp3
1600020E01Rik1	9.16555e-107	0.308755	0.512	0.352	2.56617e-102	Basal IFE 3	1600020E01Rik
Ryk1	3.5693e-105	0.276886	0.937	0.799	9.99333e-101	Basal IFE 3	Ryk
Postn1	3.9318e-104	0.265488	0.521	0.33	1.10083e-99	Basal IFE 3	Postn
Atg5	1.58654e-103	0.319713	0.672	0.519	4.44201e-99	Basal IFE 3	Atg5
Gltscr21	1.28376e-101	0.261144	0.985	0.947	3.59427e-97	Basal IFE 3	Gltscr2
Fosb1	7.58452e-101	0.41287	0.375	0.221	2.12351e-96	Basal IFE 3	Fosb
Zfp36l11	1.68287e-100	0.307231	0.863	0.764	4.71171e-96	Basal IFE 3	Zfp36l1
Gm100761	9.52061e-100	0.311439	0.936	0.874	2.66558e-95	Basal IFE 3	Gm10076
Sik11	1.55877e-99	0.258807	0.415	0.258	4.36423e-95	Basal IFE 3	Sik1
Hnrnpa01	3.15499e-98	0.282556	0.939	0.821	8.83333e-94	Basal IFE 3	Hnrnpa0
Timp3	3.14441e-97	0.272259	0.66	0.461	8.80371e-93	Basal IFE 3	Timp3
Stard10	3.40581e-96	0.278602	0.64	0.476	9.53557e-92	Basal IFE 3	Stard10
Cacnb31	1.06661e-95	0.259801	0.407	0.254	2.9863e-91	Basal IFE 3	Cacnb3
Fam101b1	2.4474e-95	0.263497	0.467	0.309	6.85222e-91	Basal IFE 3	Fam101b
Mcc	4.55272e-95	0.273708	0.513	0.352	1.27467e-90	Basal IFE 3	Mcc
Marveld11	4.25373e-94	0.265494	0.396	0.248	1.19096e-89	Basal IFE 3	Marveld1
Rac31	8.65241e-94	0.287852	0.547	0.386	2.4225e-89	Basal IFE 3	Rac3
Mtmr10	9.39683e-93	0.256143	0.364	0.223	2.63092e-88	Basal IFE 3	Mtmr10
Cmip1	3.82074e-92	0.29295	0.616	0.475	1.06973e-87	Basal IFE 3	Cmip
Adgrl2	1.82226e-91	0.368832	0.507	0.362	5.10195e-87	Basal IFE 3	Adgrl2
Ass11	4.06855e-91	0.263768	0.425	0.271	1.13911e-86	Basal IFE 3	Ass1
Lifr	5.2955e-91	0.33478	0.553	0.397	1.48264e-86	Basal IFE 3	Lifr
Cecr21	1.2277e-90	0.296268	0.456	0.309	3.43731e-86	Basal IFE 3	Cecr2
Svil	1.35561e-90	0.277428	0.465	0.314	3.79542e-86	Basal IFE 3	Svil
Arf5	9.4652e-89	0.255117	0.961	0.899	2.65007e-84	Basal IFE 3	Arf5
Phgdh1	1.12344e-86	0.314805	0.857	0.732	3.1454e-82	Basal IFE 3	Phgdh
Klrg2	2.42018e-86	0.259438	0.382	0.243	6.77603e-82	Basal IFE 3	Klrg2
Smim10l11	3.04497e-86	0.286324	0.593	0.449	8.5253e-82	Basal IFE 3	Smim10l1
Nras1	4.93952e-86	0.288866	0.777	0.677	1.38297e-81	Basal IFE 3	Nras
Rfc3	8.64929e-85	0.300628	0.679	0.532	2.42163e-80	Basal IFE 3	Rfc3
Zfp64	1.0271e-84	0.286502	0.51	0.37	2.87567e-80	Basal IFE 3	Zfp64
Cask	1.0794e-84	0.275964	0.481	0.339	3.02209e-80	Basal IFE 3	Cask
Cachd1	3.14961e-84	0.265154	0.386	0.249	8.81827e-80	Basal IFE 3	Cachd1
Zfp912	1.01032e-83	0.283046	0.859	0.756	2.8287e-79	Basal IFE 3	Zfp91
Rbbp61	2.09218e-82	0.276514	0.852	0.761	5.8577e-78	Basal IFE 3	Rbbp6
Btg21	3.85697e-82	0.419334	0.758	0.626	1.07988e-77	Basal IFE 3	Btg2
Peli2	5.66886e-82	0.270074	0.522	0.376	1.58717e-77	Basal IFE 3	Peli2
Junb1	1.56806e-79	0.316648	0.844	0.727	4.39027e-75	Basal IFE 3	Junb
Hspa4l	6.17617e-79	0.267896	0.434	0.293	1.72921e-74	Basal IFE 3	Hspa4l
Svbp	2.42351e-78	0.266653	0.756	0.646	6.78534e-74	Basal IFE 3	Svbp
Tmem132a1	4.42734e-78	0.255046	0.473	0.333	1.23957e-73	Basal IFE 3	Tmem132a
Fam171a2	3.607e-74	0.255214	0.473	0.339	1.00989e-69	Basal IFE 3	Fam171a2
Tmem65	7.30294e-74	0.258023	0.619	0.491	2.04468e-69	Basal IFE 3	Tmem65
Ptpre	7.41973e-74	0.310955	0.565	0.422	2.07738e-69	Basal IFE 3	Ptpre
Nfic	1.16681e-72	0.275427	0.615	0.488	3.26683e-68	Basal IFE 3	Nfic
Dusp11	1.43375e-72	0.279139	0.444	0.304	4.01421e-68	Basal IFE 3	Dusp1
Trp63	6.98197e-68	0.280235	0.829	0.714	1.95481e-63	Basal IFE 3	Trp63
Arhgef121	1.57984e-66	0.260557	0.612	0.49	4.42323e-62	Basal IFE 3	Arhgef12
Vps37b	1.61343e-65	0.252056	0.491	0.369	4.51728e-61	Basal IFE 3	Vps37b
Ly6d	0	3.16362	0.999	0.744	0	Transition IFE	Ly6d
BC1005301	0	2.93665	0.995	0.644	0	Transition IFE	BC100530
Krt1	0	2.86566	0.998	0.843	0	Transition IFE	Krt1
Stfa31	0	2.68383	0.994	0.643	0	Transition IFE	Stfa3
Stfa12	0	2.68155	0.608	0.301	0	Transition IFE	Stfa1
Clca3a2	0	2.4584	0.907	0.217	0	Transition IFE	Clca3a2
Krt16	0	2.44747	0.505	0.104	0	Transition IFE	Krt16
Krtdap1	0	2.38134	1	0.735	0	Transition IFE	Krtdap
Krt10	0	2.3576	1	0.921	0	Transition IFE	Krt10
Lgals3	0	2.34309	0.995	0.562	0	Transition IFE	Lgals3
Calm4	0	2.04969	0.987	0.626	0	Transition IFE	Calm4
Sfn1	0	1.83964	1	0.816	0	Transition IFE	Sfn
Mafb1	0	1.7742	0.977	0.515	0	Transition IFE	Mafb
Dmkn2	0	1.7494	1	0.836	0	Transition IFE	Dmkn
Fabp5	0	1.74485	0.977	0.789	0	Transition IFE	Fabp5
Perp	0	1.58808	1	0.939	0	Transition IFE	Perp
Anxa11	0	1.58529	0.988	0.713	0	Transition IFE	Anxa1
Fam162a2	0	1.55931	0.98	0.628	0	Transition IFE	Fam162a
Endou	0	1.54112	0.847	0.228	0	Transition IFE	Endou
Aqp31	0	1.52396	0.896	0.247	0	Transition IFE	Aqp3
Gltp	0	1.51337	0.969	0.526	0	Transition IFE	Gltp
Klf52	0	1.50481	0.967	0.46	0	Transition IFE	Klf5
Rab25	0	1.47528	0.907	0.347	0	Transition IFE	Rab25
Lgals72	0	1.47418	1	0.98	0	Transition IFE	Lgals7
Jup	0	1.40444	0.991	0.663	0	Transition IFE	Jup
Capns2	0	1.38179	0.968	0.48	0	Transition IFE	Capns2
Csta1	0	1.36687	0.798	0.209	0	Transition IFE	Csta1
Pkp12	0	1.35671	0.986	0.59	0	Transition IFE	Pkp1
Serpinb51	0	1.34432	0.987	0.713	0	Transition IFE	Serpinb5
Lypd3	0	1.34105	0.833	0.321	0	Transition IFE	Lypd3
Pou3f12	0	1.31663	0.954	0.491	0	Transition IFE	Pou3f1
Anxa81	0	1.31016	0.919	0.469	0	Transition IFE	Anxa8
Dsp2	0	1.29992	0.998	0.827	0	Transition IFE	Dsp
Ndufa4l2	0	1.29979	0.466	0.141	0	Transition IFE	Ndufa4l2
Urah1	0	1.29792	0.922	0.482	0	Transition IFE	Urah
Cdkn1a	0	1.25889	0.928	0.348	0	Transition IFE	Cdkn1a
Gcat	0	1.24585	0.813	0.308	0	Transition IFE	Gcat
Itm2b	0	1.24329	1	0.995	0	Transition IFE	Itm2b
Npl	0	1.23459	0.702	0.104	0	Transition IFE	Npl
Them5	0	1.23219	0.555	0.093	0	Transition IFE	Them5
Tmem45a	0	1.22073	0.645	0.146	0	Transition IFE	Tmem45a
Klf42	0	1.21509	0.959	0.59	0	Transition IFE	Klf4
S100a112	0	1.20093	0.999	0.926	0	Transition IFE	S100a11
Dsc32	0	1.18551	0.972	0.698	0	Transition IFE	Dsc3
Ahnak22	0	1.14204	0.89	0.319	0	Transition IFE	Ahnak2
Fos2	0	1.1197	0.967	0.609	0	Transition IFE	Fos
Ezr	0	1.10508	0.936	0.583	0	Transition IFE	Ezr
Dsg1a	0	1.08433	0.833	0.233	0	Transition IFE	Dsg1a
Pycard	0	1.08021	0.814	0.445	0	Transition IFE	Pycard
S100a162	0	1.07453	0.992	0.783	0	Transition IFE	S100a16
Tacstd21	0	1.06583	0.945	0.486	0	Transition IFE	Tacstd2
Neat12	0	1.06564	0.993	0.817	0	Transition IFE	Neat1
Tmprss4	0	1.03953	0.655	0.084	0	Transition IFE	Tmprss4
Fam25c	0	1.03873	0.812	0.202	0	Transition IFE	Fam25c
Eif6	0	0.943413	0.973	0.772	0	Transition IFE	Eif6
Gsto1	0	0.942712	0.88	0.474	0	Transition IFE	Gsto1
H2afj	0	0.90765	0.983	0.858	0	Transition IFE	H2afj
Fgfbp12	0	0.906471	0.848	0.447	0	Transition IFE	Fgfbp1
Trim29	0	0.900531	0.989	0.806	0	Transition IFE	Trim29
Ckmt12	0	0.897459	0.82	0.36	0	Transition IFE	Ckmt1
Rnh11	0	0.819151	0.934	0.648	0	Transition IFE	Rnh1
Klf31	0	0.810685	0.812	0.376	0	Transition IFE	Klf3
Zfp750	0	0.79869	0.646	0.127	0	Transition IFE	Zfp750
Tmem238	0	0.775136	0.704	0.273	0	Transition IFE	Tmem238
Ppl2	0	0.768407	0.881	0.465	0	Transition IFE	Ppl
Ak2	0	0.751253	0.927	0.685	0	Transition IFE	Ak2
Sdc1	0	0.731954	0.881	0.512	0	Transition IFE	Sdc1
Eef2k	0	0.724259	0.772	0.383	0	Transition IFE	Eef2k
Rhov	0	0.705164	0.549	0.108	0	Transition IFE	Rhov
Anxa71	0	0.694187	0.835	0.464	0	Transition IFE	Anxa7
Rab3d	0	0.691798	0.685	0.224	0	Transition IFE	Rab3d
Ctsc	0	0.687213	0.641	0.216	0	Transition IFE	Ctsc
Sdr16c5	0	0.681977	0.561	0.128	0	Transition IFE	Sdr16c5
Polr1d	0	0.677505	0.986	0.905	0	Transition IFE	Polr1d
Il20rb	0	0.665094	0.567	0.127	0	Transition IFE	Il20rb
Skint1	0	0.659977	0.454	0.066	0	Transition IFE	Skint1
Ptgs1	0	0.636208	0.403	0.068	0	Transition IFE	Ptgs1
Il17rc	0	0.631696	0.575	0.159	0	Transition IFE	Il17rc
Rora1	0	0.627383	0.637	0.22	0	Transition IFE	Rora
Serpinb12	0	0.62579	0.43	0.086	0	Transition IFE	Serpinb12
Smagp	0	0.608845	0.591	0.19	0	Transition IFE	Smagp
Irx3	0	0.606269	0.447	0.123	0	Transition IFE	Irx3
Trim71	0	0.600462	0.527	0.164	0	Transition IFE	Trim7
Metrnl	0	0.599623	0.544	0.121	0	Transition IFE	Metrnl
Ces2g	0	0.586326	0.499	0.101	0	Transition IFE	Ces2g
Gadl1	0	0.583795	0.388	0.036	0	Transition IFE	Gadl1
Pla2g2f	0	0.559955	0.427	0.091	0	Transition IFE	Pla2g2f
BC117090	0	0.557767	0.339	0.045	0	Transition IFE	BC117090
Clca2	0	0.548617	0.353	0.042	0	Transition IFE	Clca2
Evpl	0	0.544945	0.564	0.185	0	Transition IFE	Evpl
Car13	0	0.537822	0.509	0.119	0	Transition IFE	Car13
Elovl4	0	0.50882	0.589	0.157	0	Transition IFE	Elovl4
Cysrt1	0	0.508448	0.301	0.062	0	Transition IFE	Cysrt1
Ovol1	0	0.499049	0.449	0.127	0	Transition IFE	Ovol1
Il34	0	0.480999	0.373	0.048	0	Transition IFE	Il34
Tdh	0	0.474616	0.335	0.052	0	Transition IFE	Tdh
Aldh3b2	0	0.469772	0.465	0.101	0	Transition IFE	Aldh3b2
Sult2b1	0	0.461555	0.441	0.116	0	Transition IFE	Sult2b1
Pak6	0	0.459693	0.462	0.116	0	Transition IFE	Pak6
Oas1f	0	0.445885	0.33	0.048	0	Transition IFE	Oas1f
4833423E24Rik	0	0.445711	0.337	0.066	0	Transition IFE	4833423E24Rik
Myc	0	0.44029	0.418	0.096	0	Transition IFE	Myc
Pvrl4	0	0.434881	0.534	0.157	0	Transition IFE	Pvrl4
Mettl7a1	0	0.408293	0.371	0.071	0	Transition IFE	Mettl7a1
Zbtb7c	0	0.399712	0.367	0.057	0	Transition IFE	Zbtb7c
Galnt6	0	0.389142	0.36	0.066	0	Transition IFE	Galnt6
Ankrd22	0	0.382398	0.363	0.071	0	Transition IFE	Ankrd22
Xdh	0	0.37216	0.345	0.078	0	Transition IFE	Xdh
2610528J11Rik	0	0.363214	0.354	0.073	0	Transition IFE	2610528J11Rik
Parp10	0	0.357595	0.317	0.058	0	Transition IFE	Parp10
Smtnl2	0	0.354505	0.279	0.043	0	Transition IFE	Smtnl2
Notch3	0	0.345135	0.318	0.06	0	Transition IFE	Notch3
Ace2	0	0.343462	0.289	0.05	0	Transition IFE	Ace2
Slc2a12	9.61665e-307	0.659234	0.702	0.304	2.69247e-302	Transition IFE	Slc2a1
Agpat3	6.16847e-306	0.614195	0.698	0.315	1.72705e-301	Transition IFE	Agpat3
Clca3a1	8.07691e-306	0.266952	0.266	0.05	2.26137e-301	Transition IFE	Clca3a1
Lad11	9.7201e-306	0.617721	0.711	0.318	2.72143e-301	Transition IFE	Lad1
Rab38	8.72697e-305	0.606845	0.721	0.328	2.44338e-300	Transition IFE	Rab38
Klk8	1.89594e-303	0.562625	0.481	0.152	5.30826e-299	Transition IFE	Klk8
Anxa23	2.70627e-296	0.651924	0.995	0.948	7.57702e-292	Transition IFE	Anxa2
Sbsn	1.29173e-295	0.56355	0.851	0.515	3.61659e-291	Transition IFE	Sbsn
Tiam1	1.71331e-295	0.635523	0.813	0.44	4.79692e-291	Transition IFE	Tiam1
Pvrl1	2.29908e-291	0.49969	0.569	0.214	6.43696e-287	Transition IFE	Pvrl1
Kdm5b	8.51447e-290	0.674148	0.861	0.499	2.38388e-285	Transition IFE	Kdm5b
1810011O10Rik1	1.12564e-289	0.53369	0.47	0.15	3.15158e-285	Transition IFE	1810011O10Rik
Prom2	1.53555e-288	0.31717	0.334	0.081	4.29923e-284	Transition IFE	Prom2
Ahnak1	4.23392e-285	0.826989	0.994	0.927	1.18541e-280	Transition IFE	Ahnak
Slc31a2	7.33986e-285	0.589045	0.601	0.243	2.05501e-280	Transition IFE	Slc31a2
Nipal2	5.65052e-284	0.44216	0.458	0.147	1.58203e-279	Transition IFE	Nipal2
F3	9.91788e-284	0.482488	0.347	0.089	2.77681e-279	Transition IFE	F3
Esrp2	3.06064e-282	0.462178	0.505	0.174	8.56917e-278	Transition IFE	Esrp2
Ptges	1.8775e-278	0.540655	0.361	0.099	5.25662e-274	Transition IFE	Ptges
Kctd1	3.30779e-277	0.44038	0.51	0.18	9.26114e-273	Transition IFE	Kctd1
Tuba4a	5.09735e-277	0.662576	0.726	0.366	1.42716e-272	Transition IFE	Tuba4a
Acsl1	1.67144e-275	0.447826	0.516	0.183	4.67969e-271	Transition IFE	Acsl1
Ano1	2.26926e-275	0.318497	0.309	0.073	6.35348e-271	Transition IFE	Ano1
2610528A11Rik	2.26147e-271	0.467867	0.28	0.062	6.33168e-267	Transition IFE	2610528A11Rik
Cd109	3.10019e-271	0.624863	0.799	0.429	8.67992e-267	Transition IFE	Cd109
Mall	9.53169e-270	0.388067	0.379	0.107	2.66868e-265	Transition IFE	Mall
Degs1	3.68402e-267	0.627821	0.857	0.535	1.03145e-262	Transition IFE	Degs1
Plbd1	2.54649e-264	0.521486	0.606	0.249	7.12966e-260	Transition IFE	Plbd1
Egln3	3.37067e-263	0.560738	0.325	0.085	9.4372e-259	Transition IFE	Egln3
Sowahc	5.28136e-257	0.422524	0.495	0.181	1.47867e-252	Transition IFE	Sowahc
Calm5	1.1133e-256	0.414286	0.285	0.066	3.11702e-252	Transition IFE	Calm5
Sdr16c6	7.2084e-255	0.392577	0.412	0.124	2.01821e-250	Transition IFE	Sdr16c6
Krt152	1.11556e-252	1.11518	0.983	0.892	3.12334e-248	Transition IFE	Krt15
Plxdc2	4.35367e-249	0.381962	0.494	0.176	1.21894e-244	Transition IFE	Plxdc2
Tmprss13	1.68348e-248	0.316649	0.301	0.076	4.71342e-244	Transition IFE	Tmprss13
Atp2b41	1.14471e-247	0.502314	0.691	0.319	3.20496e-243	Transition IFE	Atp2b4
Bzw1	8.68806e-247	0.652252	0.975	0.883	2.43248e-242	Transition IFE	Bzw1
Ablim1	1.13561e-245	0.673063	0.798	0.454	3.17947e-241	Transition IFE	Ablim1
Zfp361	1.28365e-245	0.524094	0.578	0.237	3.59398e-241	Transition IFE	Zfp36
S100a14	3.35254e-244	0.665567	0.985	0.825	9.38645e-240	Transition IFE	S100a14
Pfkl	5.71722e-243	0.390607	0.429	0.143	1.60071e-238	Transition IFE	Pfkl
Mfsd2a	3.49382e-242	0.265578	0.283	0.068	9.782e-238	Transition IFE	Mfsd2a
Il6ra	1.43227e-239	0.428226	0.444	0.15	4.01008e-235	Transition IFE	Il6ra
Itpkc1	1.27141e-236	0.443705	0.516	0.2	3.55968e-232	Transition IFE	Itpkc
Ier22	3.23425e-236	0.672479	0.906	0.629	9.05525e-232	Transition IFE	Ier2
Serbp1	1.46697e-228	0.388368	0.999	0.994	4.10722e-224	Transition IFE	Serbp1
Avpi12	5.48299e-228	0.656292	0.832	0.523	1.53513e-223	Transition IFE	Avpi1
Mapk13	1.32212e-225	0.547461	0.799	0.471	3.70166e-221	Transition IFE	Mapk13
Tmem79	2.16258e-224	0.316666	0.357	0.109	6.05478e-220	Transition IFE	Tmem79
Nab11	6.17972e-224	0.612327	0.729	0.423	1.7302e-219	Transition IFE	Nab1
Srm	7.91524e-224	0.549564	0.735	0.407	2.21611e-219	Transition IFE	Srm
Hpgds	1.37967e-223	0.487625	0.423	0.147	3.8628e-219	Transition IFE	Hpgds
Dpp4	3.57209e-222	0.295762	0.297	0.079	1.00011e-217	Transition IFE	Dpp4
Ostf1	9.16481e-222	0.533604	0.785	0.452	2.56596e-217	Transition IFE	Ostf1
Aldoa	2.98453e-221	0.641351	0.939	0.708	8.35608e-217	Transition IFE	Aldoa
Pou2f32	5.4642e-221	0.388489	0.517	0.203	1.52987e-216	Transition IFE	Pou2f3
Hsd17b7	6.38399e-220	0.407009	0.405	0.14	1.78739e-215	Transition IFE	Hsd17b7
Acad9	5.73162e-218	0.455764	0.621	0.292	1.60474e-213	Transition IFE	Acad9
Ybx3	7.51387e-218	0.547971	0.985	0.871	2.10373e-213	Transition IFE	Ybx3
Fosl21	9.62325e-217	0.545572	0.758	0.411	2.69432e-212	Transition IFE	Fosl2
Mgst32	6.66593e-216	0.558138	0.749	0.427	1.86633e-211	Transition IFE	Mgst3
Dhrs7	1.49595e-215	0.297692	0.475	0.175	4.18837e-211	Transition IFE	Dhrs7
Ell21	1.19864e-212	0.378126	0.456	0.172	3.35595e-208	Transition IFE	Ell2
Dhx321	4.82308e-212	0.339469	0.419	0.146	1.35037e-207	Transition IFE	Dhx32
Casp14	5.79655e-211	0.251069	0.264	0.065	1.62292e-206	Transition IFE	Casp14
Herpud1	1.52619e-209	0.495467	0.599	0.274	4.27302e-205	Transition IFE	Herpud1
Acer1	5.08365e-205	0.27526	0.272	0.07	1.42332e-200	Transition IFE	Acer1
Wnt7b2	8.46761e-205	0.453674	0.647	0.307	2.37076e-200	Transition IFE	Wnt7b
Dbi	2.87713e-204	0.835821	0.964	0.854	8.05539e-200	Transition IFE	Dbi
Zbtb7b	3.4905e-204	0.354926	0.411	0.145	9.7727e-200	Transition IFE	Zbtb7b
Higd1a	9.36153e-204	1.08249	0.86	0.663	2.62104e-199	Transition IFE	Higd1a
Stard101	2.01285e-202	0.529593	0.782	0.475	5.63558e-198	Transition IFE	Stard10
Mif	5.41973e-202	0.4936	0.99	0.945	1.51741e-197	Transition IFE	Mif
Adh1	1.03316e-199	0.258994	0.257	0.065	2.89265e-195	Transition IFE	Adh1
Nsun2	8.16174e-198	0.547143	0.815	0.532	2.28512e-193	Transition IFE	Nsun2
Cwh43	4.0318e-197	0.506915	0.516	0.222	1.12882e-192	Transition IFE	Cwh43
Dtx2	4.28485e-195	0.376255	0.51	0.215	1.19967e-190	Transition IFE	Dtx2
Efna3	6.87138e-195	0.433907	0.531	0.227	1.92385e-190	Transition IFE	Efna3
Abhd14b	4.13667e-194	0.274435	0.33	0.103	1.15819e-189	Transition IFE	Abhd14b
Plek21	5.27523e-194	0.451437	0.643	0.325	1.47696e-189	Transition IFE	Plek2
Lancl1	2.1784e-193	0.475204	0.626	0.321	6.0991e-189	Transition IFE	Lancl1
Ehd4	7.21502e-193	0.419255	0.47	0.19	2.02006e-188	Transition IFE	Ehd4
Myof1	9.04165e-192	0.302611	0.335	0.106	2.53148e-187	Transition IFE	Myof
Mapkapk3	2.9573e-191	0.417178	0.542	0.241	8.27986e-187	Transition IFE	Mapkapk3
Kcnk22	1.06071e-190	0.42463	0.38	0.133	2.96979e-186	Transition IFE	Kcnk2
Tmem40	1.10213e-190	0.390802	0.501	0.208	3.08574e-186	Transition IFE	Tmem40
Rapgefl11	7.23193e-189	0.394937	0.583	0.27	2.0248e-184	Transition IFE	Rapgefl1
P3h4	3.88327e-188	0.364974	0.437	0.171	1.08724e-183	Transition IFE	P3h4
Dgcr62	3.89383e-186	0.566764	0.859	0.643	1.09019e-181	Transition IFE	Dgcr6
Abhd5	8.29411e-185	0.458405	0.552	0.254	2.32218e-180	Transition IFE	Abhd5
Acsbg1	1.2399e-183	0.271104	0.408	0.148	3.47147e-179	Transition IFE	Acsbg1
Sgpp1	1.5489e-183	0.48075	0.597	0.292	4.33662e-179	Transition IFE	Sgpp1
Junb2	1.48192e-181	0.623092	0.933	0.727	4.14907e-177	Transition IFE	Junb
Bicd2	1.29263e-177	0.465546	0.572	0.282	3.6191e-173	Transition IFE	Bicd2
Pim3	1.68487e-177	0.459048	0.675	0.362	4.71731e-173	Transition IFE	Pim3
Ly6g6c	1.51776e-176	0.519182	0.46	0.197	4.24943e-172	Transition IFE	Ly6g6c
Polr3g	5.00022e-176	0.374047	0.479	0.211	1.39996e-171	Transition IFE	Polr3g
Kif26a1	2.29366e-175	0.432424	0.516	0.229	6.4218e-171	Transition IFE	Kif26a
Cfap572	9.20539e-174	0.354194	0.499	0.208	2.57732e-169	Transition IFE	Cfap57
Mgst2	1.35585e-173	0.379364	0.506	0.226	3.79612e-169	Transition IFE	Mgst2
Stard5	5.70032e-173	0.279958	0.375	0.135	1.59597e-168	Transition IFE	Stard5
Cebpa	5.39362e-171	0.434743	0.797	0.477	1.51011e-166	Transition IFE	Cebpa
Mmp2	7.93984e-170	0.300828	0.299	0.096	2.223e-165	Transition IFE	Mmp2
Lrrc1	1.37537e-166	0.337606	0.43	0.177	3.85076e-162	Transition IFE	Lrrc1
Tppp3	1.6746e-165	0.600458	0.292	0.095	4.68854e-161	Transition IFE	Tppp3
Nfkbiz	3.25644e-165	0.31663	0.344	0.123	9.11738e-161	Transition IFE	Nfkbiz
Pof1b	3.48746e-164	0.431411	0.583	0.291	9.76418e-160	Transition IFE	Pof1b
Emp11	3.97681e-164	0.539026	0.88	0.595	1.11343e-159	Transition IFE	Emp1
Pkp32	6.77819e-164	0.472503	0.893	0.646	1.89776e-159	Transition IFE	Pkp3
Clu	2.29973e-162	0.493173	0.43	0.184	6.43877e-158	Transition IFE	Clu
Ppp1r14b2	3.66287e-161	0.614056	0.974	0.851	1.02553e-156	Transition IFE	Ppp1r14b
Enah	5.51884e-161	0.499359	0.77	0.484	1.54516e-156	Transition IFE	Enah
Ptgfrn	2.41535e-157	0.30697	0.447	0.191	6.76249e-153	Transition IFE	Ptgfrn
Barx2	8.18974e-155	0.377923	0.9	0.528	2.29296e-150	Transition IFE	Barx2
Fam46a	1.30716e-154	0.385507	0.479	0.217	3.65978e-150	Transition IFE	Fam46a
Tmem43	4.82309e-153	0.349833	0.453	0.2	1.35037e-148	Transition IFE	Tmem43
Tns4	3.25893e-152	0.463562	0.429	0.187	9.12434e-148	Transition IFE	Tns4
Fam83b	6.58046e-152	0.283158	0.367	0.142	1.8424e-147	Transition IFE	Fam83b
Malat11	4.59556e-148	0.545071	0.999	0.998	1.28667e-143	Transition IFE	Malat1
Hagh	8.37912e-148	0.423022	0.626	0.353	2.34599e-143	Transition IFE	Hagh
Gng12	1.95736e-146	0.414757	0.726	0.454	5.48023e-142	Transition IFE	Gng12
Mpp7	7.75297e-146	0.264764	0.324	0.121	2.17068e-141	Transition IFE	Mpp7
Dusp7	1.05458e-144	0.463396	0.72	0.437	2.95261e-140	Transition IFE	Dusp7
Dstn	1.25002e-141	0.501135	0.99	0.932	3.49981e-137	Transition IFE	Dstn
Cbr3	3.99469e-141	0.321456	0.498	0.234	1.11843e-136	Transition IFE	Cbr3
Rpl36al	1.27893e-139	0.322154	0.998	0.987	3.58076e-135	Transition IFE	Rpl36al
Adam15	1.40403e-139	0.260292	0.335	0.128	3.93101e-135	Transition IFE	Adam15
Rin2	1.69511e-138	0.37014	0.617	0.328	4.74597e-134	Transition IFE	Rin2
Cds11	1.47487e-137	0.336075	0.576	0.3	4.12933e-133	Transition IFE	Cds1
Wnt42	8.16641e-137	0.373158	0.869	0.596	2.28643e-132	Transition IFE	Wnt4
Tanc1	5.76443e-136	0.373159	0.629	0.352	1.61393e-131	Transition IFE	Tanc1
Gnl3	4.24935e-135	0.43013	0.786	0.524	1.18973e-130	Transition IFE	Gnl3
Dusp22	1.27496e-133	0.328556	0.485	0.233	3.56965e-129	Transition IFE	Dusp22
Grhl1	2.15188e-133	0.346551	0.487	0.232	6.02483e-129	Transition IFE	Grhl1
Dok4	5.30457e-132	0.277009	0.344	0.138	1.48517e-127	Transition IFE	Dok4
Por	5.6744e-132	0.438153	0.474	0.234	1.58872e-127	Transition IFE	Por
Ppp1r14c1	3.14573e-131	0.481223	0.771	0.49	8.80742e-127	Transition IFE	Ppp1r14c
Sytl11	1.63782e-130	0.321996	0.536	0.269	4.58558e-126	Transition IFE	Sytl1
Tmem147	1.55054e-128	0.417051	0.88	0.704	4.3412e-124	Transition IFE	Tmem147
Psap	2.02531e-128	0.274115	0.938	0.805	5.67046e-124	Transition IFE	Psap
Rcan1	3.64224e-128	0.398346	0.657	0.4	1.01975e-123	Transition IFE	Rcan1
Hes1	7.03785e-127	0.675384	0.748	0.503	1.97046e-122	Transition IFE	Hes1
Mvk	2.05758e-126	0.333141	0.544	0.287	5.76082e-122	Transition IFE	Mvk
Maf	1.34999e-125	0.368381	0.331	0.135	3.77971e-121	Transition IFE	Maf
Palmd	1.32502e-124	0.371346	0.573	0.314	3.7098e-120	Transition IFE	Palmd
Tnks1bp1	3.67033e-124	0.278271	0.436	0.206	1.02762e-119	Transition IFE	Tnks1bp1
Fzd6	5.52127e-124	0.293478	0.437	0.207	1.54584e-119	Transition IFE	Fzd6
S100a103	1.11962e-123	0.438625	0.987	0.913	3.13472e-119	Transition IFE	S100a10
Hspa1a	4.67633e-123	0.275228	0.399	0.177	1.30928e-118	Transition IFE	Hspa1a
Atad3a	1.39396e-122	0.343669	0.573	0.316	3.9028e-118	Transition IFE	Atad3a
Wdr61	9.05338e-122	0.529925	0.751	0.537	2.53476e-117	Transition IFE	Wdr61
Cdh11	9.14696e-121	0.419703	0.849	0.609	2.56097e-116	Transition IFE	Cdh1
Cstb	1.46007e-120	0.403871	0.894	0.707	4.0879e-116	Transition IFE	Cstb
Ldha	2.55314e-120	0.424554	0.94	0.8	7.14829e-116	Transition IFE	Ldha
Slc22a42	6.77839e-120	0.294448	0.503	0.253	1.89781e-115	Transition IFE	Slc22a4
Sptbn2	1.08409e-118	0.263239	0.371	0.162	3.03523e-114	Transition IFE	Sptbn2
Nhp2	2.53294e-118	0.390358	0.92	0.755	7.09172e-114	Transition IFE	Nhp2
Fam83g	1.60979e-117	0.264677	0.397	0.18	4.50709e-113	Transition IFE	Fam83g
Clip4	1.93718e-117	0.287536	0.3	0.119	5.42373e-113	Transition IFE	Clip4
Tomm5	4.73922e-117	0.402507	0.913	0.764	1.32689e-112	Transition IFE	Tomm5
Eif5a	5.23672e-117	0.33371	0.997	0.977	1.46618e-112	Transition IFE	Eif5a
Baiap2	7.46197e-117	0.320916	0.591	0.326	2.0892e-112	Transition IFE	Baiap2
Lypd6b2	1.35003e-116	0.325368	0.587	0.316	3.77982e-112	Transition IFE	Lypd6b
Notch11	2.16538e-115	0.433471	0.71	0.456	6.06263e-111	Transition IFE	Notch1
1110008F13Rik	1.01973e-114	0.396981	0.88	0.722	2.85505e-110	Transition IFE	1110008F13Rik
Rab11a	5.71005e-114	0.432991	0.757	0.517	1.5987e-109	Transition IFE	Rab11a
Clip1	2.35051e-113	0.515838	0.67	0.439	6.58094e-109	Transition IFE	Clip1
Foxn3	1.11469e-112	0.397859	0.79	0.563	3.12092e-108	Transition IFE	Foxn3
Nop10	4.24621e-112	0.405919	0.888	0.71	1.18886e-107	Transition IFE	Nop10
Pcyox1	5.14794e-112	0.329942	0.601	0.346	1.44132e-107	Transition IFE	Pcyox1
Uqcr11	1.13926e-111	0.358994	0.975	0.896	3.18969e-107	Transition IFE	Uqcr11
Paqr5	2.50221e-111	0.298836	0.454	0.225	7.00569e-107	Transition IFE	Paqr5
Mrpl57	6.62466e-110	0.376114	0.895	0.721	1.85477e-105	Transition IFE	Mrpl57
Hk2	9.72901e-110	0.557909	0.441	0.227	2.72393e-105	Transition IFE	Hk2
H192	2.3102e-109	0.643301	0.486	0.261	6.46809e-105	Transition IFE	H19
Polr2f	5.00404e-109	0.367191	0.952	0.844	1.40103e-104	Transition IFE	Polr2f
Nrarp	1.94123e-108	0.34259	0.612	0.362	5.43505e-104	Transition IFE	Nrarp
Hadh	1.05038e-107	0.365336	0.762	0.524	2.94085e-103	Transition IFE	Hadh
Ide	2.77858e-107	0.28483	0.478	0.251	7.77946e-103	Transition IFE	Ide
Agpat4	6.32145e-107	0.262243	0.272	0.105	1.76988e-102	Transition IFE	Agpat4
Eef1d	4.47391e-106	0.345573	0.975	0.911	1.25261e-101	Transition IFE	Eef1d
Dynll11	1.00633e-105	0.43882	0.982	0.927	2.81753e-101	Transition IFE	Dynll1
Aig1	1.38855e-105	0.279987	0.549	0.3	3.88765e-101	Transition IFE	Aig1
Dynlt3	7.57162e-104	0.37512	0.758	0.529	2.1199e-99	Transition IFE	Dynlt3
Mt1	1.61634e-103	0.411502	0.967	0.884	4.52543e-99	Transition IFE	Mt1
Lamtor2	8.03941e-103	0.35931	0.857	0.688	2.25087e-98	Transition IFE	Lamtor2
Ppp1r13l	2.70148e-102	0.269262	0.476	0.252	7.5636e-98	Transition IFE	Ppp1r13l
Cldn12	6.82493e-102	0.31741	0.689	0.417	1.91084e-97	Transition IFE	Cldn1
Smox	1.07361e-100	0.312366	0.52	0.292	3.00588e-96	Transition IFE	Smox
Rab40c	1.69999e-100	0.254159	0.453	0.236	4.75963e-96	Transition IFE	Rab40c
Asprv1	4.44725e-100	0.341013	0.59	0.354	1.24514e-95	Transition IFE	Asprv1
Sik12	1.2381e-98	0.279338	0.486	0.262	3.46644e-94	Transition IFE	Sik1
Ssr4	4.07348e-97	0.313894	0.958	0.873	1.14049e-92	Transition IFE	Ssr4
Reep41	6.1992e-97	0.341447	0.867	0.648	1.73565e-92	Transition IFE	Reep4
Bcl7c	1.08545e-96	0.354836	0.883	0.703	3.03906e-92	Transition IFE	Bcl7c
Chmp4b	6.4399e-96	0.392515	0.888	0.717	1.80304e-91	Transition IFE	Chmp4b
Fam129b	8.24021e-96	0.284203	0.457	0.241	2.30709e-91	Transition IFE	Fam129b
Igf21	1.8448e-94	0.322271	0.26	0.105	5.16506e-90	Transition IFE	Igf2
Glo1	3.19646e-94	0.368133	0.861	0.667	8.94944e-90	Transition IFE	Glo1
Postn2	6.48997e-94	0.535431	0.557	0.337	1.81706e-89	Transition IFE	Postn
Rnf126	1.26938e-91	0.358541	0.733	0.518	3.554e-87	Transition IFE	Rnf126
Hacd2	2.64732e-91	0.263498	0.655	0.414	7.41196e-87	Transition IFE	Hacd2
Sptssa	3.62577e-91	0.33685	0.931	0.813	1.01514e-86	Transition IFE	Sptssa
Prnp	5.16431e-91	0.254867	0.556	0.325	1.4459e-86	Transition IFE	Prnp
Net12	1.95094e-90	0.382266	0.882	0.709	5.46225e-86	Transition IFE	Net1
Csnk1a1	4.61431e-87	0.283338	0.991	0.948	1.29192e-82	Transition IFE	Csnk1a1
Cd3eap	2.97012e-86	0.30586	0.59	0.367	8.31576e-82	Transition IFE	Cd3eap
Mfsd5	4.41344e-86	0.275902	0.523	0.308	1.23568e-81	Transition IFE	Mfsd5
Rab10	1.61766e-85	0.32289	0.833	0.659	4.52912e-81	Transition IFE	Rab10
Abhd11	1.30915e-84	0.259353	0.488	0.279	3.66535e-80	Transition IFE	Abhd11
Phb	1.33097e-84	0.266214	0.53	0.316	3.72644e-80	Transition IFE	Phb
Rnase41	2.66293e-84	0.373658	0.629	0.402	7.45567e-80	Transition IFE	Rnase4
Zfp706	4.7037e-84	0.324823	0.939	0.843	1.31694e-79	Transition IFE	Zfp706
Nt5dc2	1.20641e-83	0.337748	0.594	0.386	3.37769e-79	Transition IFE	Nt5dc2
Atp13a3	1.28306e-82	0.325071	0.498	0.299	3.59231e-78	Transition IFE	Atp13a3
Atp5g1	2.23461e-82	0.332339	0.979	0.931	6.25646e-78	Transition IFE	Atp5g1
Uck2	4.27478e-82	0.267572	0.555	0.34	1.19685e-77	Transition IFE	Uck2
Arf6	1.17662e-81	0.333735	0.784	0.578	3.2943e-77	Transition IFE	Arf6
Tnk11	1.01096e-80	0.281655	0.506	0.295	2.83048e-76	Transition IFE	Tnk1
Gm16136	1.74664e-80	0.294079	0.774	0.549	4.89023e-76	Transition IFE	Gm16136
Pop5	2.68043e-80	0.305446	0.756	0.563	7.50467e-76	Transition IFE	Pop5
Psme21	3.23584e-80	0.270532	0.773	0.578	9.05971e-76	Transition IFE	Psme2
Ddx21	5.41409e-80	0.400874	0.775	0.565	1.51584e-75	Transition IFE	Ddx21
Dusp12	9.00851e-80	0.27847	0.519	0.306	2.5222e-75	Transition IFE	Dusp1
Hras2	9.27272e-80	0.359824	0.959	0.878	2.59618e-75	Transition IFE	Hras
2310039H08Rik	4.402e-79	0.313101	0.663	0.46	1.23247e-74	Transition IFE	2310039H08Rik
Limk21	1.34138e-77	0.291855	0.775	0.553	3.7556e-73	Transition IFE	Limk2
Gipc1	2.12238e-76	0.305208	0.746	0.551	5.94224e-72	Transition IFE	Gipc1
Bsg	2.60225e-76	0.270791	0.969	0.901	7.28578e-72	Transition IFE	Bsg
Atp6v1a	2.92883e-76	0.307198	0.675	0.464	8.20015e-72	Transition IFE	Atp6v1a
Defb11	2.93265e-76	0.465895	0.299	0.145	8.21082e-72	Transition IFE	Defb1
Klc3	4.03513e-76	0.265095	0.711	0.486	1.12975e-71	Transition IFE	Klc3
Ralbp1	6.50581e-76	0.430504	0.9	0.762	1.8215e-71	Transition IFE	Ralbp1
Cltb1	4.71917e-75	0.292548	0.828	0.605	1.32127e-70	Transition IFE	Cltb
Hspd1	4.0069e-74	0.320646	0.91	0.793	1.12185e-69	Transition IFE	Hspd1
Shtn1	3.74689e-73	0.254929	0.5	0.302	1.04905e-68	Transition IFE	Shtn1
Sod2	1.11307e-72	0.2807	0.697	0.487	3.11638e-68	Transition IFE	Sod2
Tmem123	1.30431e-72	0.271695	0.606	0.395	3.65181e-68	Transition IFE	Tmem123
Cast1	3.51091e-71	0.268549	0.576	0.371	9.82984e-67	Transition IFE	Cast
Atp6v1e1	4.21375e-70	0.289188	0.836	0.636	1.17977e-65	Transition IFE	Atp6v1e1
Jak1	8.86854e-70	0.295932	0.755	0.571	2.48301e-65	Transition IFE	Jak1
Tbc1d10a	4.22493e-69	0.272858	0.626	0.424	1.1829e-64	Transition IFE	Tbc1d10a
Ccdc115	6.60223e-69	0.251799	0.565	0.367	1.84849e-64	Transition IFE	Ccdc115
Sppl3	8.06059e-69	0.2952	0.774	0.592	2.2568e-64	Transition IFE	Sppl3
Ncl	2.74597e-68	0.255787	0.999	0.985	7.68817e-64	Transition IFE	Ncl
Apoc1	1.11769e-67	0.358755	0.659	0.467	3.12932e-63	Transition IFE	Apoc1
Zfp593	1.33025e-67	0.260501	0.586	0.39	3.72444e-63	Transition IFE	Zfp593
Larp1	1.14752e-66	0.28209	0.668	0.474	3.21282e-62	Transition IFE	Larp1
Iffo2	7.34686e-66	0.28683	0.464	0.285	2.05697e-61	Transition IFE	Iffo2
2410015M20Rik	9.53959e-66	0.254561	0.956	0.883	2.67089e-61	Transition IFE	2410015M20Rik
Bag1	1.06924e-65	0.293848	0.931	0.826	2.99366e-61	Transition IFE	Bag1
Sar1b	1.59926e-65	0.267466	0.724	0.517	4.4776e-61	Transition IFE	Sar1b
Eif4ebp1	2.68425e-65	0.302083	0.729	0.542	7.51536e-61	Transition IFE	Eif4ebp1
Ndrg1	4.87476e-64	0.387854	0.337	0.188	1.36484e-59	Transition IFE	Ndrg1
Pkm	6.18093e-64	0.272709	0.961	0.879	1.73054e-59	Transition IFE	Pkm
Hspb1	2.02069e-63	0.641986	0.643	0.493	5.65753e-59	Transition IFE	Hspb1
Elovl7	1.76819e-62	0.254991	0.497	0.31	4.95057e-58	Transition IFE	Elovl7
Parl	2.42628e-60	0.273842	0.785	0.62	6.79309e-56	Transition IFE	Parl
Yrdc	2.57342e-60	0.265116	0.653	0.462	7.20506e-56	Transition IFE	Yrdc
Exosc7	1.26018e-59	0.275022	0.651	0.476	3.52826e-55	Transition IFE	Exosc7
Mark2	2.04211e-59	0.256811	0.687	0.498	5.71749e-55	Transition IFE	Mark2
Tpd52l2	8.19389e-58	0.259943	0.817	0.641	2.29412e-53	Transition IFE	Tpd52l2
Ywhaz	1.60044e-57	0.266452	0.941	0.835	4.48091e-53	Transition IFE	Ywhaz
Hdlbp	4.01275e-57	0.27646	0.79	0.626	1.12349e-52	Transition IFE	Hdlbp
Wdr43	1.25222e-56	0.273217	0.741	0.565	3.50596e-52	Transition IFE	Wdr43
C1qtnf42	2.33712e-56	0.263852	0.673	0.493	6.54347e-52	Transition IFE	C1qtnf4
Trp53inp1	9.49858e-53	0.263891	0.43	0.27	2.65941e-48	Transition IFE	Trp53inp1
Klf6	7.20641e-51	0.253023	0.697	0.509	2.01765e-46	Transition IFE	Klf6
Dapl1	1.10423e-50	0.310229	0.258	0.136	3.09162e-46	Transition IFE	Dapl1
Krt143	7.0391e-50	1.05607	0.945	0.944	1.97081e-45	Transition IFE	Krt14
1810037I17Rik	6.24521e-45	0.297157	0.714	0.556	1.74853e-40	Transition IFE	1810037I17Rik
Srpk2	1.27148e-44	0.254396	0.761	0.581	3.55989e-40	Transition IFE	Srpk2
Tpi1	1.51449e-36	0.261641	0.838	0.708	4.24027e-32	Transition IFE	Tpi1
Tsc22d3	2.24273e-24	0.388705	0.412	0.309	6.27921e-20	Transition IFE	Tsc22d3
Tsc22d1	2.57352e-22	0.299513	0.743	0.629	7.20535e-18	Transition IFE	Tsc22d1
Krt53	8.78244e-17	0.721977	0.905	0.918	2.45891e-12	Transition IFE	Krt5
Krt101	0	4.49255	1	0.923	0	Differentiated IFE	Krt10
Krt11	0	4.36567	0.998	0.847	0	Differentiated IFE	Krt1
Calm41	0	4.18278	1	0.633	0	Differentiated IFE	Calm4
Fam25c1	0	3.59857	0.981	0.208	0	Differentiated IFE	Fam25c
Stfa32	0	3.53258	0.987	0.651	0	Differentiated IFE	Stfa3
Ly6g6c1	0	3.50943	0.912	0.186	0	Differentiated IFE	Ly6g6c
BC1005302	0	3.42397	0.991	0.652	0	Differentiated IFE	BC100530
Fabp51	0	3.11452	0.988	0.792	0	Differentiated IFE	Fabp5
Krtdap2	0	3.07826	0.996	0.741	0	Differentiated IFE	Krtdap
Sbsn1	0	3.06939	0.987	0.517	0	Differentiated IFE	Sbsn
Ly6d1	0	2.75591	0.99	0.75	0	Differentiated IFE	Ly6d
Asprv11	0	2.72133	0.932	0.346	0	Differentiated IFE	Asprv1
Lgals31	0	2.64908	0.96	0.573	0	Differentiated IFE	Lgals3
Csta11	0	2.63757	0.931	0.216	0	Differentiated IFE	Csta1
Them51	0	2.6296	0.901	0.09	0	Differentiated IFE	Them5
Gltp1	0	2.5673	0.965	0.536	0	Differentiated IFE	Gltp
Krt161	0	2.55831	0.584	0.109	0	Differentiated IFE	Krt16
Dmkn3	0	2.4483	0.997	0.839	0	Differentiated IFE	Dmkn
Lypd31	0	2.33166	0.94	0.328	0	Differentiated IFE	Lypd3
Endou1	0	2.32951	0.917	0.239	0	Differentiated IFE	Endou
Dapl11	0	2.31113	0.75	0.121	0	Differentiated IFE	Dapl1
Hspb11	0	2.18875	0.924	0.485	0	Differentiated IFE	Hspb1
Rab251	0	2.16452	0.923	0.358	0	Differentiated IFE	Rab25
Ndufa4l21	0	2.15847	0.793	0.135	0	Differentiated IFE	Ndufa4l2
Tmem45a1	0	2.11981	0.904	0.147	0	Differentiated IFE	Tmem45a
Klf43	0	2.1026	0.973	0.597	0	Differentiated IFE	Klf4
Elovl41	0	2.09707	0.949	0.153	0	Differentiated IFE	Elovl4
Serpinb121	0	2.07939	0.843	0.078	0	Differentiated IFE	Serpinb12
Spink5	0	2.05119	0.657	0.171	0	Differentiated IFE	Spink5
Cst6	0	1.98881	0.908	0.191	0	Differentiated IFE	Cst6
Gcat1	0	1.96847	0.93	0.314	0	Differentiated IFE	Gcat
Lgals73	0	1.9297	1	0.981	0	Differentiated IFE	Lgals7
Npl1	0	1.90142	0.839	0.111	0	Differentiated IFE	Npl
Higd1a1	0	1.88618	0.954	0.664	0	Differentiated IFE	Higd1a
Dsg1a1	0	1.87077	0.917	0.243	0	Differentiated IFE	Dsg1a
Sfn2	0	1.847	0.987	0.821	0	Differentiated IFE	Sfn
Rbp2	0	1.77645	0.744	0.044	0	Differentiated IFE	Rbp2
Tmprss41	0	1.77156	0.876	0.088	0	Differentiated IFE	Tmprss4
Klk81	0	1.76469	0.801	0.147	0	Differentiated IFE	Klk8
Stfa2	0	1.73686	0.622	0.047	0	Differentiated IFE	Stfa2
Perp1	0	1.71679	1	0.94	0	Differentiated IFE	Perp
Jup1	0	1.69022	0.969	0.67	0	Differentiated IFE	Jup
Serpinb52	0	1.67183	0.983	0.719	0	Differentiated IFE	Serpinb5
Casp141	0	1.63967	0.812	0.049	0	Differentiated IFE	Casp14
Rora2	0	1.63556	0.882	0.219	0	Differentiated IFE	Rora
Urah2	0	1.60681	0.922	0.491	0	Differentiated IFE	Urah
Cysrt11	0	1.58954	0.686	0.052	0	Differentiated IFE	Cysrt1
Pycard1	0	1.54119	0.883	0.45	0	Differentiated IFE	Pycard
Anxa12	0	1.51973	0.958	0.72	0	Differentiated IFE	Anxa1
Mafb2	0	1.51686	0.931	0.527	0	Differentiated IFE	Mafb
Elovl1	0	1.5165	0.835	0.318	0	Differentiated IFE	Elovl1
Pkp13	0	1.51273	0.968	0.599	0	Differentiated IFE	Pkp1
Gm94	0	1.50855	0.531	0.035	0	Differentiated IFE	Gm94
Dsp3	0	1.50039	0.993	0.831	0	Differentiated IFE	Dsp
Ablim11	0	1.49113	0.926	0.457	0	Differentiated IFE	Ablim1
Ggct	0	1.48877	0.769	0.17	0	Differentiated IFE	Ggct
Aqp32	0	1.4723	0.843	0.262	0	Differentiated IFE	Aqp3
Dbi1	0	1.45727	0.979	0.856	0	Differentiated IFE	Dbi
Avpi13	0	1.45232	0.913	0.526	0	Differentiated IFE	Avpi1
Tuba4a1	0	1.44899	0.9	0.367	0	Differentiated IFE	Tuba4a
Calml3	0	1.44139	0.482	0.082	0	Differentiated IFE	Calml3
Cnfn	0	1.43109	0.311	0.021	0	Differentiated IFE	Cnfn
Sult2b11	0	1.42732	0.844	0.108	0	Differentiated IFE	Sult2b1
Itm2b1	0	1.426	0.999	0.995	0	Differentiated IFE	Itm2b
Anxa82	0	1.41883	0.886	0.48	0	Differentiated IFE	Anxa8
Skint9	0	1.41822	0.644	0.038	0	Differentiated IFE	Skint9
Prdx5	0	1.38451	0.959	0.713	0	Differentiated IFE	Prdx5
Pla2g2f1	0	1.37719	0.848	0.082	0	Differentiated IFE	Pla2g2f
Dgat2	0	1.3495	0.784	0.077	0	Differentiated IFE	Dgat2
Elovl71	0	1.34633	0.889	0.299	0	Differentiated IFE	Elovl7
Cdkn1a1	0	1.34318	0.93	0.36	0	Differentiated IFE	Cdkn1a
Gsto11	0	1.33038	0.91	0.481	0	Differentiated IFE	Gsto1
Agpat41	0	1.32966	0.744	0.091	0	Differentiated IFE	Agpat4
Clu1	0	1.3236	0.761	0.176	0	Differentiated IFE	Clu
Psapl1	0	1.30958	0.747	0.126	0	Differentiated IFE	Psapl1
Ezr1	0	1.28388	0.945	0.59	0	Differentiated IFE	Ezr
Calm51	0	1.2674	0.618	0.058	0	Differentiated IFE	Calm5
Capns21	0	1.26723	0.921	0.492	0	Differentiated IFE	Capns2
Hal	0	1.25972	0.364	0.027	0	Differentiated IFE	Hal
Fam162a3	0	1.25815	0.941	0.637	0	Differentiated IFE	Fam162a
Ahnak23	0	1.24995	0.896	0.331	0	Differentiated IFE	Ahnak2
Dkkl1	0	1.23956	0.46	0.03	0	Differentiated IFE	Dkkl1
Klf32	0	1.23115	0.916	0.381	0	Differentiated IFE	Klf3
S100a113	0	1.2293	0.986	0.928	0	Differentiated IFE	S100a11
Smagp1	0	1.20893	0.835	0.189	0	Differentiated IFE	Smagp
Efna31	0	1.19377	0.849	0.221	0	Differentiated IFE	Efna3
Tdh1	0	1.1925	0.742	0.043	0	Differentiated IFE	Tdh
Metrnl1	0	1.19076	0.816	0.12	0	Differentiated IFE	Metrnl
F31	0	1.18817	0.697	0.081	0	Differentiated IFE	F3
4833423E24Rik1	0	1.17244	0.772	0.055	0	Differentiated IFE	4833423E24Rik
Klk5	0	1.17201	0.424	0.058	0	Differentiated IFE	Klk5
Ptgs11	0	1.16626	0.732	0.063	0	Differentiated IFE	Ptgs1
H2afj1	0	1.16426	0.982	0.861	0	Differentiated IFE	H2afj
Pvrl41	0	1.15397	0.837	0.153	0	Differentiated IFE	Pvrl4
Nupr1	0	1.15305	0.77	0.14	0	Differentiated IFE	Nupr1
1110008P14Rik	0	1.15256	0.823	0.283	0	Differentiated IFE	1110008P14Rik
Evpl1	0	1.14934	0.823	0.183	0	Differentiated IFE	Evpl
S100a163	0	1.12347	0.981	0.787	0	Differentiated IFE	S100a16
Ces2g1	0	1.10512	0.771	0.099	0	Differentiated IFE	Ces2g
Acer11	0	1.10134	0.765	0.056	0	Differentiated IFE	Acer1
Oas1f1	0	1.08812	0.726	0.039	0	Differentiated IFE	Oas1f
Trim291	0	1.08533	0.98	0.81	0	Differentiated IFE	Trim29
Gjb5	0	1.08022	0.641	0.044	0	Differentiated IFE	Gjb5
Clic3	0	1.07734	0.596	0.049	0	Differentiated IFE	Clic3
Rab11a1	0	1.07506	0.909	0.516	0	Differentiated IFE	Rab11a
Tmem401	0	1.07104	0.825	0.202	0	Differentiated IFE	Tmem40
Il1f5	0	1.06925	0.639	0.133	0	Differentiated IFE	Il1f5
Dynll12	0	1.05883	0.986	0.928	0	Differentiated IFE	Dynll1
Tgm3	0	1.05446	0.635	0.023	0	Differentiated IFE	Tgm3
Eif61	0	1.04966	0.955	0.777	0	Differentiated IFE	Eif6
Rdh12	0	1.04932	0.753	0.096	0	Differentiated IFE	Rdh12
Agpat31	0	1.0317	0.843	0.318	0	Differentiated IFE	Agpat3
Krt78	0	1.0286	0.458	0.031	0	Differentiated IFE	Krt78
BC1170901	0	1.01128	0.642	0.04	0	Differentiated IFE	BC117090
Sdr16c51	0	1.00374	0.774	0.13	0	Differentiated IFE	Sdr16c5
Sgpp11	0	1.00198	0.828	0.29	0	Differentiated IFE	Sgpp1
Adh11	0	1.00046	0.655	0.054	0	Differentiated IFE	Adh1
Rnh12	0	0.986092	0.938	0.654	0	Differentiated IFE	Rnh1
Fam213b	0	0.970001	0.713	0.165	0	Differentiated IFE	Fam213b
Clip11	0	0.969984	0.877	0.436	0	Differentiated IFE	Clip1
Il20rb1	0	0.962511	0.775	0.128	0	Differentiated IFE	Il20rb
Zfp7501	0	0.961349	0.789	0.132	0	Differentiated IFE	Zfp750
Mboat2	0	0.947688	0.689	0.183	0	Differentiated IFE	Mboat2
Aldh3b21	0	0.946237	0.769	0.097	0	Differentiated IFE	Aldh3b2
Ak21	0	0.94569	0.934	0.69	0	Differentiated IFE	Ak2
Tppp31	0	0.94084	0.519	0.09	0	Differentiated IFE	Tppp3
2610528A11Rik1	0	0.935075	0.577	0.056	0	Differentiated IFE	2610528A11Rik
Cltb2	0	0.927442	0.943	0.605	0	Differentiated IFE	Cltb
Car131	0	0.926522	0.772	0.117	0	Differentiated IFE	Car13
Bicd21	0	0.924817	0.806	0.279	0	Differentiated IFE	Bicd2
Tprg	0	0.921096	0.682	0.033	0	Differentiated IFE	Tprg
Rab3d1	0	0.913139	0.82	0.229	0	Differentiated IFE	Rab3d
Dsc1	0	0.912077	0.48	0.062	0	Differentiated IFE	Dsc1
Plxdc21	0	0.911847	0.757	0.173	0	Differentiated IFE	Plxdc2
Fam57a	0	0.908684	0.678	0.077	0	Differentiated IFE	Fam57a
Ostf11	0	0.899129	0.88	0.456	0	Differentiated IFE	Ostf1
Il17rc1	0	0.893894	0.783	0.16	0	Differentiated IFE	Il17rc
Rhov1	0	0.889988	0.734	0.11	0	Differentiated IFE	Rhov
Clip41	0	0.873651	0.72	0.108	0	Differentiated IFE	Clip4
Tesc	0	0.857173	0.295	0.014	0	Differentiated IFE	Tesc
Skint11	0	0.856446	0.656	0.067	0	Differentiated IFE	Skint1
Ly6g6e	0	0.851412	0.675	0.068	0	Differentiated IFE	Ly6g6e
Tmem2381	0	0.845739	0.778	0.279	0	Differentiated IFE	Tmem238
Ptgr1	0	0.845549	0.699	0.147	0	Differentiated IFE	Ptgr1
Acsl11	0	0.842608	0.75	0.181	0	Differentiated IFE	Acsl1
Rab381	0	0.841528	0.83	0.332	0	Differentiated IFE	Rab38
Lad12	0	0.839893	0.843	0.322	0	Differentiated IFE	Lad1
Egln31	0	0.836682	0.631	0.079	0	Differentiated IFE	Egln3
Serpinb3a	0	0.835807	0.374	0.026	0	Differentiated IFE	Serpinb3a
Sdr16c61	0	0.835771	0.736	0.118	0	Differentiated IFE	Sdr16c6
Pdzk1ip1	0	0.833132	0.4	0.023	0	Differentiated IFE	Pdzk1ip1
Grhl11	0	0.832482	0.791	0.226	0	Differentiated IFE	Grhl1
Orm1	0	0.825854	0.529	0.038	0	Differentiated IFE	Orm1
Ace21	0	0.825754	0.661	0.042	0	Differentiated IFE	Ace2
Chit1	0	0.824685	0.508	0.026	0	Differentiated IFE	Chit1
Plbd11	0	0.824278	0.79	0.25	0	Differentiated IFE	Plbd1
Irx31	0	0.823807	0.686	0.121	0	Differentiated IFE	Irx3
Slc31a21	0	0.813595	0.776	0.244	0	Differentiated IFE	Slc31a2
Galnt61	0	0.81358	0.688	0.06	0	Differentiated IFE	Galnt6
Nccrp1	0	0.804722	0.279	0.008	0	Differentiated IFE	Nccrp1
Pvrl11	0	0.798305	0.762	0.214	0	Differentiated IFE	Pvrl1
Abhd51	0	0.794552	0.806	0.251	0	Differentiated IFE	Abhd5
Defb12	0	0.79356	0.537	0.139	0	Differentiated IFE	Defb1
Mgst21	0	0.788332	0.746	0.223	0	Differentiated IFE	Mgst2
Acsbg11	0	0.774986	0.728	0.141	0	Differentiated IFE	Acsbg1
Cfap573	0	0.766174	0.731	0.206	0	Differentiated IFE	Cfap57
Hebp2	0	0.764657	0.693	0.212	0	Differentiated IFE	Hebp2
Ptges1	0	0.758082	0.603	0.096	0	Differentiated IFE	Ptges
Mapkapk31	0	0.757084	0.771	0.238	0	Differentiated IFE	Mapkapk3
Fam129b1	0	0.753372	0.751	0.235	0	Differentiated IFE	Fam129b
Dusp221	0	0.748328	0.777	0.227	0	Differentiated IFE	Dusp22
Nipal1	0	0.732018	0.582	0.047	0	Differentiated IFE	Nipal1
Ankrd35	0	0.719782	0.621	0.033	0	Differentiated IFE	Ankrd35
Gjb4	0	0.717013	0.513	0.065	0	Differentiated IFE	Gjb4
Fam83g1	0	0.716833	0.699	0.174	0	Differentiated IFE	Fam83g
H60c	0	0.703067	0.58	0.079	0	Differentiated IFE	H60c
Pla2g4f	0	0.700712	0.557	0.024	0	Differentiated IFE	Pla2g4f
Paqr51	0	0.696942	0.716	0.22	0	Differentiated IFE	Paqr5
Mvk1	0	0.690712	0.749	0.285	0	Differentiated IFE	Mvk
Kctd11	0	0.687534	0.451	0.035	0	Differentiated IFE	Kctd11
Serpinb2	0	0.676958	0.434	0.041	0	Differentiated IFE	Serpinb2
Gadl11	0	0.673466	0.507	0.039	0	Differentiated IFE	Gadl1
Klk13	0	0.670995	0.469	0.026	0	Differentiated IFE	Klk13
Tgm1	0	0.669551	0.508	0.022	0	Differentiated IFE	Tgm1
Sytl12	0	0.664574	0.758	0.266	0	Differentiated IFE	Sytl1
Rnase1	0	0.663673	0.541	0.036	0	Differentiated IFE	Rnase1
Aox4	0	0.660597	0.508	0.057	0	Differentiated IFE	Aox4
Tmem431	0	0.654522	0.668	0.198	0	Differentiated IFE	Tmem43
Serpinb7	0	0.654361	0.368	0.064	0	Differentiated IFE	Serpinb7
Prom21	0	0.64648	0.62	0.076	0	Differentiated IFE	Prom2
Mall1	0	0.646056	0.62	0.104	0	Differentiated IFE	Mall
Desi1	0	0.642232	0.573	0.156	0	Differentiated IFE	Desi1
Hsd17b71	0	0.64182	0.646	0.136	0	Differentiated IFE	Hsd17b7
Pdlim2	0	0.641755	0.629	0.182	0	Differentiated IFE	Pdlim2
Pxmp4	0	0.638894	0.737	0.226	0	Differentiated IFE	Pxmp4
Vat1	0	0.636726	0.756	0.238	0	Differentiated IFE	Vat1
Ovol11	0	0.621035	0.633	0.127	0	Differentiated IFE	Ovol1
Clca21	0	0.616825	0.558	0.041	0	Differentiated IFE	Clca2
Sphk1	0	0.605729	0.55	0.039	0	Differentiated IFE	Sphk1
Alox12b	0	0.604662	0.351	0.008	0	Differentiated IFE	Alox12b
Polr3g1	0	0.60241	0.683	0.209	0	Differentiated IFE	Polr3g
Cbr31	0	0.602274	0.717	0.231	0	Differentiated IFE	Cbr3
Smim5	0	0.592339	0.567	0.06	0	Differentiated IFE	Smim5
Il6ra1	0	0.583998	0.653	0.149	0	Differentiated IFE	Il6ra
Abca12	0	0.582879	0.522	0.047	0	Differentiated IFE	Abca12
Esrp21	0	0.582104	0.699	0.173	0	Differentiated IFE	Esrp2
Fam46b	0	0.577616	0.444	0.029	0	Differentiated IFE	Fam46b
Lipm	0	0.572838	0.525	0.04	0	Differentiated IFE	Lipm
Crabp2	0	0.571901	0.349	0.015	0	Differentiated IFE	Crabp2
Nipal21	0	0.567218	0.647	0.146	0	Differentiated IFE	Nipal2
Wfdc5	0	0.552825	0.302	0.008	0	Differentiated IFE	Wfdc5
Sptlc3	0	0.550435	0.556	0.064	0	Differentiated IFE	Sptlc3
Grap	0	0.546497	0.337	0.016	0	Differentiated IFE	Grap
Bpifc	0	0.546217	0.491	0.038	0	Differentiated IFE	Bpifc
Epas1	0	0.545855	0.467	0.042	0	Differentiated IFE	Epas1
Tmem791	0	0.544129	0.606	0.105	0	Differentiated IFE	Tmem79
Adgrf4	0	0.540549	0.481	0.051	0	Differentiated IFE	Adgrf4
Adam151	0	0.536346	0.616	0.121	0	Differentiated IFE	Adam15
Rarres1	0	0.527588	0.383	0.048	0	Differentiated IFE	Rarres1
Sptbn21	0	0.52539	0.612	0.157	0	Differentiated IFE	Sptbn2
Klk11	0	0.522844	0.524	0.073	0	Differentiated IFE	Klk11
Adtrp	0	0.512378	0.54	0.054	0	Differentiated IFE	Adtrp
Mpzl3	0	0.511508	0.434	0.037	0	Differentiated IFE	Mpzl3
Dsg1b	0	0.504999	0.469	0.045	0	Differentiated IFE	Dsg1b
Stard51	0	0.503999	0.586	0.132	0	Differentiated IFE	Stard5
Tuba8	0	0.50263	0.409	0.017	0	Differentiated IFE	Tuba8
Gpr87	0	0.499878	0.549	0.099	0	Differentiated IFE	Gpr87
Trib3	0	0.479213	0.402	0.012	0	Differentiated IFE	Trib3
P3h41	0	0.476125	0.62	0.17	0	Differentiated IFE	P3h4
Fam89a	0	0.473009	0.37	0.035	0	Differentiated IFE	Fam89a
Ccdc64b	0	0.471586	0.434	0.022	0	Differentiated IFE	Ccdc64b
Cyp2b10	0	0.462499	0.364	0.018	0	Differentiated IFE	Cyp2b10
Ddr2	0	0.461965	0.345	0.014	0	Differentiated IFE	Ddr2
Alox12	0	0.458567	0.454	0.016	0	Differentiated IFE	Alox12
Pinlyp	0	0.458376	0.401	0.029	0	Differentiated IFE	Pinlyp
Ttc22	0	0.450917	0.453	0.014	0	Differentiated IFE	Ttc22
Il341	0	0.447193	0.457	0.052	0	Differentiated IFE	Il34
Ano11	0	0.439122	0.498	0.071	0	Differentiated IFE	Ano1
Smtnl21	0	0.435947	0.437	0.042	0	Differentiated IFE	Smtnl2
6430548M08Rik	0	0.43499	0.48	0.034	0	Differentiated IFE	6430548M08Rik
Tmem154	0	0.434874	0.474	0.048	0	Differentiated IFE	Tmem154
Il1rn	0	0.433445	0.417	0.026	0	Differentiated IFE	Il1rn
Tmprss131	0	0.432888	0.476	0.074	0	Differentiated IFE	Tmprss13
2310007B03Rik	0	0.432831	0.42	0.026	0	Differentiated IFE	2310007B03Rik
Fhl2	0	0.430199	0.449	0.051	0	Differentiated IFE	Fhl2
Mal2	0	0.428386	0.366	0.037	0	Differentiated IFE	Mal2
Cited4	0	0.425778	0.375	0.04	0	Differentiated IFE	Cited4
Mpp71	0	0.424619	0.526	0.117	0	Differentiated IFE	Mpp7
Ephx3	0	0.418923	0.417	0.02	0	Differentiated IFE	Ephx3
Cpeb2	0	0.414325	0.513	0.115	0	Differentiated IFE	Cpeb2
Gsdmc	0	0.41321	0.354	0.007	0	Differentiated IFE	Gsdmc
2610528J11Rik1	0	0.410184	0.494	0.074	0	Differentiated IFE	2610528J11Rik
Ano7	0	0.406865	0.411	0.02	0	Differentiated IFE	Ano7
Notch31	0	0.396915	0.468	0.06	0	Differentiated IFE	Notch3
Pak61	0	0.394663	0.516	0.121	0	Differentiated IFE	Pak6
Gba	0	0.394515	0.499	0.115	0	Differentiated IFE	Gba
Gsta2	0	0.393183	0.406	0.022	0	Differentiated IFE	Gsta2
Gsta1	0	0.39268	0.43	0.061	0	Differentiated IFE	Gsta1
Susd2	0	0.386653	0.283	0.01	0	Differentiated IFE	Susd2
Nipal4	0	0.384453	0.439	0.04	0	Differentiated IFE	Nipal4
Zfp185	0	0.378364	0.501	0.104	0	Differentiated IFE	Zfp185
Cdkn2b	0	0.375303	0.396	0.016	0	Differentiated IFE	Cdkn2b
Hcar2	0	0.371033	0.392	0.033	0	Differentiated IFE	Hcar2
Zbtb7c1	0	0.367902	0.406	0.062	0	Differentiated IFE	Zbtb7c
Teddm3	0	0.367047	0.285	0.027	0	Differentiated IFE	Teddm3
Gdpd2	0	0.362942	0.415	0.053	0	Differentiated IFE	Gdpd2
Pnpla1	0	0.36063	0.361	0.016	0	Differentiated IFE	Pnpla1
Ankrd221	0	0.353417	0.46	0.074	0	Differentiated IFE	Ankrd22
Serpinb3b	0	0.35278	0.334	0.007	0	Differentiated IFE	Serpinb3b
Serpinb6c	0	0.350544	0.283	0.007	0	Differentiated IFE	Serpinb6c
Tjp3	0	0.344295	0.35	0.019	0	Differentiated IFE	Tjp3
Gpt	0	0.338515	0.399	0.055	0	Differentiated IFE	Gpt
Aloxe3	0	0.326107	0.311	0.026	0	Differentiated IFE	Aloxe3
Gm15987	0	0.321407	0.295	0.034	0	Differentiated IFE	Gm15987
Nuak2	0	0.31469	0.455	0.09	0	Differentiated IFE	Nuak2
Emc9	0	0.314592	0.467	0.083	0	Differentiated IFE	Emc9
Bbox1	0	0.308355	0.333	0.047	0	Differentiated IFE	Bbox1
Slc10a6	0	0.308153	0.297	0.013	0	Differentiated IFE	Slc10a6
Fam83a	0	0.307958	0.364	0.044	0	Differentiated IFE	Fam83a
Abhd6	0	0.306673	0.407	0.079	0	Differentiated IFE	Abhd6
Gpt2	0	0.305418	0.328	0.041	0	Differentiated IFE	Gpt2
4930438A08Rik	0	0.297955	0.275	0.01	0	Differentiated IFE	4930438A08Rik
Dlx5	0	0.297325	0.341	0.011	0	Differentiated IFE	Dlx5
Slc39a2	0	0.297126	0.295	0.017	0	Differentiated IFE	Slc39a2
Slc22a23	0	0.296624	0.315	0.03	0	Differentiated IFE	Slc22a23
Ptk6	0	0.292891	0.286	0.008	0	Differentiated IFE	Ptk6
AA986860	0	0.292234	0.268	0.018	0	Differentiated IFE	AA986860
Plekhn1	0	0.288726	0.369	0.037	0	Differentiated IFE	Plekhn1
Cyp17a1	0	0.28725	0.375	0.029	0	Differentiated IFE	Cyp17a1
Map3k6	0	0.285707	0.328	0.036	0	Differentiated IFE	Map3k6
Bspry	0	0.283858	0.324	0.027	0	Differentiated IFE	Bspry
Ttll7	0	0.282585	0.338	0.031	0	Differentiated IFE	Ttll7
Stx19	0	0.280171	0.32	0.024	0	Differentiated IFE	Stx19
Sp6	0	0.27472	0.29	0.025	0	Differentiated IFE	Sp6
Mfsd7a	0	0.271993	0.316	0.017	0	Differentiated IFE	Mfsd7a
Sec14l2	0	0.270632	0.297	0.04	0	Differentiated IFE	Sec14l2
Cgn	0	0.263686	0.258	0.016	0	Differentiated IFE	Cgn
Arl4d	0	0.256569	0.281	0.026	0	Differentiated IFE	Arl4d
Myc1	2.58009e-306	0.340373	0.465	0.101	7.22372e-302	Differentiated IFE	Myc
Rhbg	2.13136e-304	0.381122	0.539	0.133	5.96738e-300	Differentiated IFE	Rhbg
Sdc11	4.63389e-303	0.916076	0.901	0.519	1.2974e-298	Differentiated IFE	Sdc1
2010107G23Rik	8.42349e-303	0.35108	0.494	0.115	2.35841e-298	Differentiated IFE	2010107G23Rik
Ggh	3.77929e-302	1.34936	0.775	0.339	1.05813e-297	Differentiated IFE	Ggh
Tacstd22	6.39925e-302	0.973339	0.936	0.496	1.79166e-297	Differentiated IFE	Tacstd2
Zbtb7b1	6.50086e-301	0.418029	0.563	0.145	1.82011e-296	Differentiated IFE	Zbtb7b
Kctd12	1.15892e-300	0.534438	0.62	0.183	3.24473e-296	Differentiated IFE	Kctd1
Chl1	1.53018e-299	0.536791	0.564	0.155	4.28421e-295	Differentiated IFE	Chl1
1810011O10Rik2	1.19822e-297	0.51931	0.57	0.153	3.35478e-293	Differentiated IFE	1810011O10Rik
Pof1b1	3.56915e-294	0.778811	0.766	0.29	9.9929e-290	Differentiated IFE	Pof1b
Rhou	2.41313e-291	0.509599	0.561	0.155	6.75629e-287	Differentiated IFE	Rhou
Slc35f5	2.87458e-291	0.274887	0.391	0.077	8.04824e-287	Differentiated IFE	Slc35f5
Ephb6	6.95343e-291	0.487778	0.641	0.194	1.94682e-286	Differentiated IFE	Ephb6
Stap2	7.53669e-288	0.282725	0.399	0.081	2.11012e-283	Differentiated IFE	Stap2
Degs11	2.93808e-287	0.856873	0.898	0.54	8.22605e-283	Differentiated IFE	Degs1
Osbpl1a	7.62313e-285	0.597188	0.698	0.241	2.13432e-280	Differentiated IFE	Osbpl1a
Dhrs71	8.45476e-285	0.447629	0.608	0.177	2.36717e-280	Differentiated IFE	Dhrs7
Gan	1.40688e-283	0.654705	0.659	0.218	3.93897e-279	Differentiated IFE	Gan
Ermp1	4.09773e-282	0.353269	0.494	0.12	1.14728e-277	Differentiated IFE	Ermp1
Rab27b	7.46121e-279	0.52147	0.576	0.166	2.08899e-274	Differentiated IFE	Rab27b
Tmem41a	3.20537e-275	0.500827	0.667	0.221	8.97441e-271	Differentiated IFE	Tmem41a
Pfkl1	1.08823e-273	0.380525	0.543	0.145	3.04683e-269	Differentiated IFE	Pfkl
Gng121	1.76462e-272	0.78811	0.865	0.454	4.94057e-268	Differentiated IFE	Gng12
Mapk131	1.25332e-270	0.852348	0.875	0.475	3.50905e-266	Differentiated IFE	Mapk13
Mfsd2a1	3.07155e-270	0.274941	0.359	0.07	8.59974e-266	Differentiated IFE	Mfsd2a
Ehd41	5.55895e-269	0.440925	0.625	0.19	1.5564e-264	Differentiated IFE	Ehd4
Apoc11	4.10119e-267	0.942808	0.866	0.463	1.14825e-262	Differentiated IFE	Apoc1
Trim72	4.7814e-267	0.496862	0.582	0.17	1.3387e-262	Differentiated IFE	Trim7
Xdh1	1.01239e-266	0.273986	0.39	0.082	2.83449e-262	Differentiated IFE	Xdh
Ide1	2.00046e-266	0.656411	0.696	0.248	5.60087e-262	Differentiated IFE	Ide
Fgfbp13	2.18434e-266	0.942599	0.88	0.454	6.11572e-262	Differentiated IFE	Fgfbp1
S100a141	2.74041e-266	0.869926	0.972	0.829	7.6726e-262	Differentiated IFE	S100a14
Herpud11	7.37075e-266	0.603858	0.746	0.276	2.06366e-261	Differentiated IFE	Herpud1
Ahnak3	7.84853e-264	0.941054	0.981	0.929	2.19743e-259	Differentiated IFE	Ahnak
Cers3	6.69132e-263	0.336184	0.424	0.097	1.87344e-258	Differentiated IFE	Cers3
Hk21	7.24865e-263	0.843582	0.652	0.224	2.02948e-258	Differentiated IFE	Hk2
Sdr42e1	1.63206e-260	0.251139	0.292	0.05	4.56945e-256	Differentiated IFE	Sdr42e1
Hsdl2	4.43588e-259	0.439647	0.603	0.183	1.24196e-254	Differentiated IFE	Hsdl2
Anxa72	6.93236e-259	0.734401	0.874	0.47	1.94092e-254	Differentiated IFE	Anxa7
Pls3	9.19915e-258	0.514144	0.707	0.25	2.57558e-253	Differentiated IFE	Pls3
Sqle	5.43566e-254	0.544411	0.614	0.199	1.52187e-249	Differentiated IFE	Sqle
Cldn4	2.80049e-252	0.264563	0.264	0.043	7.84081e-248	Differentiated IFE	Cldn4
Slc9a3r1	4.33513e-249	0.388446	0.568	0.166	1.21375e-244	Differentiated IFE	Slc9a3r1
Rps6kb2	5.56741e-248	0.432714	0.606	0.194	1.55876e-243	Differentiated IFE	Rps6kb2
Aim1l	3.37929e-247	0.266805	0.375	0.082	9.46135e-243	Differentiated IFE	Aim1l
Klf53	1.19914e-246	0.893054	0.884	0.474	3.35735e-242	Differentiated IFE	Klf5
Nhp21	3.38425e-246	0.752234	0.957	0.757	9.47521e-242	Differentiated IFE	Nhp2
Mfsd6	6.38244e-245	0.428495	0.608	0.191	1.78696e-240	Differentiated IFE	Mfsd6
Scel	1.57026e-244	0.503474	0.604	0.191	4.39641e-240	Differentiated IFE	Scel
Mfsd51	4.27796e-244	0.556592	0.755	0.303	1.19774e-239	Differentiated IFE	Mfsd5
Glrx	7.11847e-242	0.476809	0.404	0.094	1.99303e-237	Differentiated IFE	Glrx
Cptp	2.16222e-241	0.303994	0.377	0.084	6.05379e-237	Differentiated IFE	Cptp
Mcur1	4.81577e-241	0.416697	0.607	0.193	1.34832e-236	Differentiated IFE	Mcur1
Psen1	2.81171e-240	0.449696	0.66	0.227	7.87223e-236	Differentiated IFE	Psen1
AI413582	3.11251e-240	0.418038	0.572	0.174	8.71441e-236	Differentiated IFE	AI413582
2022-09-08	1.8575e-239	0.313752	0.474	0.124	5.20064e-235	Differentiated IFE	2022-09-08
Dhx322	5.97282e-239	0.345777	0.526	0.147	1.67227e-234	Differentiated IFE	Dhx32
Cwh431	8.94981e-239	0.49467	0.653	0.223	2.50577e-234	Differentiated IFE	Cwh43
Ppl3	7.84068e-238	0.793954	0.902	0.473	2.19523e-233	Differentiated IFE	Ppl
Aldoa1	1.30766e-233	0.813601	0.941	0.713	3.66119e-229	Differentiated IFE	Aldoa
Tubb2a	5.6764e-233	0.743409	0.443	0.122	1.58928e-228	Differentiated IFE	Tubb2a
Ybx31	8.06085e-232	0.757275	0.981	0.874	2.25688e-227	Differentiated IFE	Ybx3
Dpp41	2.27261e-231	0.259771	0.367	0.081	6.36284e-227	Differentiated IFE	Dpp4
Acad91	6.04012e-231	0.52809	0.728	0.295	1.69111e-226	Differentiated IFE	Acad9
Eef2k1	3.60065e-230	0.652637	0.806	0.39	1.00811e-225	Differentiated IFE	Eef2k
Shfm1	5.03744e-230	0.690151	0.979	0.96	1.41038e-225	Differentiated IFE	Shfm1
Kdm5b1	3.75859e-228	0.729793	0.886	0.506	1.05233e-223	Differentiated IFE	Kdm5b
Blmh	3.89306e-228	1.10255	0.926	0.663	1.08998e-223	Differentiated IFE	Blmh
Eps8l2	1.44141e-227	0.406519	0.595	0.196	4.03565e-223	Differentiated IFE	Eps8l2
Tuft1	4.50467e-227	0.456373	0.634	0.217	1.26122e-222	Differentiated IFE	Tuft1
Itpr21	6.02322e-227	0.404892	0.558	0.172	1.68638e-222	Differentiated IFE	Itpr2
Bscl2	1.13632e-223	0.487487	0.717	0.277	3.18147e-219	Differentiated IFE	Bscl2
Mettl7a11	7.04055e-223	0.263017	0.353	0.078	1.97121e-218	Differentiated IFE	Mettl7a1
Tlcd1	1.30836e-217	0.337707	0.489	0.141	3.66313e-213	Differentiated IFE	Tlcd1
Arg2	1.58727e-217	0.36468	0.593	0.19	4.44403e-213	Differentiated IFE	Arg2
Cebpa1	3.91817e-217	0.627309	0.886	0.481	1.09701e-212	Differentiated IFE	Cebpa
Tiam11	1.62145e-216	0.650418	0.859	0.446	4.53972e-212	Differentiated IFE	Tiam1
Pnpo	2.82537e-215	0.26188	0.42	0.108	7.91047e-211	Differentiated IFE	Pnpo
Pld3	4.65236e-215	0.455684	0.641	0.228	1.30257e-210	Differentiated IFE	Pld3
Thop1	1.44538e-213	0.581881	0.601	0.221	4.04678e-209	Differentiated IFE	Thop1
Ubtd1	4.97643e-213	0.352441	0.53	0.163	1.3933e-208	Differentiated IFE	Ubtd1
1810037I17Rik1	6.68892e-213	0.836727	0.874	0.553	1.87276e-208	Differentiated IFE	1810037I17Rik
Cst3	1.21751e-212	0.386657	0.981	0.951	3.40877e-208	Differentiated IFE	Cst3
Clca3a21	1.59423e-212	1.27666	0.609	0.243	4.46352e-208	Differentiated IFE	Clca3a2
Acsl5	3.36307e-212	0.399876	0.669	0.247	9.41592e-208	Differentiated IFE	Acsl5
Hpgds1	6.42806e-212	0.374717	0.506	0.15	1.79973e-207	Differentiated IFE	Hpgds
Iffo21	1.38422e-211	0.653865	0.678	0.281	3.87555e-207	Differentiated IFE	Iffo2
Dhcr7	1.87576e-210	0.392572	0.553	0.179	5.25174e-206	Differentiated IFE	Dhcr7
Rcn1	5.86444e-210	0.423673	0.652	0.239	1.64193e-205	Differentiated IFE	Rcn1
Pim31	4.46431e-209	0.566377	0.796	0.364	1.24992e-204	Differentiated IFE	Pim3
Polr1d1	2.00875e-207	0.640923	0.969	0.907	5.62409e-203	Differentiated IFE	Polr1d
Cstb1	1.90491e-206	0.683962	0.932	0.71	5.33337e-202	Differentiated IFE	Cstb
Chmp4b1	9.66841e-206	0.687841	0.934	0.719	2.70696e-201	Differentiated IFE	Chmp4b
Uchl3	1.04558e-203	0.643192	0.852	0.465	2.92742e-199	Differentiated IFE	Uchl3
Dstn1	5.03297e-203	0.712933	0.981	0.934	1.40913e-198	Differentiated IFE	Dstn
Erlin1	5.21383e-202	0.322956	0.529	0.168	1.45977e-197	Differentiated IFE	Erlin1
Mmp21	5.95788e-202	0.305567	0.38	0.097	1.66809e-197	Differentiated IFE	Mmp2
Tmem54	7.04978e-202	0.397388	0.52	0.165	1.9738e-197	Differentiated IFE	Tmem54
Rapgefl12	7.66592e-202	0.435685	0.705	0.272	2.1463e-197	Differentiated IFE	Rapgefl1
Sh3yl1	8.70353e-202	0.274857	0.481	0.141	2.43681e-197	Differentiated IFE	Sh3yl1
Sepp1	1.30341e-201	0.266037	0.593	0.189	3.64928e-197	Differentiated IFE	Sepp1
Hrnr	3.4563e-201	1.96839	0.406	0.119	9.67695e-197	Differentiated IFE	Hrnr
Ralbp11	5.63002e-200	0.99331	0.935	0.763	1.57629e-195	Differentiated IFE	Ralbp1
Sh3kbp1	1.91845e-199	0.308192	0.47	0.136	5.37128e-195	Differentiated IFE	Sh3kbp1
Cyb561	4.50683e-198	0.360422	0.557	0.187	1.26182e-193	Differentiated IFE	Cyb561
Rplp1	3.43814e-197	0.461982	1	1	9.62611e-193	Differentiated IFE	Rplp1
Dbnl	1.46643e-196	0.494825	0.734	0.323	4.1057e-192	Differentiated IFE	Dbnl
Bag2	2.07629e-196	0.295373	0.477	0.142	5.81321e-192	Differentiated IFE	Bag2
Sowahc1	2.86176e-192	0.329368	0.556	0.186	8.01236e-188	Differentiated IFE	Sowahc
Gjb3	5.09339e-191	0.595767	0.755	0.349	1.42605e-186	Differentiated IFE	Gjb3
Myo18a	1.14412e-187	0.461595	0.651	0.257	3.20331e-183	Differentiated IFE	Myo18a
Sptssa1	2.29336e-184	0.631297	0.949	0.815	6.42096e-180	Differentiated IFE	Sptssa
Zfp7061	3.5938e-184	0.70679	0.968	0.844	1.00619e-179	Differentiated IFE	Zfp706
Tollip	1.22347e-182	0.391744	0.593	0.218	3.42547e-178	Differentiated IFE	Tollip
Dpp3	9.26864e-182	0.544883	0.77	0.383	2.59503e-177	Differentiated IFE	Dpp3
Baiap21	8.09956e-181	0.434611	0.749	0.326	2.26771e-176	Differentiated IFE	Baiap2
Klk7	5.89735e-180	1.67807	0.4	0.126	1.65114e-175	Differentiated IFE	Klk7
Tnks1bp11	9.87156e-180	0.359406	0.573	0.206	2.76384e-175	Differentiated IFE	Tnks1bp1
Hspa1b	1.855e-177	0.281316	0.412	0.119	5.19363e-173	Differentiated IFE	Hspa1b
Fos3	7.37073e-177	0.607271	0.945	0.617	2.06366e-172	Differentiated IFE	Fos
Hspa1a1	5.80762e-175	0.341054	0.52	0.178	1.62602e-170	Differentiated IFE	Hspa1a
Barx21	7.34626e-175	0.587348	0.929	0.535	2.05681e-170	Differentiated IFE	Barx2
Pdlim4	1.64658e-174	0.546268	0.674	0.289	4.61008e-170	Differentiated IFE	Pdlim4
Aktip	2.94101e-174	0.252939	0.478	0.15	8.23424e-170	Differentiated IFE	Aktip
Ctnnbip1	1.25601e-173	0.952	0.918	0.664	3.51659e-169	Differentiated IFE	Ctnnbip1
Tmcc3	1.89675e-173	0.415081	0.554	0.2	5.31051e-169	Differentiated IFE	Tmcc3
Nrarp1	3.7964e-173	0.477645	0.757	0.362	1.06292e-168	Differentiated IFE	Nrarp
Atp6v1a1	3.2952e-171	0.56404	0.832	0.462	9.22591e-167	Differentiated IFE	Atp6v1a
Notch2	2.08713e-170	0.344805	0.451	0.142	5.84355e-166	Differentiated IFE	Notch2
Pou2f33	7.70782e-170	0.32573	0.576	0.208	2.15803e-165	Differentiated IFE	Pou2f3
Kif1c	2.16428e-169	0.359499	0.524	0.186	6.05955e-165	Differentiated IFE	Kif1c
Rabep2	3.2353e-168	0.269549	0.472	0.152	9.0582e-164	Differentiated IFE	Rabep2
Dusp14	1.06607e-167	0.395824	0.548	0.198	2.98478e-163	Differentiated IFE	Dusp14
Nsun21	3.05646e-167	0.572966	0.871	0.536	8.55749e-163	Differentiated IFE	Nsun2
G6pdx	3.76705e-167	0.254313	0.434	0.134	1.0547e-162	Differentiated IFE	G6pdx
Por1	4.6256e-167	0.363629	0.616	0.234	1.29508e-162	Differentiated IFE	Por
Atp6v0b	4.71386e-167	0.547401	0.894	0.57	1.31979e-162	Differentiated IFE	Atp6v0b
Dok41	2.36813e-166	0.311405	0.439	0.138	6.6303e-162	Differentiated IFE	Dok4
Rpl36al1	9.70527e-166	0.419929	0.987	0.988	2.71728e-161	Differentiated IFE	Rpl36al
Map7d1	3.16612e-165	0.404284	0.564	0.213	8.86451e-161	Differentiated IFE	Map7d1
Mycbp	5.30509e-165	0.366336	0.638	0.259	1.48532e-160	Differentiated IFE	Mycbp
Pkp33	3.41277e-164	0.580444	0.924	0.65	9.55508e-160	Differentiated IFE	Pkp3
Cbx4	5.33106e-163	0.2681	0.468	0.153	1.49259e-158	Differentiated IFE	Cbx4
Slc6a8	2.44747e-162	0.346627	0.524	0.188	6.85242e-158	Differentiated IFE	Slc6a8
Cep170b	2.9549e-162	0.436163	0.673	0.293	8.27313e-158	Differentiated IFE	Cep170b
Ebp	4.45406e-162	0.469992	0.767	0.383	1.24705e-157	Differentiated IFE	Ebp
Ap1b1	1.34056e-160	0.292998	0.52	0.182	3.7533e-156	Differentiated IFE	Ap1b1
Tmem1231	2.73791e-160	0.473906	0.779	0.393	7.66559e-156	Differentiated IFE	Tmem123
Pmvk	3.28432e-159	0.44024	0.593	0.24	9.19545e-155	Differentiated IFE	Pmvk
Fkbp5	5.20239e-159	0.560859	0.662	0.309	1.45657e-154	Differentiated IFE	Fkbp5
Stard4	8.38232e-159	0.290949	0.436	0.14	2.34688e-154	Differentiated IFE	Stard4
Tmem9b	1.69887e-158	0.341982	0.643	0.256	4.7565e-154	Differentiated IFE	Tmem9b
Ifi30	2.8825e-157	0.377727	0.657	0.288	8.07044e-153	Differentiated IFE	Ifi30
Gpcpd1	3.7441e-157	0.347439	0.568	0.215	1.04827e-152	Differentiated IFE	Gpcpd1
Tanc11	5.13204e-157	0.448832	0.746	0.353	1.43687e-152	Differentiated IFE	Tanc1
Atp2b42	7.05355e-157	0.441987	0.723	0.325	1.97485e-152	Differentiated IFE	Atp2b4
Pdcd4	8.30277e-156	0.864743	0.919	0.686	2.32461e-151	Differentiated IFE	Pdcd4
Kif26a2	2.55253e-155	0.375142	0.597	0.232	7.14657e-151	Differentiated IFE	Kif26a
Srpk1	1.62868e-154	0.8099	0.774	0.421	4.55997e-150	Differentiated IFE	Srpk1
Epha1	1.74598e-150	0.322862	0.614	0.246	4.88839e-146	Differentiated IFE	Epha1
Rab101	3.77481e-150	0.5443	0.907	0.66	1.05687e-145	Differentiated IFE	Rab10
Gas2l1	6.49262e-150	0.271936	0.506	0.178	1.8178e-145	Differentiated IFE	Gas2l1
Dhcr24	3.34716e-149	0.401224	0.535	0.206	9.37138e-145	Differentiated IFE	Dhcr24
Rnase42	1.37431e-148	0.6169	0.759	0.402	3.8478e-144	Differentiated IFE	Rnase4
Lrp1	4.93082e-147	0.267586	0.505	0.181	1.38053e-142	Differentiated IFE	Lrp1
Wdr611	8.98143e-146	0.626755	0.846	0.538	2.51462e-141	Differentiated IFE	Wdr61
Ormdl2	8.55509e-145	0.416444	0.741	0.368	2.39525e-140	Differentiated IFE	Ormdl2
Pou3f13	1.15759e-144	0.343562	0.908	0.502	3.24102e-140	Differentiated IFE	Pou3f1
Gsn	3.98159e-143	1.0423	0.868	0.675	1.11477e-138	Differentiated IFE	Gsn
Tchh1	4.3703e-143	0.450791	0.41	0.138	1.2236e-138	Differentiated IFE	Tchh
Wbp1l	1.18639e-142	0.345128	0.61	0.257	3.32167e-138	Differentiated IFE	Wbp1l
Htatip2	1.74414e-141	0.393855	0.609	0.262	4.88323e-137	Differentiated IFE	Htatip2
Ndrg11	6.96451e-141	0.410488	0.492	0.185	1.94992e-136	Differentiated IFE	Ndrg1
2310022B05Rik	1.70929e-139	0.337965	0.582	0.24	4.78568e-135	Differentiated IFE	2310022B05Rik
Eef1d1	1.21788e-138	0.492856	0.961	0.913	3.40981e-134	Differentiated IFE	Eef1d
Dynlt31	2.15697e-138	0.498113	0.843	0.53	6.03909e-134	Differentiated IFE	Dynlt3
Ssfa2	1.82097e-137	0.387972	0.518	0.202	5.09835e-133	Differentiated IFE	Ssfa2
Acap2	6.11783e-135	0.387267	0.61	0.27	1.71287e-130	Differentiated IFE	Acap2
Cd1091	9.16761e-135	0.519817	0.79	0.437	2.56675e-130	Differentiated IFE	Cd109
Vti1b	1.0727e-134	0.359039	0.667	0.302	3.00335e-130	Differentiated IFE	Vti1b
Hip1r	1.71193e-133	0.291758	0.55	0.217	4.79307e-129	Differentiated IFE	Hip1r
Ckmt13	1.87639e-133	0.533895	0.721	0.374	5.25353e-129	Differentiated IFE	Ckmt1
Arhgap24	8.6298e-133	0.421047	0.536	0.223	2.41617e-128	Differentiated IFE	Arhgap24
Cox6a1	1.56713e-132	0.489713	0.965	0.866	4.38765e-128	Differentiated IFE	Cox6a1
Tenm4	2.9946e-132	0.258985	0.513	0.193	8.38427e-128	Differentiated IFE	Tenm4
Itpkc2	7.95286e-132	0.266582	0.537	0.206	2.22664e-127	Differentiated IFE	Itpkc
Gsdma	9.12414e-132	0.323974	0.306	0.089	2.55458e-127	Differentiated IFE	Gsdma
Slc44a2	9.69306e-132	0.265919	0.508	0.193	2.71386e-127	Differentiated IFE	Slc44a2
Gipc11	1.74565e-131	0.511844	0.853	0.551	4.88746e-127	Differentiated IFE	Gipc1
Cds12	5.64974e-131	0.368948	0.663	0.303	1.58181e-126	Differentiated IFE	Cds1
Csnk2a2	1.21752e-129	0.681025	0.703	0.366	3.40882e-125	Differentiated IFE	Csnk2a2
Uck21	1.85694e-129	0.388779	0.694	0.339	5.19906e-125	Differentiated IFE	Uck2
Nt5dc21	7.40375e-129	0.474878	0.722	0.386	2.0729e-124	Differentiated IFE	Nt5dc2
Tsc22d31	2.4003e-128	0.803482	0.615	0.303	6.72037e-124	Differentiated IFE	Tsc22d3
Lmo7	2.44669e-128	0.353815	0.544	0.222	6.85023e-124	Differentiated IFE	Lmo7
Mif1	3.71833e-127	0.539462	0.977	0.946	1.04106e-122	Differentiated IFE	Mif
Uqcr111	1.22531e-126	0.462308	0.965	0.898	3.43063e-122	Differentiated IFE	Uqcr11
Eef1g	1.89584e-126	0.487932	0.996	0.988	5.30798e-122	Differentiated IFE	Eef1g
Dnajb2	2.21344e-126	0.254789	0.425	0.151	6.1972e-122	Differentiated IFE	Dnajb2
Ept1	5.03798e-126	0.2671	0.534	0.213	1.41053e-121	Differentiated IFE	Ept1
Eif1ad	6.32662e-126	0.549588	0.834	0.523	1.77133e-121	Differentiated IFE	Eif1ad
Dusp71	7.75032e-126	0.510253	0.79	0.44	2.16994e-121	Differentiated IFE	Dusp7
Rnf208	1.62023e-125	0.257319	0.5	0.19	4.53631e-121	Differentiated IFE	Rnf208
Dtx21	2.83904e-125	0.268078	0.547	0.22	7.94876e-121	Differentiated IFE	Dtx2
Fam188a	8.48447e-125	0.321685	0.592	0.256	2.37548e-120	Differentiated IFE	Fam188a
Sar1b1	4.56164e-124	0.470873	0.837	0.518	1.27717e-119	Differentiated IFE	Sar1b
Slco3a1	3.82194e-123	0.447023	0.745	0.389	1.07007e-118	Differentiated IFE	Slco3a1
Gna15	1.28418e-122	0.250331	0.46	0.171	3.59545e-118	Differentiated IFE	Gna15
Mpzl2	4.45507e-122	0.350834	0.719	0.348	1.24733e-117	Differentiated IFE	Mpzl2
Triobp	1.08637e-121	0.307212	0.408	0.149	3.04163e-117	Differentiated IFE	Triobp
Eif5a1	1.41986e-120	0.441301	0.994	0.978	3.97532e-116	Differentiated IFE	Eif5a
Hagh1	1.67103e-120	0.368254	0.703	0.356	4.67855e-116	Differentiated IFE	Hagh
Pcbd2	4.01592e-119	0.264088	0.515	0.208	1.12438e-114	Differentiated IFE	Pcbd2
Ctsc1	7.33087e-119	0.292979	0.54	0.229	2.0525e-114	Differentiated IFE	Ctsc
Cebpb	6.99851e-118	0.540747	0.912	0.639	1.95944e-113	Differentiated IFE	Cebpb
Fam46a1	3.43472e-117	0.322666	0.524	0.221	9.61652e-113	Differentiated IFE	Fam46a
Pex13	1.10887e-116	0.375513	0.705	0.357	3.10463e-112	Differentiated IFE	Pex13
Ank	1.59273e-116	0.280552	0.549	0.227	4.45933e-112	Differentiated IFE	Ank
1810058I24Rik	1.85355e-115	0.507506	0.969	0.858	5.18958e-111	Differentiated IFE	1810058I24Rik
Adipor2	2.19615e-115	0.277358	0.582	0.253	6.14879e-111	Differentiated IFE	Adipor2
Tprgl	2.38628e-114	0.436817	0.875	0.631	6.6811e-110	Differentiated IFE	Tprgl
Esrp1	8.72698e-114	0.424696	0.819	0.48	2.44338e-109	Differentiated IFE	Esrp1
Klc31	1.72001e-113	0.448112	0.82	0.487	4.81569e-109	Differentiated IFE	Klc3
Dgcr63	2.74762e-113	0.528797	0.875	0.647	7.69279e-109	Differentiated IFE	Dgcr6
Scamp1	6.36056e-113	0.281522	0.545	0.231	1.78083e-108	Differentiated IFE	Scamp1
Lrrc11	1.41485e-112	0.262154	0.462	0.181	3.96131e-108	Differentiated IFE	Lrrc1
Trappc6a	4.49104e-111	0.448496	0.892	0.665	1.2574e-106	Differentiated IFE	Trappc6a
Polb	9.57917e-111	0.368718	0.73	0.389	2.68198e-106	Differentiated IFE	Polb
Fam234a	3.88752e-110	0.2737	0.636	0.288	1.08843e-105	Differentiated IFE	Fam234a
Atp6v1b2	7.60883e-110	0.288486	0.687	0.329	2.13032e-105	Differentiated IFE	Atp6v1b2
Dlgap4	2.58683e-109	0.318166	0.659	0.312	7.2426e-105	Differentiated IFE	Dlgap4
Neat13	1.62913e-108	0.633243	0.952	0.822	4.56123e-104	Differentiated IFE	Neat1
Syngr2	8.66291e-107	0.312853	0.691	0.348	2.42544e-102	Differentiated IFE	Syngr2
Map2k4	6.776e-106	0.297334	0.564	0.253	1.89715e-101	Differentiated IFE	Map2k4
Aen	5.06827e-105	0.296486	0.633	0.296	1.41901e-100	Differentiated IFE	Aen
Acly	7.2716e-105	0.278335	0.61	0.286	2.0359e-100	Differentiated IFE	Acly
Chmp2a	1.04326e-104	0.455663	0.951	0.788	2.92093e-100	Differentiated IFE	Chmp2a
Pim1	1.81919e-103	0.459385	0.736	0.402	5.09336e-99	Differentiated IFE	Pim1
Sptlc1	3.50616e-103	0.287465	0.535	0.236	9.81653e-99	Differentiated IFE	Sptlc1
Slc26a2	4.69454e-102	0.252417	0.521	0.225	1.31438e-97	Differentiated IFE	Slc26a2
Serbp11	1.77025e-101	0.320185	0.996	0.994	4.95636e-97	Differentiated IFE	Serbp1
Atp6v1e11	2.08202e-101	0.392162	0.894	0.638	5.82923e-97	Differentiated IFE	Atp6v1e1
Enah1	2.89875e-101	0.46414	0.793	0.489	8.11592e-97	Differentiated IFE	Enah
Fosl22	5.12398e-101	0.379664	0.773	0.417	1.43461e-96	Differentiated IFE	Fosl2
Bag11	1.40455e-100	0.414527	0.944	0.828	3.93246e-96	Differentiated IFE	Bag1
Nfe2l1	3.32831e-100	0.343649	0.77	0.416	9.31861e-96	Differentiated IFE	Nfe2l1
Mien1	4.18341e-99	0.327237	0.679	0.347	1.17127e-94	Differentiated IFE	Mien1
Dsc33	4.19694e-99	0.712483	0.893	0.707	1.17506e-94	Differentiated IFE	Dsc3
Prr13	4.84161e-99	0.350097	0.71	0.373	1.35555e-94	Differentiated IFE	Prr13
Pgam1	2.50217e-97	0.42489	0.916	0.704	7.00557e-93	Differentiated IFE	Pgam1
Hars	2.62878e-96	0.3413	0.589	0.293	7.36006e-92	Differentiated IFE	Hars
Il6st1	1.49558e-95	0.261781	0.493	0.212	4.18734e-91	Differentiated IFE	Il6st
Lancl11	1.75114e-95	0.307055	0.643	0.327	4.90285e-91	Differentiated IFE	Lancl1
Ammecr1	3.13879e-95	0.322556	0.629	0.314	8.788e-91	Differentiated IFE	Ammecr1
Mocs2	2.15639e-94	0.349477	0.742	0.435	6.03747e-90	Differentiated IFE	Mocs2
Ctsd	3.35236e-94	0.425829	0.927	0.741	9.38593e-90	Differentiated IFE	Ctsd
Pet100	2.22747e-93	0.334243	0.724	0.394	6.23646e-89	Differentiated IFE	Pet100
Clcn3	2.80534e-93	0.313963	0.657	0.342	7.85438e-89	Differentiated IFE	Clcn3
Gid8	1.30653e-92	0.262775	0.602	0.288	3.65801e-88	Differentiated IFE	Gid8
Lamtor21	1.9455e-92	0.410533	0.893	0.69	5.447e-88	Differentiated IFE	Lamtor2
Lor	4.41573e-92	4.04516	0.558	0.316	1.23632e-87	Differentiated IFE	Lor
Golga4	6.34662e-92	0.326331	0.763	0.421	1.77693e-87	Differentiated IFE	Golga4
Chmp5	9.36489e-92	0.394934	0.816	0.518	2.62198e-87	Differentiated IFE	Chmp5
Itgb5	1.51554e-91	0.328438	0.715	0.392	4.2432e-87	Differentiated IFE	Itgb5
Emp12	1.02976e-90	0.397382	0.885	0.6	2.88311e-86	Differentiated IFE	Emp1
Glo11	1.0504e-89	0.402388	0.88	0.67	2.94091e-85	Differentiated IFE	Glo1
Ywhaz1	1.36354e-89	0.40614	0.951	0.837	3.81763e-85	Differentiated IFE	Ywhaz
Rbms1	3.89877e-89	0.432158	0.911	0.695	1.09158e-84	Differentiated IFE	Rbms1
Arf61	6.71649e-89	0.381541	0.864	0.58	1.88048e-84	Differentiated IFE	Arf6
Dip2b	1.06074e-88	0.276	0.601	0.293	2.96987e-84	Differentiated IFE	Dip2b
Nop101	3.49604e-88	0.423083	0.909	0.713	9.78822e-84	Differentiated IFE	Nop10
Mapk14	5.26476e-88	0.250024	0.624	0.304	1.47403e-83	Differentiated IFE	Mapk14
Ssr41	5.91044e-88	0.383862	0.944	0.875	1.6548e-83	Differentiated IFE	Ssr4
Cd3eap1	6.6755e-88	0.303166	0.689	0.368	1.86901e-83	Differentiated IFE	Cd3eap
Diaph1	2.18427e-87	0.25945	0.606	0.296	6.11552e-83	Differentiated IFE	Diaph1
Coro1c	2.90301e-87	0.341622	0.745	0.421	8.12786e-83	Differentiated IFE	Coro1c
Snrnp25	9.0561e-86	0.326411	0.592	0.311	2.53553e-81	Differentiated IFE	Snrnp25
Cd24a	3.26329e-85	0.53113	0.875	0.673	9.13655e-81	Differentiated IFE	Cd24a
Ldha1	1.9916e-84	0.414226	0.927	0.804	5.57609e-80	Differentiated IFE	Ldha
Trp53inp11	4.64482e-84	0.289774	0.553	0.269	1.30046e-79	Differentiated IFE	Trp53inp1
Sc5d	4.86449e-84	0.251565	0.453	0.201	1.36196e-79	Differentiated IFE	Sc5d
Srm1	5.34551e-84	0.33772	0.709	0.415	1.49664e-79	Differentiated IFE	Srm
Cdc34	6.18544e-84	0.305978	0.709	0.392	1.7318e-79	Differentiated IFE	Cdc34
Ier23	2.95187e-83	0.328914	0.898	0.635	8.26465e-79	Differentiated IFE	Ier2
Rangap11	3.9498e-82	0.29211	0.721	0.389	1.10586e-77	Differentiated IFE	Rangap1
Mknk2	3.89405e-81	0.297344	0.695	0.375	1.09026e-76	Differentiated IFE	Mknk2
Hadh1	1.10278e-80	0.383067	0.793	0.528	3.08757e-76	Differentiated IFE	Hadh
Ndufc1	5.2589e-79	0.399495	0.896	0.674	1.47239e-74	Differentiated IFE	Ndufc1
Pon2	1.00961e-78	0.347254	0.762	0.47	2.82669e-74	Differentiated IFE	Pon2
Snhg9	2.42182e-78	0.438751	0.657	0.366	6.7806e-74	Differentiated IFE	Snhg9
Cldn13	2.66143e-76	0.279704	0.765	0.42	7.45148e-72	Differentiated IFE	Cldn1
Sh3glb1	9.52661e-76	0.318807	0.926	0.76	2.66726e-71	Differentiated IFE	Sh3glb1
Palmd1	1.69485e-75	0.279543	0.61	0.318	4.74525e-71	Differentiated IFE	Palmd
Atp6v0e	1.91802e-75	0.357311	0.944	0.843	5.37006e-71	Differentiated IFE	Atp6v0e
Ppdpf	2.17604e-75	0.365508	0.803	0.522	6.09249e-71	Differentiated IFE	Ppdpf
Rer1	5.33615e-75	0.345064	0.906	0.727	1.49402e-70	Differentiated IFE	Rer1
Ndel1	1.1457e-74	0.279466	0.729	0.412	3.20773e-70	Differentiated IFE	Ndel1
Pmm1	3.45586e-74	0.291437	0.68	0.374	9.67572e-70	Differentiated IFE	Pmm1
Bin3	3.77479e-74	0.270055	0.693	0.387	1.05687e-69	Differentiated IFE	Bin3
Edf1	1.22328e-73	0.332564	0.901	0.736	3.42493e-69	Differentiated IFE	Edf1
Sars	1.25453e-73	0.331855	0.811	0.521	3.51244e-69	Differentiated IFE	Sars
Hiatl1	2.73078e-73	0.277731	0.473	0.228	7.64563e-69	Differentiated IFE	Hiatl1
Ift20	3.47696e-73	0.35306	0.841	0.571	9.73479e-69	Differentiated IFE	Ift20
Hacd21	5.97664e-73	0.258215	0.715	0.417	1.67334e-68	Differentiated IFE	Hacd2
Rab24	1.15815e-72	0.330541	0.738	0.454	3.24259e-68	Differentiated IFE	Rab24
Uqcrq	1.74949e-72	0.326949	0.963	0.876	4.89821e-68	Differentiated IFE	Uqcrq
Rpl41	4.54161e-72	0.452337	0.998	1	1.27156e-67	Differentiated IFE	Rpl41
Ckap4	7.37166e-72	0.293938	0.64	0.357	2.06392e-67	Differentiated IFE	Ckap4
Scamp2	7.48686e-72	0.273975	0.686	0.394	2.09617e-67	Differentiated IFE	Scamp2
Gars	3.04553e-71	0.350318	0.769	0.486	8.52688e-67	Differentiated IFE	Gars
Pard3	6.54854e-71	0.269999	0.737	0.434	1.83346e-66	Differentiated IFE	Pard3
Tacc2	9.32657e-71	0.278744	0.705	0.398	2.61125e-66	Differentiated IFE	Tacc2
Celsr2	9.55815e-71	0.283223	0.722	0.412	2.67609e-66	Differentiated IFE	Celsr2
Uqcc2	1.75401e-70	0.36196	0.901	0.678	4.91088e-66	Differentiated IFE	Uqcc2
1110008F13Rik1	5.05083e-68	0.34185	0.907	0.724	1.41413e-63	Differentiated IFE	1110008F13Rik
Ubl5	5.80683e-68	0.314627	0.955	0.895	1.6258e-63	Differentiated IFE	Ubl5
2410015M20Rik1	2.9805e-67	0.314098	0.96	0.884	8.3448e-63	Differentiated IFE	2410015M20Rik
Csnk1a11	3.81109e-67	0.288021	0.981	0.949	1.06703e-62	Differentiated IFE	Csnk1a1
Zdhhc3	4.00248e-66	0.261463	0.681	0.381	1.12061e-61	Differentiated IFE	Zdhhc3
Atp6v0d1	6.35371e-66	0.298267	0.799	0.528	1.77891e-61	Differentiated IFE	Atp6v0d1
Bok	2.0338e-65	0.286765	0.789	0.48	5.69423e-61	Differentiated IFE	Bok
Csnk2b	3.37092e-65	0.384096	0.879	0.682	9.4379e-61	Differentiated IFE	Csnk2b
Gm10073	4.93919e-64	0.339346	0.913	0.75	1.38287e-59	Differentiated IFE	Gm10073
Cited2	2.9065e-62	0.406402	0.577	0.326	8.13761e-58	Differentiated IFE	Cited2
Stfa13	7.94892e-62	1.56048	0.508	0.311	2.22554e-57	Differentiated IFE	Stfa1
Zbtb7a	1.0048e-61	0.33585	0.887	0.656	2.81323e-57	Differentiated IFE	Zbtb7a
Flg	1.9664e-61	4.2267	0.688	0.532	5.50554e-57	Differentiated IFE	Flg
Setd81	5.20099e-61	0.33917	0.845	0.585	1.45617e-56	Differentiated IFE	Setd8
Atox1	1.18319e-58	0.264779	0.988	0.979	3.31268e-54	Differentiated IFE	Atox1
Tex264	1.21334e-58	0.336623	0.666	0.392	3.39712e-54	Differentiated IFE	Tex264
Bzw11	7.26526e-58	0.449541	0.972	0.885	2.03413e-53	Differentiated IFE	Bzw1
Parl1	5.47326e-57	0.34462	0.842	0.622	1.5324e-52	Differentiated IFE	Parl
Prdx6	1.55395e-56	0.318764	0.854	0.653	4.35075e-52	Differentiated IFE	Prdx6
Stard102	2.32574e-56	0.30274	0.737	0.484	6.5116e-52	Differentiated IFE	Stard10
Laptm4a	1.62993e-54	0.267561	0.912	0.772	4.56349e-50	Differentiated IFE	Laptm4a
Stub1	2.6023e-53	0.290126	0.839	0.602	7.28591e-49	Differentiated IFE	Stub1
Eno1	1.70778e-51	0.276824	0.835	0.611	4.78144e-47	Differentiated IFE	Eno1
Pkm1	5.80704e-51	0.344208	0.955	0.881	1.62586e-46	Differentiated IFE	Pkm
Erp29	7.85094e-50	0.262888	0.922	0.759	2.1981e-45	Differentiated IFE	Erp29
Eif4ebp11	1.0583e-49	0.29012	0.772	0.544	2.96304e-45	Differentiated IFE	Eif4ebp1
Cope	4.75425e-49	0.282218	0.866	0.666	1.33109e-44	Differentiated IFE	Cope
Gm10036	1.07018e-48	0.372649	0.684	0.466	2.9963e-44	Differentiated IFE	Gm10036
Nrtn	1.78825e-48	0.261059	0.588	0.341	5.00675e-44	Differentiated IFE	Nrtn
Pgls	3.72757e-48	0.253858	0.945	0.863	1.04365e-43	Differentiated IFE	Pgls
Ost4	9.28524e-47	0.259041	0.857	0.615	2.59968e-42	Differentiated IFE	Ost4
Sppl31	2.56346e-45	0.284851	0.823	0.594	7.17718e-41	Differentiated IFE	Sppl3
Emc6	3.93036e-44	0.258008	0.873	0.662	1.10042e-39	Differentiated IFE	Emc6
Gm8730	2.24147e-43	0.306677	0.882	0.729	6.27567e-39	Differentiated IFE	Gm8730
Ddx211	3.24728e-43	0.271367	0.811	0.568	9.09173e-39	Differentiated IFE	Ddx21
Polr2f1	6.69429e-43	0.256493	0.952	0.846	1.87427e-38	Differentiated IFE	Polr2f
Cdh12	2.37021e-42	0.255954	0.866	0.613	6.63611e-38	Differentiated IFE	Cdh1
Sltm	4.23905e-42	0.264762	0.836	0.6	1.18685e-37	Differentiated IFE	Sltm
Calm1	1.01118e-40	0.322636	0.959	0.9	2.83109e-36	Differentiated IFE	Calm1
Rpl38	8.24457e-40	0.267228	0.994	0.999	2.30831e-35	Differentiated IFE	Rpl38
Rps12-ps3	3.06473e-39	0.310824	0.932	0.856	8.58064e-35	Differentiated IFE	Rps12-ps3
Rpl22l1	2.55149e-38	0.315102	0.978	0.985	7.14366e-34	Differentiated IFE	Rpl22l1
Nab12	9.09593e-37	0.267204	0.636	0.433	2.54668e-32	Differentiated IFE	Nab1
Wdr89	4.58418e-36	0.299407	0.81	0.638	1.28348e-31	Differentiated IFE	Wdr89
Tomm51	4.79683e-35	0.255965	0.895	0.768	1.34302e-30	Differentiated IFE	Tomm5
Eif4g1	3.53042e-34	0.253988	0.872	0.662	9.88446e-30	Differentiated IFE	Eif4g1
Atp5g11	6.13881e-33	0.26511	0.967	0.933	1.71874e-28	Differentiated IFE	Atp5g1
Pa2g4	1.38318e-32	0.285632	0.914	0.769	3.87264e-28	Differentiated IFE	Pa2g4
Malat12	1.29804e-31	0.25974	0.992	0.998	3.63425e-27	Differentiated IFE	Malat1
Gabarapl2	4.20735e-31	0.345699	0.813	0.582	1.17797e-26	Differentiated IFE	Gabarapl2
Gm10709	3.83851e-23	0.450726	0.338	0.219	1.0747e-18	Differentiated IFE	Gm10709
Gm424181	5.84625e-20	0.250606	0.952	0.934	1.63683e-15	Differentiated IFE	Gm42418
Rps28	4.14296e-15	0.351434	0.988	0.995	1.15995e-10	Differentiated IFE	Rps28
Rpl31	7.87979e-15	0.265857	0.985	0.995	2.20618e-10	Differentiated IFE	Rpl31
Rpl23a	2.03222e-13	0.27786	0.984	0.994	5.6898e-09	Differentiated IFE	Rpl23a
Agpat5	3.86876e-09	0.648291	0.546	0.432	0.000108318	Differentiated IFE	Agpat5
Fn1	0	1.68201	0.836	0.289	0	HF 1	Fn1
Pdgfa	0	1.51339	0.983	0.726	0	HF 1	Pdgfa
Dcn2	0	1.47625	0.79	0.479	0	HF 1	Dcn
Gpc31	0	1.33534	0.863	0.489	0	HF 1	Gpc3
Shh	0	1.20208	0.504	0.114	0	HF 1	Shh
Smoc2	0	1.16258	0.891	0.494	0	HF 1	Smoc2
Lhx2	0	1.06685	0.866	0.489	0	HF 1	Lhx2
Fam13a	0	1.05828	0.546	0.157	0	HF 1	Fam13a
Ptch2	0	1.03025	0.746	0.308	0	HF 1	Ptch2
Sox4	0	0.992784	0.976	0.823	0	HF 1	Sox4
Nrp2	0	0.990593	0.763	0.352	0	HF 1	Nrp2
Ctsl	0	0.973547	0.924	0.752	0	HF 1	Ctsl
Col27a1	0	0.96742	0.724	0.361	0	HF 1	Col27a1
Bmp7	0	0.903881	0.845	0.548	0	HF 1	Bmp7
Bmp2	0	0.861585	0.465	0.193	0	HF 1	Bmp2
Mfap2	0	0.852502	0.745	0.377	0	HF 1	Mfap2
Ptch11	0	0.850085	0.886	0.596	0	HF 1	Ptch1
Flrt3	0	0.845168	0.749	0.453	0	HF 1	Flrt3
Hmgcs21	0	0.813148	0.665	0.36	0	HF 1	Hmgcs2
Adamts17	0	0.801446	0.64	0.228	0	HF 1	Adamts17
Arl4c	0	0.785442	0.867	0.608	0	HF 1	Arl4c
Slc40a1	0	0.782011	0.481	0.166	0	HF 1	Slc40a1
Ptn1	0	0.771694	0.916	0.67	0	HF 1	Ptn
Alcam	0	0.755958	0.939	0.658	0	HF 1	Alcam
Cygb	0	0.745179	0.423	0.115	0	HF 1	Cygb
Chd31	0	0.733098	0.885	0.655	0	HF 1	Chd3
Fam213a2	0	0.729399	0.803	0.498	0	HF 1	Fam213a
Ctnnb1	0	0.728294	0.971	0.891	0	HF 1	Ctnnb1
Has3	0	0.727029	0.537	0.166	0	HF 1	Has3
Grasp	0	0.708277	0.619	0.317	0	HF 1	Grasp
Lamc23	0	0.702067	0.781	0.483	0	HF 1	Lamc2
Lgr6	0	0.700134	0.652	0.313	0	HF 1	Lgr6
Dennd1a	0	0.678247	0.65	0.359	0	HF 1	Dennd1a
Sp5	0	0.67211	0.326	0.059	0	HF 1	Sp5
Gtf2ird1	0	0.648691	0.743	0.499	0	HF 1	Gtf2ird1
Chst2	0	0.585023	0.451	0.189	0	HF 1	Chst2
Edar	0	0.44288	0.332	0.103	0	HF 1	Edar
Nsg1	1.75429e-304	0.60567	0.563	0.287	4.91166e-300	HF 1	Nsg1
Gadd45g	1.31987e-301	0.773618	0.658	0.371	3.69538e-297	HF 1	Gadd45g
Cgnl1	5.02073e-301	0.498633	0.432	0.177	1.4057e-296	HF 1	Cgnl1
Tnfrsf19	1.80315e-299	0.703219	0.627	0.366	5.04845e-295	HF 1	Tnfrsf19
Hnrnpa1	1.05536e-298	0.443722	0.998	0.98	2.95479e-294	HF 1	Hnrnpa1
Tspan18	2.01963e-297	0.528356	0.476	0.212	5.65456e-293	HF 1	Tspan18
Lrp41	1.06331e-295	0.705639	0.559	0.301	2.97704e-291	HF 1	Lrp4
Limch1	1.67521e-290	0.486567	0.292	0.089	4.69026e-286	HF 1	Limch1
Pdzrn3	3.5327e-289	0.628578	0.368	0.138	9.89084e-285	HF 1	Pdzrn3
Ccnd1	2.84209e-283	0.711565	0.836	0.604	7.95727e-279	HF 1	Ccnd1
Sh3bp4	4.04369e-272	0.555126	0.614	0.357	1.13215e-267	HF 1	Sh3bp4
Igsf91	3.20221e-266	0.595495	0.676	0.422	8.96555e-262	HF 1	Igsf9
Kremen21	2.4126e-262	0.575293	0.528	0.274	6.75478e-258	HF 1	Kremen2
Ovol2	2.4791e-256	0.604617	0.459	0.22	6.94099e-252	HF 1	Ovol2
Serpinh1	1.51214e-255	0.537883	0.824	0.6	4.2337e-251	HF 1	Serpinh1
Fermt1	1.74504e-253	0.568968	0.764	0.544	4.88577e-249	HF 1	Fermt1
3632451O06Rik	2.84917e-251	0.397621	0.257	0.079	7.9771e-247	HF 1	3632451O06Rik
Cadm1	4.96547e-245	0.602709	0.715	0.484	1.39023e-240	HF 1	Cadm1
Cd24a1	3.91089e-233	0.469787	0.867	0.66	1.09497e-228	HF 1	Cd24a
Ryk2	4.90978e-233	0.577814	0.924	0.801	1.37464e-228	HF 1	Ryk
Fbln11	2.30011e-229	0.534409	0.696	0.476	6.43983e-225	HF 1	Fbln1
2010111I01Rik	5.49243e-229	0.559859	0.841	0.682	1.53777e-224	HF 1	2010111I01Rik
Gpc1	1.31454e-228	0.611279	0.562	0.343	3.68045e-224	HF 1	Gpc1
Wnt61	1.00774e-227	0.582188	0.704	0.474	2.82146e-223	HF 1	Wnt6
Golga7b	1.82822e-227	0.448721	0.335	0.133	5.11865e-223	HF 1	Golga7b
Stxbp6	3.09558e-226	0.396821	0.343	0.139	8.66699e-222	HF 1	Stxbp6
Frem2	7.00764e-226	0.495537	0.496	0.264	1.962e-221	HF 1	Frem2
Cdk4	1.48182e-224	0.447034	0.943	0.87	4.14879e-220	HF 1	Cdk4
Col4a11	1.68052e-224	0.550592	0.758	0.512	4.70513e-220	HF 1	Col4a1
Ccnd22	4.47768e-223	0.553682	0.962	0.813	1.25366e-218	HF 1	Ccnd2
Tspan5	2.67609e-221	0.644197	0.646	0.449	7.49253e-217	HF 1	Tspan5
Spint2	2.8196e-221	0.561722	0.892	0.745	7.89431e-217	HF 1	Spint2
Nfkbia1	6.08018e-221	0.713088	0.888	0.781	1.70233e-216	HF 1	Nfkbia
Eif3f	2.15538e-216	0.325652	0.998	0.996	6.03463e-212	HF 1	Eif3f
Mlec	5.71265e-216	0.564481	0.644	0.449	1.59943e-211	HF 1	Mlec
Rgs12	1.85035e-213	0.527745	0.592	0.381	5.18061e-209	HF 1	Rgs12
Bach2	1.47794e-211	0.579279	0.574	0.339	4.13794e-207	HF 1	Bach2
Ralgps2	1.16065e-208	0.512443	0.787	0.626	3.24959e-204	HF 1	Ralgps2
Fst2	3.98304e-205	0.455283	0.744	0.473	1.11517e-200	HF 1	Fst
Elovl72	4.77291e-203	0.465498	0.532	0.297	1.33632e-198	HF 1	Elovl7
Irx2	2.7783e-200	0.458048	0.945	0.81	7.77869e-196	HF 1	Irx2
Fras11	1.41749e-196	0.545725	0.556	0.344	3.96868e-192	HF 1	Fras1
Runx1	3.05592e-194	0.500969	0.627	0.392	8.55596e-190	HF 1	Runx1
Sox21	2.28448e-191	0.620403	0.465	0.26	6.39609e-187	HF 1	Sox21
Lbh	3.83111e-190	0.466407	0.446	0.23	1.07263e-185	HF 1	Lbh
Csgalnact1	1.60205e-189	0.399718	0.386	0.183	4.48541e-185	HF 1	Csgalnact1
Efna1	4.28501e-187	0.519733	0.615	0.42	1.19972e-182	HF 1	Efna1
Sema5a	8.8939e-184	0.457972	0.53	0.319	2.49011e-179	HF 1	Sema5a
Ick	8.34239e-183	0.511497	0.527	0.329	2.3357e-178	HF 1	Ick
Prdx2	2.5662e-181	0.348011	0.98	0.958	7.18485e-177	HF 1	Prdx2
Robo1	2.36061e-178	0.508969	0.441	0.251	6.60925e-174	HF 1	Robo1
Hmga2	4.37478e-177	0.311237	0.299	0.124	1.22485e-172	HF 1	Hmga2
Marcksl1	2.52043e-175	0.500095	0.766	0.589	7.0567e-171	HF 1	Marcksl1
Srgap1	2.01823e-174	0.415731	0.455	0.255	5.65064e-170	HF 1	Srgap1
Snrpe	3.60482e-174	0.345877	0.984	0.958	1.00928e-169	HF 1	Snrpe
Cdh3	1.36901e-173	0.475813	0.737	0.557	3.83294e-169	HF 1	Cdh3
Hoxc13	6.15941e-173	0.448713	0.404	0.206	1.72451e-168	HF 1	Hoxc13
Cxcl143	1.07866e-171	0.515669	0.977	0.828	3.02005e-167	HF 1	Cxcl14
Plod1	2.76374e-168	0.372823	0.363	0.175	7.73791e-164	HF 1	Plod1
Trim32	3.71407e-168	0.344998	0.305	0.134	1.03987e-163	HF 1	Trim32
Map1b	1.06066e-166	0.338311	0.261	0.102	2.96963e-162	HF 1	Map1b
N4bp2l1	8.99927e-165	0.420044	0.428	0.234	2.51962e-160	HF 1	N4bp2l1
Tgfb2	5.03749e-164	0.422277	0.446	0.237	1.4104e-159	HF 1	Tgfb2
Gja1	5.30388e-164	0.469211	0.88	0.723	1.48498e-159	HF 1	Gja1
Nup210	2.94395e-163	0.304052	0.272	0.114	8.24247e-159	HF 1	Nup210
Nav2	1.59805e-159	0.570403	0.509	0.319	4.47421e-155	HF 1	Nav2
Rasgef1b	6.63822e-159	0.424896	0.46	0.272	1.85857e-154	HF 1	Rasgef1b
Lef11	4.97018e-158	0.439632	0.541	0.335	1.39155e-153	HF 1	Lef1
Nap1l1	8.07365e-150	0.374816	0.939	0.885	2.26046e-145	HF 1	Nap1l1
Ncam1	2.20242e-148	0.445498	0.512	0.296	6.16634e-144	HF 1	Ncam1
Mef2a2	3.20386e-148	0.560351	0.752	0.611	8.97018e-144	HF 1	Mef2a
Ctxn1	3.49296e-148	0.374706	0.425	0.242	9.77958e-144	HF 1	Ctxn1
Pdlim41	1.66733e-146	0.378827	0.485	0.284	4.6682e-142	HF 1	Pdlim4
[truncated: 7,639 more rows]

## Sheet: 2_WTM3KO_IFE_markers_final
	p_val	avg_log2FC	pct.1	pct.2	p_val_adj	cluster	gene
H19	0	2.10054	0.951	0.484	0	Basal 1	H19
Sparc	0	1.2578	0.978	0.557	0	Basal 1	Sparc
Tgfbi	0	1.08892	0.953	0.583	0	Basal 1	Tgfbi
Wnt4	0	1.06243	0.995	0.866	0	Basal 1	Wnt4
Fth1	0	0.970113	0.999	0.951	0	Basal 1	Fth1
Col17a1	0	0.955815	0.982	0.655	0	Basal 1	Col17a1
Krt5	0	0.943309	1	0.919	0	Basal 1	Krt5
Krt14	4.79383e-283	0.905899	1	0.957	1.34218e-278	Basal 1	Krt14
Igf2	4.64711e-268	0.884094	0.676	0.258	1.3011e-263	Basal 1	Igf2
Ifitm3	1.79855e-266	0.918245	0.902	0.51	5.03559e-262	Basal 1	Ifitm3
Igfbp2	1.13112e-253	0.866412	0.787	0.361	3.16692e-249	Basal 1	Igfbp2
Krt15	1.63128e-249	0.895529	0.999	0.963	4.56727e-245	Basal 1	Krt15
Itga6	1.323e-246	0.864644	0.936	0.675	3.70414e-242	Basal 1	Itga6
Cxcl14	8.84021e-236	0.821208	0.998	0.844	2.47508e-231	Basal 1	Cxcl14
Dst	1.85702e-208	0.747036	0.99	0.867	5.19927e-204	Basal 1	Dst
Dlk2	1.61334e-206	0.554923	0.569	0.208	4.51704e-202	Basal 1	Dlk2
Wnt10a	1.0641e-199	0.563277	0.721	0.326	2.97928e-195	Basal 1	Wnt10a
Tspo	1.31371e-189	0.706112	0.923	0.696	3.67814e-185	Basal 1	Tspo
Prkcdbp	3.10904e-188	0.651137	0.804	0.469	8.70469e-184	Basal 1	Prkcdbp
Ctsl	4.48846e-188	0.597349	0.896	0.585	1.25668e-183	Basal 1	Ctsl
Itgb4	3.36575e-187	0.591318	0.853	0.5	9.42341e-183	Basal 1	Itgb4
Htra1	4.63491e-183	0.615457	0.899	0.56	1.29768e-178	Basal 1	Htra1
Fras1	5.32873e-177	0.579949	0.75	0.418	1.49194e-172	Basal 1	Fras1
Pdlim1	7.85052e-176	0.572453	0.904	0.575	2.19799e-171	Basal 1	Pdlim1
Ackr4	1.41938e-167	0.583932	0.79	0.416	3.97398e-163	Basal 1	Ackr4
Ptprz1	6.30438e-167	0.498292	0.653	0.303	1.7651e-162	Basal 1	Ptprz1
Megf6	4.8174e-166	0.550089	0.615	0.287	1.34877e-161	Basal 1	Megf6
Col7a1	1.56488e-165	0.59286	0.808	0.496	4.38136e-161	Basal 1	Col7a1
Nbl1	1.95997e-158	0.606661	0.826	0.524	5.48754e-154	Basal 1	Nbl1
Oat	5.63931e-158	0.547363	0.783	0.471	1.5789e-153	Basal 1	Oat
Lmo1	1.20271e-153	0.642624	0.992	0.805	3.36735e-149	Basal 1	Lmo1
Ifngr1	8.41349e-153	0.554992	0.764	0.472	2.35561e-148	Basal 1	Ifngr1
Fgfr2	2.48113e-147	0.550264	0.882	0.626	6.94668e-143	Basal 1	Fgfr2
Ppp1r14a	7.21416e-147	0.468518	0.634	0.3	2.01982e-142	Basal 1	Ppp1r14a
Slc6a6	4.29798e-146	0.843983	0.717	0.448	1.20335e-141	Basal 1	Slc6a6
Postn	2.07701e-140	0.537323	0.874	0.558	5.81522e-136	Basal 1	Postn
Anxa2	9.65504e-140	0.445627	0.999	0.985	2.70322e-135	Basal 1	Anxa2
Sh3d21	1.35236e-138	0.487647	0.623	0.318	3.78634e-134	Basal 1	Sh3d21
Txndc17	1.546e-136	0.520371	0.996	0.965	4.3285e-132	Basal 1	Txndc17
Ptrf	3.08951e-134	0.506957	0.759	0.468	8.65e-130	Basal 1	Ptrf
Bcam	5.08165e-131	0.489892	0.955	0.687	1.42276e-126	Basal 1	Bcam
Uqcrc1	4.09801e-127	0.474558	0.969	0.889	1.14736e-122	Basal 1	Uqcrc1
Mgll	5.15506e-124	0.437521	0.679	0.367	1.44331e-119	Basal 1	Mgll
Slc1a3	2.97529e-122	0.453436	0.551	0.257	8.33021e-118	Basal 1	Slc1a3
Klf9	1.51439e-120	0.510624	0.677	0.417	4.23998e-116	Basal 1	Klf9
Wls	5.23373e-120	0.442014	0.96	0.802	1.46534e-115	Basal 1	Wls
Serpinb10	2.79979e-119	0.387129	0.369	0.132	7.83884e-115	Basal 1	Serpinb10
mt-Nd4	3.71813e-119	0.256821	1	0.998	1.041e-114	Basal 1	mt-Nd4
Neat1	3.30095e-115	0.53249	0.995	0.973	9.24201e-111	Basal 1	Neat1
Myof	5.30483e-115	0.380035	0.533	0.264	1.48525e-110	Basal 1	Myof
Lamb3	9.92935e-114	0.438801	0.823	0.521	2.78002e-109	Basal 1	Lamb3
S100a6	8.7071e-113	0.605652	0.775	0.512	2.43782e-108	Basal 1	S100a6
Thbs1	2.48476e-111	0.298773	0.353	0.124	6.95683e-107	Basal 1	Thbs1
Col18a1	3.2874e-108	0.409513	0.644	0.361	9.20407e-104	Basal 1	Col18a1
Antxr1	1.84791e-107	0.332806	0.489	0.221	5.17379e-103	Basal 1	Antxr1
Txnip	1.34326e-106	0.500555	0.985	0.926	3.76085e-102	Basal 1	Txnip
Cox4i1	9.96561e-105	0.272594	1	0.997	2.79017e-100	Basal 1	Cox4i1
Fjx1	9.00708e-103	0.492911	0.541	0.284	2.5218e-98	Basal 1	Fjx1
Mt2	2.61317e-99	0.9623	0.924	0.781	7.31634e-95	Basal 1	Mt2
Agrn	7.57276e-96	0.379374	0.655	0.383	2.12022e-91	Basal 1	Agrn
Sdk2	1.86452e-95	0.282201	0.405	0.17	5.22028e-91	Basal 1	Sdk2
Celsr1	2.64886e-95	0.399165	0.72	0.493	7.41627e-91	Basal 1	Celsr1
Cav1	4.2798e-95	0.406274	0.733	0.472	1.19826e-90	Basal 1	Cav1
Ltbp4	1.01147e-93	0.342807	0.524	0.274	2.83191e-89	Basal 1	Ltbp4
Itgb1	9.09864e-92	0.435953	0.893	0.639	2.54744e-87	Basal 1	Itgb1
Hotairm1	3.05244e-90	0.425183	0.764	0.548	8.54622e-86	Basal 1	Hotairm1
Sema3c	2.87223e-87	0.289267	0.381	0.164	8.04167e-83	Basal 1	Sema3c
Abcg2	5.02373e-87	0.319669	0.467	0.227	1.40654e-82	Basal 1	Abcg2
Art4	4.78389e-86	0.266079	0.4	0.174	1.33939e-81	Basal 1	Art4
Mef2a	1.26093e-85	0.361699	0.927	0.793	3.53034e-81	Basal 1	Mef2a
Gdpd2	1.44316e-82	0.277358	0.364	0.162	4.04055e-78	Basal 1	Gdpd2
Wnt6	3.14967e-81	0.350058	0.724	0.443	8.81846e-77	Basal 1	Wnt6
Fbxo32	8.02846e-80	0.307125	0.463	0.232	2.24781e-75	Basal 1	Fbxo32
Wnt16	1.59416e-79	0.361044	0.74	0.46	4.46332e-75	Basal 1	Wnt16
Uqcrh	2.76043e-78	0.252594	0.996	0.989	7.72864e-74	Basal 1	Uqcrh
Ttc3	3.88663e-77	0.32972	0.916	0.793	1.08818e-72	Basal 1	Ttc3
Jag2	8.44809e-77	0.290141	0.475	0.242	2.3653e-72	Basal 1	Jag2
Sox6	7.90966e-76	0.270329	0.439	0.215	2.21455e-71	Basal 1	Sox6
S100a10	1.37948e-75	0.356876	0.996	0.965	3.86226e-71	Basal 1	S100a10
Ehd2	3.02895e-75	0.331119	0.552	0.329	8.48045e-71	Basal 1	Ehd2
Cyp4b1	1.04508e-74	0.257747	0.414	0.198	2.92603e-70	Basal 1	Cyp4b1
mt-Nd2	1.59112e-74	0.273973	1	0.997	4.45482e-70	Basal 1	mt-Nd2
Cdh13	7.69024e-74	0.288433	0.627	0.364	2.15311e-69	Basal 1	Cdh13
Fos	2.15914e-73	0.453969	0.977	0.909	6.04516e-69	Basal 1	Fos
Fuom	2.88253e-73	0.26231	0.425	0.21	8.07052e-69	Basal 1	Fuom
Fgfr3	4.37015e-72	0.344937	0.566	0.362	1.22356e-67	Basal 1	Fgfr3
Cbs	3.48079e-71	0.309382	0.535	0.31	9.74551e-67	Basal 1	Cbs
Mgst3	4.71331e-71	0.363287	0.822	0.624	1.31963e-66	Basal 1	Mgst3
Ccnd2	5.48542e-71	0.343164	0.98	0.734	1.53581e-66	Basal 1	Ccnd2
Fam213a	3.3387e-69	0.305955	0.79	0.531	9.34768e-65	Basal 1	Fam213a
Mt1	7.70467e-69	0.571595	0.993	0.95	2.15715e-64	Basal 1	Mt1
Rnase4	1.31111e-68	0.433184	0.751	0.572	3.67083e-64	Basal 1	Rnase4
Ahnak2	2.2694e-65	0.405409	0.901	0.734	6.35387e-61	Basal 1	Ahnak2
Prss23	3.4411e-65	0.317737	0.416	0.226	9.63438e-61	Basal 1	Prss23
Gltscr2	2.97568e-64	0.293057	0.992	0.97	8.33132e-60	Basal 1	Gltscr2
Ass1	1.2197e-63	0.305298	0.629	0.411	3.41491e-59	Basal 1	Ass1
Eid1	1.65343e-63	0.351229	0.898	0.724	4.62929e-59	Basal 1	Eid1
Cyr61	2.15573e-62	0.347	0.439	0.233	6.03561e-58	Basal 1	Cyr61
Plec	3.47357e-62	0.314756	0.902	0.804	9.7253e-58	Basal 1	Plec
Plp2	7.07795e-62	0.308074	0.86	0.703	1.98168e-57	Basal 1	Plp2
Tmem132a	7.44295e-62	0.282091	0.629	0.411	2.08388e-57	Basal 1	Tmem132a
Nfia	7.9684e-62	0.309869	0.74	0.54	2.23099e-57	Basal 1	Nfia
Slc2a1	8.38967e-62	0.448214	0.728	0.58	2.34894e-57	Basal 1	Slc2a1
Sh3pxd2a	1.04882e-61	0.313756	0.621	0.428	2.93647e-57	Basal 1	Sh3pxd2a
Ppic	1.22985e-61	0.28951	0.791	0.535	3.44335e-57	Basal 1	Ppic
Kif21a	1.64984e-60	0.32466	0.684	0.5	4.61922e-56	Basal 1	Kif21a
Lama3	2.02599e-60	0.278927	0.707	0.467	5.67238e-56	Basal 1	Lama3
Gnai1	2.05401e-60	0.324957	0.796	0.61	5.75082e-56	Basal 1	Gnai1
Satb1	5.78607e-60	0.300734	0.768	0.584	1.61998e-55	Basal 1	Satb1
Morf4l1	2.58934e-59	0.295052	0.962	0.839	7.24962e-55	Basal 1	Morf4l1
Ckmt1	1.1172e-58	0.326295	0.845	0.671	3.12793e-54	Basal 1	Ckmt1
Pik3r1	1.34317e-57	0.298604	0.651	0.464	3.76062e-53	Basal 1	Pik3r1
Arpc1b	3.47595e-57	0.284325	0.688	0.486	9.73196e-53	Basal 1	Arpc1b
Psap	5.83286e-57	0.294357	0.956	0.883	1.63309e-52	Basal 1	Psap
Eci2	1.46876e-56	0.291727	0.84	0.641	4.11225e-52	Basal 1	Eci2
Lamc2	2.54795e-56	0.262414	0.79	0.542	7.13376e-52	Basal 1	Lamc2
Glul	4.19161e-56	0.54589	0.533	0.357	1.17357e-51	Basal 1	Glul
Mrpl23	1.07069e-55	0.299234	0.926	0.854	2.99773e-51	Basal 1	Mrpl23
Cdc42ep5	2.03771e-55	0.317139	0.662	0.469	5.70517e-51	Basal 1	Cdc42ep5
Rac3	5.25473e-55	0.277067	0.622	0.399	1.47122e-50	Basal 1	Rac3
Atf3	1.26134e-54	0.388478	0.636	0.422	3.53151e-50	Basal 1	Atf3
Lifr	3.17918e-54	0.293977	0.618	0.422	8.90106e-50	Basal 1	Lifr
Mmp14	5.83395e-54	0.263553	0.718	0.499	1.63339e-49	Basal 1	Mmp14
Arhgdib	9.88152e-53	0.309247	0.721	0.506	2.76663e-48	Basal 1	Arhgdib
Ahcyl2	1.51692e-52	0.253752	0.664	0.463	4.24707e-48	Basal 1	Ahcyl2
Ets2	1.31423e-51	0.295148	0.874	0.797	3.67959e-47	Basal 1	Ets2
Trp63	2.12463e-51	0.375529	0.881	0.807	5.94853e-47	Basal 1	Trp63
Jun	1.76968e-50	0.353846	0.99	0.944	4.95475e-46	Basal 1	Jun
Ifitm2	3.02162e-50	0.287294	0.974	0.87	8.45994e-46	Basal 1	Ifitm2
Esd	7.62703e-50	0.261035	0.881	0.712	2.13542e-45	Basal 1	Esd
Zfp503	1.12767e-49	0.297988	0.539	0.363	3.15726e-45	Basal 1	Zfp503
Siva1	1.06829e-47	0.259169	0.96	0.795	2.99101e-43	Basal 1	Siva1
Limd1	1.54504e-46	0.275542	0.686	0.532	4.3258e-42	Basal 1	Limd1
Cecr2	2.0406e-46	0.258315	0.612	0.44	5.71328e-42	Basal 1	Cecr2
Ajuba	2.55448e-45	0.265906	0.829	0.664	7.15202e-41	Basal 1	Ajuba
Crip1	3.68828e-44	0.335915	0.341	0.188	1.03264e-39	Basal 1	Crip1
Jund	6.95855e-44	0.333668	0.987	0.961	1.94825e-39	Basal 1	Jund
1700025G04Rik	7.19642e-44	0.266991	0.692	0.541	2.01485e-39	Basal 1	1700025G04Rik
Itpr2	8.19771e-44	0.28281	0.449	0.297	2.2952e-39	Basal 1	Itpr2
Dgcr6	1.44807e-43	0.27529	0.921	0.831	4.05431e-39	Basal 1	Dgcr6
Atp1b3	1.74568e-42	0.274358	0.795	0.665	4.88756e-38	Basal 1	Atp1b3
Cmip	1.02934e-41	0.255504	0.742	0.603	2.88196e-37	Basal 1	Cmip
Erbb2ip	1.0473e-41	0.303633	0.849	0.721	2.93224e-37	Basal 1	Erbb2ip
Qk	1.10351e-41	0.272454	0.874	0.745	3.08961e-37	Basal 1	Qk
Lmo4	5.99428e-41	0.322443	0.849	0.755	1.67828e-36	Basal 1	Lmo4
Syne2	1.17908e-38	0.258049	0.767	0.666	3.3012e-34	Basal 1	Syne2
Ppp1r14b	3.30908e-38	0.250954	0.98	0.967	9.26476e-34	Basal 1	Ppp1r14b
Egr1	6.60463e-38	0.282598	0.899	0.82	1.84916e-33	Basal 1	Egr1
Ctsh	9.27128e-37	0.259225	0.789	0.652	2.59577e-32	Basal 1	Ctsh
Zbtb16	5.09776e-34	0.292303	0.586	0.454	1.42727e-29	Basal 1	Zbtb16
Adamts1	1.79998e-28	0.257687	0.313	0.196	5.03958e-24	Basal 1	Adamts1
Ier2	2.94775e-25	0.28921	0.912	0.841	8.25311e-21	Basal 1	Ier2
Fosb	1.61233e-21	0.299856	0.512	0.393	4.5142e-17	Basal 1	Fosb
Malat1	4.29088e-16	0.253289	1	0.999	1.20136e-11	Basal 1	Malat1
Btg1	9.18194e-12	0.286655	0.951	0.925	2.57076e-07	Basal 1	Btg1
Gm42418	3.35292e-06	0.252081	0.98	0.957	0.0938751	Basal 1	Gm42418
Ahnak	3.95974e-06	0.255498	0.995	0.981	0.110865	Basal 1	Ahnak
Lmo11	0	0.979422	0.998	0.806	0	Basal 2	Lmo1
Cox7a2l	1.22024e-291	0.658467	0.999	0.986	3.41643e-287	Basal 2	Cox7a2l
Rpl17	1.911e-280	0.337659	1	1	5.35042e-276	Basal 2	Rpl17
Eef1a1	3.81171e-274	0.320689	1	1	1.0672e-269	Basal 2	Eef1a1
Rps3a1	3.04941e-273	0.341549	1	1	8.53773e-269	Basal 2	Rps3a1
Ftl1	1.01795e-267	0.860234	1	0.842	2.85004e-263	Basal 2	Ftl1
Tpt1	5.53113e-266	0.447906	1	1	1.54861e-261	Basal 2	Tpt1
Rps14	3.35704e-265	0.301554	1	1	9.39903e-261	Basal 2	Rps14
2022-06-01	4.10271e-252	1.05024	0.995	0.943	1.14868e-247	Basal 2	Jun
Lef1	1.97334e-249	0.894792	0.745	0.385	5.52496e-245	Basal 2	Lef1
Cxcl141	7.27856e-237	0.883169	0.996	0.847	2.03785e-232	Basal 2	Cxcl14
Naca	2.46835e-235	0.394849	1	0.999	6.91087e-231	Basal 2	Naca
Fau	7.82368e-221	0.299834	1	0.999	2.19047e-216	Basal 2	Fau
Rps24	3.91081e-219	0.279988	1	1	1.09495e-214	Basal 2	Rps24
Rpl30	5.14479e-219	0.382836	1	0.999	1.44044e-214	Basal 2	Rpl30
Rpl28	8.54315e-204	0.318262	1	0.999	2.39191e-199	Basal 2	Rpl28
Gnb2l1	2.69098e-203	0.357254	1	0.999	7.53421e-199	Basal 2	Gnb2l1
Rps9	5.66168e-198	0.278544	1	1	1.58516e-193	Basal 2	Rps9
Sox4	5.38779e-197	1.01202	0.925	0.709	1.50847e-192	Basal 2	Sox4
Rps10	4.36867e-194	0.346	1	1	1.22314e-189	Basal 2	Rps10
Rps11	6.24655e-192	0.268941	1	1	1.74891e-187	Basal 2	Rps11
Dcn	7.64935e-192	1.17915	0.822	0.539	2.14166e-187	Basal 2	Dcn
Rpl13	4.90631e-190	0.295154	1	1	1.37367e-185	Basal 2	Rpl13
Rps7	2.27454e-186	0.280259	1	1	6.36825e-182	Basal 2	Rps7
H3f3b	1.9433e-180	0.453074	1	1	5.44084e-176	Basal 2	H3f3b
Ackr41	1.084e-179	0.770008	0.736	0.433	3.03497e-175	Basal 2	Ackr4
Mef2a1	9.78874e-178	0.709942	0.912	0.799	2.74065e-173	Basal 2	Mef2a
Eif3f	1.28004e-172	0.394701	0.999	0.994	3.58385e-168	Basal 2	Eif3f
Nfix	1.58821e-166	0.670944	0.945	0.833	4.44667e-162	Basal 2	Nfix
Rpl5	6.52425e-165	0.289439	1	0.999	1.82666e-160	Basal 2	Rpl5
Rpl18	1.33524e-161	0.277796	1	0.999	3.7384e-157	Basal 2	Rpl18
Jund1	1.82292e-157	0.681004	0.988	0.961	5.10382e-153	Basal 2	Jund
Rpl24	7.82724e-156	0.252422	1	0.999	2.19147e-151	Basal 2	Rpl24
Eif3e	5.62855e-154	0.459879	0.993	0.979	1.57588e-149	Basal 2	Eif3e
Rpl11	5.1621e-150	0.266944	1	1	1.44529e-145	Basal 2	Rpl11
Nfkbia	7.47804e-150	1.00368	0.929	0.886	2.0937e-145	Basal 2	Nfkbia
Wls1	3.26437e-140	0.596588	0.925	0.812	9.13958e-136	Basal 2	Wls
Wnt41	9.12811e-136	0.600207	0.967	0.874	2.55569e-131	Basal 2	Wnt4
Rpl12	5.97582e-131	0.261188	1	1	1.67311e-126	Basal 2	Rpl12
Dab2ip	3.33092e-130	0.63003	0.73	0.547	9.3259e-126	Basal 2	Dab2ip
Eif3h	1.61112e-125	0.368825	0.997	0.987	4.5108e-121	Basal 2	Eif3h
Npc2	7.03768e-123	0.550393	0.922	0.889	1.97041e-118	Basal 2	Npc2
Gltscr21	8.33723e-123	0.462143	0.987	0.972	2.33426e-118	Basal 2	Gltscr2
Hnrnpa1	2.87296e-122	0.446735	0.99	0.972	8.0437e-118	Basal 2	Hnrnpa1
Ajuba1	5.66107e-121	0.598826	0.825	0.667	1.58499e-116	Basal 2	Ajuba
Smoc2	8.20118e-120	0.60003	0.699	0.468	2.29616e-115	Basal 2	Smoc2
Rpl29	1.91456e-118	0.380222	0.973	0.916	5.3604e-114	Basal 2	Rpl29
Cox4i11	2.45802e-113	0.304489	0.999	0.997	6.88197e-109	Basal 2	Cox4i1
Fam213a1	4.96951e-113	0.57767	0.756	0.543	1.39136e-108	Basal 2	Fam213a
Txnip1	2.37442e-112	0.565605	0.978	0.928	6.6479e-108	Basal 2	Txnip
Ubb	3.32703e-109	0.350733	1	0.997	9.31502e-105	Basal 2	Ubb
Irx4	1.09269e-108	0.562693	0.789	0.63	3.05932e-104	Basal 2	Irx4
Kremen2	9.05042e-108	0.669095	0.615	0.444	2.53394e-103	Basal 2	Kremen2
Wnt161	1.16889e-107	0.595567	0.686	0.476	3.27266e-103	Basal 2	Wnt16
Pfdn5	2.17963e-104	0.378575	0.989	0.98	6.10252e-100	Basal 2	Pfdn5
Ccnd21	2.31108e-103	0.547237	0.973	0.739	6.47056e-99	Basal 2	Ccnd2
Zfp36l1	2.07937e-102	0.551732	0.917	0.848	5.82182e-98	Basal 2	Zfp36l1
Tmsb10	2.48822e-102	0.487886	0.93	0.779	6.96651e-98	Basal 2	Tmsb10
Itm2c	6.64093e-101	0.558301	0.68	0.505	1.85933e-96	Basal 2	Itm2c
Cacnb3	2.19815e-94	0.528217	0.509	0.316	6.15438e-90	Basal 2	Cacnb3
Nedd4	4.30554e-93	0.430446	0.961	0.896	1.20547e-88	Basal 2	Nedd4
Uqcrh1	1.78104e-89	0.322957	0.997	0.989	4.98654e-85	Basal 2	Uqcrh
Krt151	1.2143e-88	0.475346	0.997	0.965	3.39979e-84	Basal 2	Krt15
Siva11	2.18024e-88	0.438291	0.948	0.8	6.10423e-84	Basal 2	Siva1
Bri3	6.32418e-84	0.424799	0.936	0.916	1.77064e-79	Basal 2	Bri3
Mmp141	8.59302e-84	0.486749	0.671	0.512	2.40587e-79	Basal 2	Mmp14
Ttc31	3.09031e-83	0.489046	0.869	0.805	8.65224e-79	Basal 2	Ttc3
Htra11	7.86706e-83	0.485846	0.772	0.592	2.20262e-78	Basal 2	Htra1
Serpinh1	9.2776e-79	0.481664	0.604	0.434	2.59754e-74	Basal 2	Serpinh1
2700060E02Rik	1.15916e-76	0.350844	0.969	0.957	3.24543e-72	Basal 2	2700060E02Rik
Pdgfa	3.25057e-76	0.448019	0.856	0.659	9.10094e-72	Basal 2	Pdgfa
Sf3b1	4.75479e-76	0.390755	0.954	0.919	1.33125e-71	Basal 2	Sf3b1
Pnrc1	1.71712e-75	0.448148	0.875	0.86	4.8076e-71	Basal 2	Pnrc1
Gm424181	1.46279e-74	0.32089	0.971	0.96	4.09552e-70	Basal 2	Gm42418
Atf31	2.59298e-74	0.735266	0.602	0.432	7.25983e-70	Basal 2	Atf3
Lamb31	2.24095e-71	0.407396	0.738	0.544	6.27421e-67	Basal 2	Lamb3
Nsa2	1.12855e-70	0.322504	0.975	0.971	3.15971e-66	Basal 2	Nsa2
Ryk	2.37579e-70	0.383781	0.924	0.833	6.65174e-66	Basal 2	Ryk
Clec2l	2.45621e-70	0.387463	0.341	0.173	6.87691e-66	Basal 2	Clec2l
Txndc171	1.14058e-69	0.361129	0.98	0.969	3.19339e-65	Basal 2	Txndc17
Lypd6b	3.22561e-69	0.47619	0.687	0.608	9.03108e-65	Basal 2	Lypd6b
Eid11	5.88078e-69	0.410566	0.843	0.738	1.6465e-64	Basal 2	Eid1
Ppic1	1.04694e-68	0.439822	0.699	0.558	2.93123e-64	Basal 2	Ppic
Postn1	1.64731e-68	0.523117	0.749	0.589	4.61215e-64	Basal 2	Postn
Fth11	7.25636e-68	0.370114	1	0.952	2.03164e-63	Basal 2	Fth1
Btg2	1.94125e-65	0.678366	0.778	0.702	5.43512e-61	Basal 2	Btg2
Wnt3	3.22997e-64	0.457976	0.52	0.386	9.04327e-60	Basal 2	Wnt3
Chd3	3.12311e-63	0.410019	0.762	0.667	8.7441e-59	Basal 2	Chd3
Fzd10	3.62109e-62	0.443656	0.635	0.537	1.01383e-57	Basal 2	Fzd10
Ctnnb1	4.1082e-62	0.437348	0.913	0.888	1.15021e-57	Basal 2	Ctnnb1
Ahcyl21	5.44962e-62	0.447833	0.589	0.483	1.52578e-57	Basal 2	Ahcyl2
Erbb2ip1	2.18356e-61	0.397825	0.814	0.73	6.11354e-57	Basal 2	Erbb2ip
Luc7l	4.77472e-61	0.417965	0.723	0.669	1.33683e-56	Basal 2	Luc7l
Eif3k	1.23608e-60	0.272756	0.994	0.983	3.46078e-56	Basal 2	Eif3k
Ctsl1	2.05725e-60	0.404186	0.754	0.62	5.75989e-56	Basal 2	Ctsl
Pcsk2	5.71737e-60	0.460233	0.27	0.118	1.60075e-55	Basal 2	Pcsk2
Gnai11	7.12308e-59	0.412435	0.719	0.63	1.99432e-54	Basal 2	Gnai1
Rassf10	1.74815e-57	0.473503	0.437	0.291	4.89447e-53	Basal 2	Rassf10
Itgb41	5.6465e-56	0.370441	0.695	0.539	1.58091e-51	Basal 2	Itgb4
Icam1	2.42996e-55	0.467143	0.411	0.264	6.80341e-51	Basal 2	Icam1
Nbl11	1.38767e-53	0.398858	0.673	0.561	3.8852e-49	Basal 2	Nbl1
Cdh3	1.51177e-53	0.418839	0.593	0.496	4.23264e-49	Basal 2	Cdh3
Art41	1.85939e-53	0.355387	0.335	0.192	5.20591e-49	Basal 2	Art4
Ssbp3	6.65239e-53	0.38823	0.69	0.618	1.86253e-48	Basal 2	Ssbp3
Ube2i	7.15369e-53	0.29935	0.949	0.933	2.00289e-48	Basal 2	Ube2i
Itgb11	8.76204e-53	0.325732	0.822	0.659	2.4532e-48	Basal 2	Itgb1
Sfpq	1.07984e-51	0.342907	0.915	0.899	3.02333e-47	Basal 2	Sfpq
Wnt10a1	4.0957e-51	0.412264	0.52	0.375	1.14671e-46	Basal 2	Wnt10a
Nfia1	5.17481e-51	0.385265	0.652	0.562	1.44884e-46	Basal 2	Nfia
Atxn7l3b	8.59801e-51	0.290485	0.949	0.951	2.40727e-46	Basal 2	Atxn7l3b
Ifitm31	3.30484e-50	0.465345	0.703	0.558	9.2529e-46	Basal 2	Ifitm3
Smarce1	9.04519e-50	0.356603	0.852	0.825	2.53247e-45	Basal 2	Smarce1
Lama31	1.08896e-49	0.375581	0.609	0.492	3.04888e-45	Basal 2	Lama3
Eci21	2.83912e-49	0.36436	0.751	0.663	7.94896e-45	Basal 2	Eci2
Sparc1	4.68584e-49	0.289144	0.831	0.595	1.31194e-44	Basal 2	Sparc
Zfp644	1.9999e-48	0.343298	0.786	0.757	5.59931e-44	Basal 2	Zfp644
Tnfrsf19	1.05475e-47	0.441968	0.521	0.408	2.9531e-43	Basal 2	Tnfrsf19
Col17a11	1.65418e-47	0.308083	0.892	0.679	4.63138e-43	Basal 2	Col17a1
Prdx2	5.2748e-47	0.275996	0.98	0.972	1.47684e-42	Basal 2	Prdx2
Hnrnpa0	5.66991e-45	0.305904	0.944	0.874	1.58746e-40	Basal 2	Hnrnpa0
Qk1	7.05814e-45	0.32822	0.821	0.758	1.97614e-40	Basal 2	Qk
Lgr6	1.18114e-44	0.361356	0.337	0.2	3.30695e-40	Basal 2	Lgr6
Esd1	4.865e-44	0.334268	0.788	0.735	1.3621e-39	Basal 2	Esd
Cirbp	2.03782e-43	0.281347	0.961	0.934	5.7055e-39	Basal 2	Cirbp
Net1	6.01353e-43	0.307721	0.891	0.869	1.68367e-38	Basal 2	Net1
Smad4	8.11135e-43	0.368501	0.715	0.684	2.27102e-38	Basal 2	Smad4
Hmgb3	1.65295e-42	0.329601	0.718	0.632	4.62794e-38	Basal 2	Hmgb3
Bmp7	5.12998e-42	0.356427	0.664	0.609	1.43629e-37	Basal 2	Bmp7
Lamc21	7.6747e-42	0.308122	0.692	0.566	2.14876e-37	Basal 2	Lamc2
Ppp1r14b1	3.05169e-41	0.259712	0.978	0.968	8.54412e-37	Basal 2	Ppp1r14b
Auts2	4.88013e-41	0.29921	0.755	0.672	1.36634e-36	Basal 2	Auts2
Apopt1	1.69041e-40	0.354664	0.598	0.57	4.73282e-36	Basal 2	Apopt1
2010111I01Rik	2.16178e-40	0.345209	0.713	0.669	6.05254e-36	Basal 2	2010111I01Rik
Fgfr21	2.9088e-40	0.315946	0.74	0.661	8.14405e-36	Basal 2	Fgfr2
Podxl2	1.17888e-39	0.346362	0.46	0.355	3.30063e-35	Basal 2	Podxl2
Satb11	1.49043e-39	0.335688	0.669	0.608	4.1729e-35	Basal 2	Satb1
Grasp	2.16526e-39	0.43211	0.359	0.24	6.06229e-35	Basal 2	Grasp
Epb41l4aos	2.37755e-39	0.338678	0.656	0.633	6.65666e-35	Basal 2	Epb41l4aos
Itga61	1.31129e-38	0.252497	0.817	0.704	3.67136e-34	Basal 2	Itga6
Rbbp6	6.91596e-38	0.297453	0.854	0.834	1.93633e-33	Basal 2	Rbbp6
Zfos1	1.01375e-37	0.311941	0.783	0.732	2.8383e-33	Basal 2	Zfos1
Srrm2	1.0975e-37	0.252114	0.964	0.965	3.07277e-33	Basal 2	Srrm2
Bcam1	4.26989e-37	0.267324	0.873	0.709	1.19548e-32	Basal 2	Bcam
Lrp4	7.33273e-37	0.366041	0.47	0.382	2.05302e-32	Basal 2	Lrp4
Nisch	7.86096e-37	0.29506	0.8	0.804	2.20091e-32	Basal 2	Nisch
Ppp1r14a1	1.27348e-36	0.376824	0.453	0.343	3.56548e-32	Basal 2	Ppp1r14a
Bcl7a	2.50581e-36	0.361151	0.573	0.524	7.01577e-32	Basal 2	Bcl7a
Zfp326	3.20361e-36	0.331155	0.615	0.572	8.96946e-32	Basal 2	Zfp326
Ptp4a2	4.67802e-36	0.270528	0.873	0.871	1.30975e-31	Basal 2	Ptp4a2
Cdh131	6.4351e-36	0.335506	0.501	0.395	1.8017e-31	Basal 2	Cdh13
Egr11	6.81166e-36	0.443565	0.828	0.837	1.90713e-31	Basal 2	Egr1
Fbxo321	2.03351e-35	0.366433	0.367	0.256	5.69342e-31	Basal 2	Fbxo32
Wnt61	2.20046e-35	0.348159	0.586	0.477	6.16084e-31	Basal 2	Wnt6
Arglu1	3.4536e-35	0.294911	0.829	0.836	9.6694e-31	Basal 2	Arglu1
Sox21	3.86445e-35	0.384877	0.418	0.316	1.08197e-30	Basal 2	Sox21
Mat2b	1.35017e-34	0.320188	0.657	0.646	3.7802e-30	Basal 2	Mat2b
Slc1a31	1.76975e-34	0.390395	0.407	0.292	4.95494e-30	Basal 2	Slc1a3
Smarcc1	5.45379e-34	0.280895	0.836	0.8	1.52695e-29	Basal 2	Smarcc1
Akt1	6.79408e-34	0.295479	0.723	0.68	1.90221e-29	Basal 2	Akt1
Rest	1.0856e-33	0.321747	0.698	0.687	3.03946e-29	Basal 2	Rest
Fermt1	2.53959e-33	0.323901	0.587	0.533	7.11035e-29	Basal 2	Fermt1
Ube2e3	6.68067e-33	0.273353	0.812	0.784	1.87045e-28	Basal 2	Ube2e3
Phc2	8.01787e-33	0.319103	0.588	0.546	2.24484e-28	Basal 2	Phc2
Polr2m	8.48344e-33	0.281322	0.792	0.795	2.37519e-28	Basal 2	Polr2m
Ifitm21	8.53599e-33	0.261778	0.929	0.881	2.38991e-28	Basal 2	Ifitm2
AY036118	3.11385e-32	0.294883	0.833	0.792	8.71817e-28	Basal 2	AY036118
Brd1	3.77419e-32	0.305521	0.681	0.616	1.0567e-27	Basal 2	Brd1
Gm21092	4.68813e-32	0.307748	0.711	0.676	1.31258e-27	Basal 2	Gm21092
Bend5	5.07383e-32	0.289351	0.352	0.255	1.42057e-27	Basal 2	Bend5
Dynll2	5.75803e-32	0.289348	0.7	0.644	1.61213e-27	Basal 2	Dynll2
Psd3	7.09841e-32	0.30203	0.264	0.166	1.98741e-27	Basal 2	Psd3
Igbp1	1.10427e-31	0.301224	0.722	0.741	3.09173e-27	Basal 2	Igbp1
Cecr21	1.44481e-31	0.335448	0.524	0.461	4.04519e-27	Basal 2	Cecr2
Pafah1b3	2.14476e-31	0.262206	0.77	0.763	6.00489e-27	Basal 2	Pafah1b3
Pnisr	2.87627e-31	0.262752	0.841	0.852	8.05297e-27	Basal 2	Pnisr
Edaradd	4.12409e-31	0.313697	0.411	0.323	1.15466e-26	Basal 2	Edaradd
Trp53i11	5.88863e-31	0.30834	0.488	0.399	1.6487e-26	Basal 2	Trp53i11
Klhdc8b	6.84651e-31	0.279068	0.277	0.178	1.91688e-26	Basal 2	Klhdc8b
Ptprz11	1.9162e-30	0.320536	0.446	0.352	5.36498e-26	Basal 2	Ptprz1
Evl	2.01404e-30	0.305844	0.541	0.488	5.63891e-26	Basal 2	Evl
Ddx6	5.58884e-30	0.278114	0.732	0.729	1.56476e-25	Basal 2	Ddx6
Mob2	6.31856e-30	0.28125	0.698	0.722	1.76907e-25	Basal 2	Mob2
Ctnnal1	9.29614e-30	0.289044	0.462	0.359	2.60273e-25	Basal 2	Ctnnal1
Zfp704	2.04629e-29	0.305214	0.572	0.523	5.7292e-25	Basal 2	Zfp704
Ptbp2	2.19147e-29	0.318987	0.488	0.424	6.13567e-25	Basal 2	Ptbp2
Fam101b	2.69114e-29	0.304057	0.437	0.344	7.53467e-25	Basal 2	Fam101b
Fxr1	3.67397e-29	0.300861	0.602	0.566	1.02864e-24	Basal 2	Fxr1
Helz	5.56461e-29	0.283039	0.465	0.397	1.55798e-24	Basal 2	Helz
Kif13a	7.98504e-29	0.32264	0.507	0.454	2.23565e-24	Basal 2	Kif13a
Ptov1	1.43288e-28	0.259637	0.808	0.823	4.01179e-24	Basal 2	Ptov1
Lfng	1.69973e-28	0.294071	0.384	0.291	4.75891e-24	Basal 2	Lfng
Luzp1	2.71774e-28	0.268225	0.748	0.75	7.60913e-24	Basal 2	Luzp1
Pten	3.65672e-28	0.293922	0.68	0.68	1.02381e-23	Basal 2	Pten
Bex1	8.50566e-28	0.336745	0.264	0.163	2.38141e-23	Basal 2	Bex1
Clstn1	1.21976e-27	0.275204	0.629	0.597	3.41508e-23	Basal 2	Clstn1
G3bp2	1.33308e-27	0.281269	0.69	0.677	3.73235e-23	Basal 2	G3bp2
Csnk1e	1.72341e-27	0.27803	0.57	0.526	4.82521e-23	Basal 2	Csnk1e
Tfdp2	6.64061e-27	0.276112	0.586	0.538	1.85924e-22	Basal 2	Tfdp2
1600020E01Rik	1.02067e-26	0.345971	0.491	0.449	2.85768e-22	Basal 2	1600020E01Rik
Krtcap3	3.19443e-26	0.313944	0.413	0.345	8.94377e-22	Basal 2	Krtcap3
Erf	3.8721e-26	0.274114	0.499	0.45	1.08411e-21	Basal 2	Erf
Zfp68	5.84333e-26	0.295997	0.501	0.463	1.63602e-21	Basal 2	Zfp68
Setbp1	1.09148e-25	0.28715	0.336	0.251	3.05593e-21	Basal 2	Setbp1
Sdc4	1.11196e-25	0.260624	0.918	0.932	3.11328e-21	Basal 2	Sdc4
Khdrbs1	1.21888e-25	0.27372	0.705	0.711	3.41263e-21	Basal 2	Khdrbs1
Tmem132a1	1.27917e-25	0.275318	0.509	0.44	3.58143e-21	Basal 2	Tmem132a
Klhl24	1.98697e-25	0.306746	0.379	0.305	5.56312e-21	Basal 2	Klhl24
Flrt3	2.23235e-25	0.339767	0.474	0.408	6.25012e-21	Basal 2	Flrt3
Nr3c1	2.41383e-25	0.283184	0.633	0.624	6.75824e-21	Basal 2	Nr3c1
Usp3	6.85133e-25	0.28723	0.637	0.65	1.91824e-20	Basal 2	Usp3
Zfp292	1.11454e-24	0.299859	0.608	0.602	3.12049e-20	Basal 2	Zfp292
Zfp281	1.18413e-24	0.272397	0.292	0.208	3.31534e-20	Basal 2	Zfp281
Ick	1.81311e-24	0.274251	0.372	0.298	5.07634e-20	Basal 2	Ick
Tspan5	3.4415e-24	0.322301	0.56	0.552	9.6355e-20	Basal 2	Tspan5
Vezf1	4.11629e-24	0.281193	0.537	0.5	1.15248e-19	Basal 2	Vezf1
Tenm2	1.22998e-23	0.289884	0.493	0.432	3.4437e-19	Basal 2	Tenm2
Bmp2	1.43337e-23	0.362369	0.348	0.261	4.01316e-19	Basal 2	Bmp2
Antxr11	1.45182e-23	0.263161	0.339	0.257	4.06481e-19	Basal 2	Antxr1
Myo1b	1.95703e-23	0.269492	0.411	0.343	5.47928e-19	Basal 2	Myo1b
Bptf	2.17557e-23	0.26134	0.743	0.765	6.09116e-19	Basal 2	Bptf
Tulp4	2.81549e-23	0.270519	0.671	0.679	7.88281e-19	Basal 2	Tulp4
Junb	4.90219e-23	0.30843	0.903	0.909	1.37251e-18	Basal 2	Junb
R3hdm2	7.17128e-23	0.266362	0.606	0.607	2.00781e-18	Basal 2	R3hdm2
Arid5b	8.14749e-23	0.277564	0.631	0.623	2.28113e-18	Basal 2	Arid5b
Tet3	1.09498e-22	0.256595	0.703	0.716	3.06571e-18	Basal 2	Tet3
Nin	1.54922e-22	0.28101	0.558	0.529	4.33752e-18	Basal 2	Nin
Pik3ip1	3.97801e-22	0.260028	0.304	0.228	1.11376e-17	Basal 2	Pik3ip1
Tfap2c	4.01464e-22	0.3088	0.524	0.506	1.12402e-17	Basal 2	Tfap2c
Arid4b	4.77596e-22	0.264097	0.666	0.689	1.33717e-17	Basal 2	Arid4b
Ago1	3.83275e-21	0.287396	0.398	0.347	1.07309e-16	Basal 2	Ago1
Ssbp2	1.54468e-20	0.253368	0.709	0.726	4.32479e-16	Basal 2	Ssbp2
Vps72	3.45626e-20	0.28009	0.547	0.558	9.67683e-16	Basal 2	Vps72
Smo	4.82095e-20	0.273476	0.537	0.512	1.34977e-15	Basal 2	Smo
Fosb1	5.59947e-20	0.529882	0.461	0.406	1.56774e-15	Basal 2	Fosb
Zcchc11	1.60476e-19	0.285713	0.481	0.453	4.493e-15	Basal 2	Zcchc11
Flrt1	2.16449e-19	0.275405	0.273	0.203	6.06013e-15	Basal 2	Flrt1
Rnf114	2.67788e-19	0.271409	0.394	0.347	7.49751e-15	Basal 2	Rnf114
Gnaq	2.76449e-19	0.256204	0.498	0.477	7.74002e-15	Basal 2	Gnaq
Tes	5.41375e-19	0.267367	0.365	0.304	1.51574e-14	Basal 2	Tes
Mex3a	3.84591e-18	0.250307	0.321	0.257	1.07678e-13	Basal 2	Mex3a
Fos1	4.3738e-18	0.400158	0.916	0.923	1.22458e-13	Basal 2	Fos
Xpc	1.04424e-17	0.258437	0.411	0.376	2.92367e-13	Basal 2	Xpc
L3mbtl3	1.70439e-17	0.2644	0.374	0.328	4.77194e-13	Basal 2	L3mbtl3
Fnbp1l	3.48848e-17	0.251478	0.534	0.532	9.76704e-13	Basal 2	Fnbp1l
Tmem176b	4.56542e-17	0.293207	0.534	0.537	1.27823e-12	Basal 2	Tmem176b
Zfp5031	2.22978e-16	0.281802	0.434	0.388	6.24294e-12	Basal 2	Zfp503
Ptpn14	3.8578e-16	0.279371	0.506	0.49	1.08011e-11	Basal 2	Ptpn14
Gadd45b	7.97641e-16	0.517258	0.371	0.331	2.23324e-11	Basal 2	Gadd45b
Avl9	3.97698e-14	0.256759	0.352	0.317	1.11348e-09	Basal 2	Avl9
Ier3	9.69659e-14	0.334767	0.346	0.303	2.71485e-09	Basal 2	Ier3
Csnk1g1	2.03852e-13	0.262676	0.419	0.411	5.70745e-09	Basal 2	Csnk1g1
Lsm14b	2.24907e-13	0.252428	0.325	0.29	6.29694e-09	Basal 2	Lsm14b
Stx17	2.08245e-11	0.250381	0.377	0.369	5.83044e-07	Basal 2	Stx17
Dusp1	1.58251e-10	0.372312	0.526	0.546	4.43072e-06	Basal 2	Dusp1
Glul1	4.94745e-08	0.257789	0.418	0.384	0.00138519	Basal 2	Glul
Ier21	7.59276e-07	0.272038	0.81	0.864	0.0212582	Basal 2	Ier2
Hist1h1c	2.6725e-05	0.252197	0.501	0.536	0.748245	Basal 2	Hist1h1c
Hist1h1b	0	3.50975	0.907	0.369	0	Basal_Proliferating	Hist1h1b
Top2a	0	2.56508	0.989	0.243	0	Basal_Proliferating	Top2a
Hist1h2ap	0	2.41067	0.845	0.189	0	Basal_Proliferating	Hist1h2ap
Hmgb2	0	2.28215	1	0.88	0	Basal_Proliferating	Hmgb2
Tubb5	0	2.26933	1	0.849	0	Basal_Proliferating	Tubb5
Stmn1	0	2.22631	1	0.777	0	Basal_Proliferating	Stmn1
Birc5	0	2.17366	0.972	0.179	0	Basal_Proliferating	Birc5
Cenpf	0	2.16066	0.865	0.134	0	Basal_Proliferating	Cenpf
Ube2c	0	2.15137	0.846	0.122	0	Basal_Proliferating	Ube2c
Mki67	0	2.11642	0.948	0.178	0	Basal_Proliferating	Mki67
2810417H13Rik	0	1.92421	0.909	0.188	0	Basal_Proliferating	2810417H13Rik
Cenpa	0	1.90593	0.867	0.164	0	Basal_Proliferating	Cenpa
Hist1h2ae	0	1.9028	0.721	0.164	0	Basal_Proliferating	Hist1h2ae
Nusap1	0	1.88873	0.915	0.101	0	Basal_Proliferating	Nusap1
Tuba1b	0	1.84152	0.998	0.756	0	Basal_Proliferating	Tuba1b
Cdca3	0	1.83907	0.903	0.151	0	Basal_Proliferating	Cdca3
Cdca8	0	1.83423	0.941	0.17	0	Basal_Proliferating	Cdca8
Prc1	0	1.82134	0.938	0.256	0	Basal_Proliferating	Prc1
Tubb4b	0	1.7737	0.991	0.821	0	Basal_Proliferating	Tubb4b
H2afz	0	1.755	1	0.963	0	Basal_Proliferating	H2afz
Cks2	0	1.75301	0.953	0.436	0	Basal_Proliferating	Cks2
H2afx	0	1.74558	0.952	0.299	0	Basal_Proliferating	H2afx
Smc2	0	1.72163	0.968	0.281	0	Basal_Proliferating	Smc2
Cdk1	0	1.71505	0.942	0.159	0	Basal_Proliferating	Cdk1
H2afv	0	1.69237	0.999	0.87	0	Basal_Proliferating	H2afv
Smc4	0	1.61371	0.961	0.391	0	Basal_Proliferating	Smc4
Cdc20	0	1.60858	0.817	0.163	0	Basal_Proliferating	Cdc20
Ube2s	0	1.54633	0.978	0.707	0	Basal_Proliferating	Ube2s
Racgap1	0	1.49427	0.871	0.105	0	Basal_Proliferating	Racgap1
Ccnb1	0	1.48846	0.795	0.095	0	Basal_Proliferating	Ccnb1
Kif11	0	1.4302	0.849	0.082	0	Basal_Proliferating	Kif11
Esco2	0	1.38728	0.806	0.076	0	Basal_Proliferating	Esco2
Tpx2	0	1.35561	0.839	0.107	0	Basal_Proliferating	Tpx2
Calm2	0	1.3187	0.994	0.827	0	Basal_Proliferating	Calm2
Spc24	0	1.3119	0.884	0.157	0	Basal_Proliferating	Spc24
Cenpe	0	1.28566	0.761	0.109	0	Basal_Proliferating	Cenpe
Hmgb1	0	1.28288	1	0.981	0	Basal_Proliferating	Hmgb1
Aurkb	0	1.2451	0.829	0.075	0	Basal_Proliferating	Aurkb
Pbk	0	1.23331	0.823	0.095	0	Basal_Proliferating	Pbk
Ccnb2	0	1.19773	0.745	0.087	0	Basal_Proliferating	Ccnb2
Spc25	0	1.15298	0.807	0.08	0	Basal_Proliferating	Spc25
Hmmr	0	1.15025	0.745	0.06	0	Basal_Proliferating	Hmmr
Ckap2l	0	1.14603	0.803	0.18	0	Basal_Proliferating	Ckap2l
Ccna2	0	1.12758	0.823	0.111	0	Basal_Proliferating	Ccna2
Incenp	0	1.09588	0.777	0.137	0	Basal_Proliferating	Incenp
Hist1h4d	0	1.07671	0.685	0.094	0	Basal_Proliferating	Hist1h4d
Ptma	0	1.07192	1	1	0	Basal_Proliferating	Ptma
Tacc3	0	1.06307	0.788	0.163	0	Basal_Proliferating	Tacc3
Casc5	0	1.04466	0.774	0.124	0	Basal_Proliferating	Casc5
Fbxo5	0	1.03613	0.782	0.099	0	Basal_Proliferating	Fbxo5
Kif4	0	1.02929	0.723	0.08	0	Basal_Proliferating	Kif4
Ckap2	0	0.971921	0.728	0.138	0	Basal_Proliferating	Ckap2
Mis18bp1	0	0.968101	0.742	0.119	0	Basal_Proliferating	Mis18bp1
Tk1	0	0.966099	0.758	0.167	0	Basal_Proliferating	Tk1
Sgol2a	0	0.953186	0.69	0.073	0	Basal_Proliferating	Sgol2a
Dbf4	0	0.952941	0.809	0.241	0	Basal_Proliferating	Dbf4
Sgol1	0	0.919044	0.734	0.115	0	Basal_Proliferating	Sgol1
Ncapd2	0	0.908733	0.744	0.116	0	Basal_Proliferating	Ncapd2
Hist1h3c	0	0.903469	0.573	0.038	0	Basal_Proliferating	Hist1h3c
Kif23	0	0.894447	0.638	0.075	0	Basal_Proliferating	Kif23
Clspn	0	0.888308	0.718	0.129	0	Basal_Proliferating	Clspn
Kif22	0	0.875551	0.699	0.07	0	Basal_Proliferating	Kif22
Cdkn2d	0	0.852354	0.668	0.131	0	Basal_Proliferating	Cdkn2d
Shcbp1	0	0.841225	0.699	0.083	0	Basal_Proliferating	Shcbp1
Aspm	0	0.827855	0.569	0.051	0	Basal_Proliferating	Aspm
Lockd	0	0.817443	0.531	0.077	0	Basal_Proliferating	Lockd
Hist2h2ac	0	0.80815	0.558	0.087	0	Basal_Proliferating	Hist2h2ac
Kif20b	0	0.799208	0.654	0.097	0	Basal_Proliferating	Kif20b
Hist1h1d	0	0.791659	0.542	0.083	0	Basal_Proliferating	Hist1h1d
Ncaph	0	0.783118	0.62	0.079	0	Basal_Proliferating	Ncaph
Hist1h1a	0	0.779394	0.497	0.044	0	Basal_Proliferating	Hist1h1a
Aurka	0	0.768126	0.581	0.058	0	Basal_Proliferating	Aurka
Cenpm	0	0.748207	0.667	0.099	0	Basal_Proliferating	Cenpm
Plk1	0	0.747317	0.572	0.054	0	Basal_Proliferating	Plk1
Mad2l1	0	0.74132	0.677	0.12	0	Basal_Proliferating	Mad2l1
Anln	0	0.737213	0.605	0.093	0	Basal_Proliferating	Anln
Ndc80	0	0.733455	0.616	0.069	0	Basal_Proliferating	Ndc80
Iqgap3	0	0.710707	0.571	0.042	0	Basal_Proliferating	Iqgap3
Mxd3	0	0.705166	0.588	0.044	0	Basal_Proliferating	Mxd3
Ska1	0	0.701667	0.582	0.045	0	Basal_Proliferating	Ska1
Foxm1	0	0.695985	0.571	0.056	0	Basal_Proliferating	Foxm1
Cdca2	0	0.686717	0.592	0.085	0	Basal_Proliferating	Cdca2
Kif15	0	0.686669	0.579	0.052	0	Basal_Proliferating	Kif15
Melk	0	0.68056	0.565	0.059	0	Basal_Proliferating	Melk
Asf1b	0	0.678877	0.621	0.097	0	Basal_Proliferating	Asf1b
Fam64a	0	0.660319	0.504	0.044	0	Basal_Proliferating	Fam64a
Cit	0	0.651046	0.585	0.076	0	Basal_Proliferating	Cit
Bub1b	0	0.639814	0.561	0.067	0	Basal_Proliferating	Bub1b
Cdkn2c	0	0.625113	0.566	0.076	0	Basal_Proliferating	Cdkn2c
Kif20a	0	0.624824	0.513	0.043	0	Basal_Proliferating	Kif20a
Ncapg	0	0.62413	0.544	0.057	0	Basal_Proliferating	Ncapg
Rad51ap1	0	0.620899	0.582	0.099	0	Basal_Proliferating	Rad51ap1
Cdca5	0	0.617282	0.549	0.051	0	Basal_Proliferating	Cdca5
Neil3	0	0.610373	0.508	0.047	0	Basal_Proliferating	Neil3
Kif2c	0	0.589114	0.498	0.042	0	Basal_Proliferating	Kif2c
Cdc25c	0	0.508837	0.433	0.037	0	Basal_Proliferating	Cdc25c
Bub1	0	0.491101	0.458	0.052	0	Basal_Proliferating	Bub1
Kifc1	0	0.458416	0.402	0.041	0	Basal_Proliferating	Kifc1
Nuf2	0	0.414986	0.389	0.034	0	Basal_Proliferating	Nuf2
Depdc1a	0	0.378442	0.353	0.027	0	Basal_Proliferating	Depdc1a
Cenph	1.61198e-306	0.719689	0.677	0.146	4.51321e-302	Basal_Proliferating	Cenph
Dlgap5	1.75392e-306	0.659548	0.566	0.101	4.91064e-302	Basal_Proliferating	Dlgap5
Cep55	6.72689e-305	0.353966	0.348	0.029	1.88339e-300	Basal_Proliferating	Cep55
Tmpo	1.35433e-304	1.32978	0.977	0.676	3.79184e-300	Basal_Proliferating	Tmpo
Ccdc34	1.4321e-303	1.1622	0.968	0.485	4.00958e-299	Basal_Proliferating	Ccdc34
Ect2	4.00504e-303	0.510125	0.454	0.059	1.12133e-298	Basal_Proliferating	Ect2
Hmgn2	8.86243e-298	1.29925	0.97	0.605	2.4813e-293	Basal_Proliferating	Hmgn2
Rrm1	9.60627e-298	1.03117	0.836	0.281	2.68956e-293	Basal_Proliferating	Rrm1
Cenpl	2.82502e-295	0.557894	0.52	0.084	7.90948e-291	Basal_Proliferating	Cenpl
Ccnf	1.31382e-294	0.410034	0.385	0.04	3.67844e-290	Basal_Proliferating	Ccnf
Nucks1	2.37971e-290	1.10158	0.995	0.863	6.66271e-286	Basal_Proliferating	Nucks1
Gmnn	6.42274e-288	1.09929	0.903	0.361	1.79824e-283	Basal_Proliferating	Gmnn
Cks1b	3.90786e-286	1.10703	0.953	0.539	1.09412e-281	Basal_Proliferating	Cks1b
Dek	4.82466e-283	1.14198	0.998	0.92	1.35081e-278	Basal_Proliferating	Dek
Arl6ip1	1.15077e-278	1.86748	0.95	0.681	3.22192e-274	Basal_Proliferating	Arl6ip1
Anp32e	1.53879e-273	1.18044	0.957	0.657	4.30831e-269	Basal_Proliferating	Anp32e
Kif14	2.04411e-270	0.305881	0.288	0.021	5.72309e-266	Basal_Proliferating	Kif14
Gas2l3	1.65232e-269	0.470439	0.327	0.03	4.62616e-265	Basal_Proliferating	Gas2l3
Cdc25b	2.60379e-269	0.682442	0.496	0.086	7.29008e-265	Basal_Proliferating	Cdc25b
Tyms	3.19153e-269	0.922035	0.74	0.22	8.93564e-265	Basal_Proliferating	Tyms
Spag5	3.45866e-268	0.377474	0.36	0.039	9.68356e-264	Basal_Proliferating	Spag5
Arhgap19	3.31862e-258	0.373582	0.358	0.04	9.29148e-254	Basal_Proliferating	Arhgap19
Trip13	1.60708e-257	0.544694	0.571	0.119	4.49951e-253	Basal_Proliferating	Trip13
Diaph3	3.33003e-257	0.560594	0.562	0.113	9.32341e-253	Basal_Proliferating	Diaph3
Cenpn	4.03167e-254	0.428456	0.421	0.06	1.12879e-249	Basal_Proliferating	Cenpn
Bub3	2.43795e-253	1.05297	0.908	0.482	6.82579e-249	Basal_Proliferating	Bub3
Trim59	3.8106e-253	0.740641	0.663	0.174	1.06689e-248	Basal_Proliferating	Trim59
Rad51	6.00851e-250	0.543646	0.573	0.119	1.68226e-245	Basal_Proliferating	Rad51
Nek2	1.9202e-244	0.369809	0.31	0.03	5.37618e-240	Basal_Proliferating	Nek2
Cenpq	3.18573e-244	0.614762	0.595	0.141	8.9194e-240	Basal_Proliferating	Cenpq
Cenpu	1.764e-243	0.444333	0.46	0.076	4.93884e-239	Basal_Proliferating	Cenpu
Uhrf1	2.00195e-242	0.769901	0.756	0.226	5.60505e-238	Basal_Proliferating	Uhrf1
Ncapg2	4.99872e-242	0.590775	0.567	0.124	1.39954e-237	Basal_Proliferating	Ncapg2
Cenpk	1.9463e-238	0.616458	0.603	0.146	5.44926e-234	Basal_Proliferating	Cenpk
Cenpw	2.28467e-238	0.839302	0.822	0.327	6.39661e-234	Basal_Proliferating	Cenpw
Prdx4	6.07817e-237	0.900323	0.854	0.353	1.70176e-232	Basal_Proliferating	Prdx4
Fam83d	1.36178e-235	0.410747	0.373	0.051	3.81272e-231	Basal_Proliferating	Fam83d
Ptn	5.7863e-234	1.17292	0.951	0.564	1.62005e-229	Basal_Proliferating	Ptn
Rad21	6.30643e-233	0.973915	0.902	0.489	1.76567e-228	Basal_Proliferating	Rad21
Cenpp	8.69579e-228	0.435992	0.431	0.071	2.43465e-223	Basal_Proliferating	Cenpp
Ptms	1.28476e-227	1.08735	0.998	0.882	3.59706e-223	Basal_Proliferating	Ptms
Brca1	1.51418e-227	0.447588	0.449	0.076	4.23941e-223	Basal_Proliferating	Brca1
Ttk	1.28667e-224	0.380876	0.373	0.054	3.6024e-220	Basal_Proliferating	Ttk
Plk4	8.04473e-219	0.715999	0.748	0.258	2.25236e-214	Basal_Proliferating	Plk4
Hist1h4h	1.04476e-218	0.477101	0.431	0.075	2.92511e-214	Basal_Proliferating	Hist1h4h
Pmf1	2.61078e-215	0.751203	0.807	0.324	7.30967e-211	Basal_Proliferating	Pmf1
Lmnb1	1.63963e-214	0.869029	0.883	0.42	4.59063e-210	Basal_Proliferating	Lmnb1
Cdkn3	1.75468e-214	0.358139	0.3	0.033	4.91275e-210	Basal_Proliferating	Cdkn3
Hn1	1.30713e-207	1.06242	0.969	0.769	3.6597e-203	Basal_Proliferating	Hn1
E2f8	3.68984e-207	0.411834	0.449	0.088	1.03308e-202	Basal_Proliferating	E2f8
Gsg2	7.03451e-207	0.287342	0.305	0.036	1.96952e-202	Basal_Proliferating	Gsg2
Wbp5	4.80757e-199	1.06543	0.989	0.702	1.34602e-194	Basal_Proliferating	Wbp5
Dut	1.08106e-197	1.0265	0.865	0.427	3.02676e-193	Basal_Proliferating	Dut
Ube2t	1.04494e-195	0.390732	0.406	0.074	2.92562e-191	Basal_Proliferating	Ube2t
Aunip	1.13254e-195	0.303368	0.309	0.04	3.1709e-191	Basal_Proliferating	Aunip
Stil	9.03673e-195	0.347911	0.381	0.064	2.5301e-190	Basal_Proliferating	Stil
Knstrn	1.77805e-190	0.540556	0.427	0.086	4.97817e-186	Basal_Proliferating	Knstrn
Kif18a	1.69992e-189	0.436551	0.437	0.089	4.75945e-185	Basal_Proliferating	Kif18a
Sass6	7.00841e-186	0.431054	0.488	0.112	1.96222e-181	Basal_Proliferating	Sass6
Nrm	1.06312e-185	0.67849	0.736	0.277	2.97651e-181	Basal_Proliferating	Nrm
Prr11	1.6469e-183	0.295739	0.309	0.043	4.61098e-179	Basal_Proliferating	Prr11
Hist1h3e	7.80693e-182	0.311731	0.32	0.047	2.18578e-177	Basal_Proliferating	Hist1h3e
Atad2	2.64716e-179	0.608932	0.56	0.158	7.41151e-175	Basal_Proliferating	Atad2
Hist1h1e	4.06578e-179	1.8263	0.855	0.616	1.13834e-174	Basal_Proliferating	Hist1h1e
Cdca4	4.83817e-179	0.631218	0.705	0.266	1.35459e-174	Basal_Proliferating	Cdca4
Hjurp	2.36532e-178	0.749775	0.865	0.448	6.62241e-174	Basal_Proliferating	Hjurp
H1fx	1.5113e-177	1.0737	0.802	0.391	4.23133e-173	Basal_Proliferating	H1fx
Anp32b	4.3591e-176	0.78178	0.991	0.912	1.22046e-171	Basal_Proliferating	Anp32b
Slbp	2.39647e-175	0.931402	0.765	0.357	6.70965e-171	Basal_Proliferating	Slbp
Usp1	6.71772e-175	0.895335	0.871	0.495	1.88083e-170	Basal_Proliferating	Usp1
Chek2	2.51786e-172	0.312871	0.321	0.051	7.0495e-168	Basal_Proliferating	Chek2
Arhgap11a	3.13448e-172	0.471012	0.525	0.142	8.77591e-168	Basal_Proliferating	Arhgap11a
Cmc2	1.90405e-170	0.585195	0.674	0.248	5.33096e-166	Basal_Proliferating	Cmc2
Haus4	3.78712e-170	0.564287	0.619	0.197	1.06032e-165	Basal_Proliferating	Haus4
Lsm2	8.91605e-170	0.765108	0.927	0.667	2.49632e-165	Basal_Proliferating	Lsm2
Rpa2	8.5187e-168	0.703989	0.766	0.323	2.38507e-163	Basal_Proliferating	Rpa2
Rnf26	1.16492e-166	0.523289	0.601	0.194	3.26154e-162	Basal_Proliferating	Rnf26
Clic1	4.21954e-166	0.748932	0.988	0.916	1.18139e-161	Basal_Proliferating	Clic1
H3f3b1	4.66604e-166	0.719144	1	1	1.3064e-161	Basal_Proliferating	H3f3b
Mastl	5.77622e-166	0.378866	0.429	0.096	1.61723e-161	Basal_Proliferating	Mastl
2700094K13Rik	4.41977e-165	0.746616	0.954	0.701	1.23745e-160	Basal_Proliferating	2700094K13Rik
Ran	3.05585e-163	0.688896	0.994	0.94	8.55576e-159	Basal_Proliferating	Ran
Cdk5rap2	5.69497e-162	0.431294	0.472	0.119	1.59448e-157	Basal_Proliferating	Cdk5rap2
Ticrr	2.43695e-161	0.348377	0.38	0.077	6.82298e-157	Basal_Proliferating	Ticrr
Srsf3	7.63097e-161	0.716867	0.996	0.955	2.13652e-156	Basal_Proliferating	Srsf3
Spdl1	1.40169e-159	0.296546	0.328	0.057	3.92444e-155	Basal_Proliferating	Spdl1
Mis18a	1.37815e-158	0.467123	0.566	0.174	3.85854e-154	Basal_Proliferating	Mis18a
Traip	2.92781e-157	0.371452	0.415	0.094	8.1973e-153	Basal_Proliferating	Traip
Nde1	5.53965e-155	0.526884	0.571	0.183	1.55099e-150	Basal_Proliferating	Nde1
Gm3550	1.48086e-154	0.293635	0.287	0.045	4.14611e-150	Basal_Proliferating	Gm3550
Whsc1	3.15748e-153	0.721922	0.756	0.348	8.8403e-149	Basal_Proliferating	Whsc1
Sumo2	6.77264e-153	0.645178	0.996	0.971	1.8962e-148	Basal_Proliferating	Sumo2
Cnih2	2.33725e-152	0.389823	0.373	0.079	6.54383e-148	Basal_Proliferating	Cnih2
Cdc45	1.94666e-150	0.333952	0.326	0.06	5.45025e-146	Basal_Proliferating	Cdc45
Neurl1b	1.75328e-146	0.312791	0.3	0.052	4.90883e-142	Basal_Proliferating	Neurl1b
Dnajc9	2.7062e-146	0.694117	0.829	0.438	7.57681e-142	Basal_Proliferating	Dnajc9
Rbm3	8.71789e-146	0.622474	1	0.996	2.44084e-141	Basal_Proliferating	Rbm3
Zwilch	2.09536e-145	0.2878	0.32	0.06	5.8666e-141	Basal_Proliferating	Zwilch
Ncapd3	1.64595e-144	0.550181	0.658	0.255	4.60833e-140	Basal_Proliferating	Ncapd3
Psip1	4.14978e-144	0.666429	0.766	0.362	1.16185e-139	Basal_Proliferating	Psip1
Brd8	4.86332e-144	0.623028	0.8	0.399	1.36163e-139	Basal_Proliferating	Brd8
Hnrnpa3	2.53218e-143	0.702074	0.977	0.916	7.08959e-139	Basal_Proliferating	Hnrnpa3
G2e3	1.90613e-140	0.490205	0.461	0.134	5.33678e-136	Basal_Proliferating	G2e3
Rbl1	1.87015e-139	0.450418	0.536	0.167	5.23605e-135	Basal_Proliferating	Rbl1
Smc6	1.12112e-135	0.690086	0.945	0.707	3.13891e-131	Basal_Proliferating	Smc6
Hint1	2.36083e-133	0.590878	0.995	0.982	6.60984e-129	Basal_Proliferating	Hint1
Hist1h3a	3.94665e-133	0.330604	0.321	0.065	1.10498e-128	Basal_Proliferating	Hist1h3a
Oaz1	9.62346e-133	0.471446	1	0.994	2.69438e-128	Basal_Proliferating	Oaz1
Cbx3	2.11591e-132	0.695964	0.978	0.796	5.92413e-128	Basal_Proliferating	Cbx3
Fzr1	4.25822e-132	0.600652	0.648	0.279	1.19222e-127	Basal_Proliferating	Fzr1
Ckap5	2.75422e-131	0.616107	0.696	0.324	7.71127e-127	Basal_Proliferating	Ckap5
Snrpb	2.88977e-131	0.557045	0.994	0.92	8.09078e-127	Basal_Proliferating	Snrpb
Sae1	4.80025e-130	0.624537	0.863	0.533	1.34397e-125	Basal_Proliferating	Sae1
Mybl2	5.58477e-130	0.307642	0.304	0.06	1.56362e-125	Basal_Proliferating	Mybl2
Hsp90b1	2.31459e-128	0.740579	0.93	0.698	6.48039e-124	Basal_Proliferating	Hsp90b1
Apitd1	7.32779e-128	0.401058	0.497	0.151	2.05163e-123	Basal_Proliferating	Apitd1
Rangap1	1.54402e-127	0.612952	0.758	0.378	4.32296e-123	Basal_Proliferating	Rangap1
Alyref	8.89937e-127	0.711776	0.86	0.559	2.49164e-122	Basal_Proliferating	Alyref
Gpsm2	1.72273e-126	0.587421	0.707	0.325	4.82331e-122	Basal_Proliferating	Gpsm2
Lig1	3.53237e-125	0.717504	0.646	0.277	9.88992e-121	Basal_Proliferating	Lig1
Vrk1	1.2798e-124	0.513503	0.673	0.288	3.58319e-120	Basal_Proliferating	Vrk1
C330027C09Rik	3.19425e-123	0.283024	0.293	0.059	8.94325e-119	Basal_Proliferating	C330027C09Rik
Psrc1	3.20711e-122	0.296426	0.336	0.078	8.97927e-118	Basal_Proliferating	Psrc1
Ccne1	9.85099e-122	0.34698	0.287	0.057	2.75808e-117	Basal_Proliferating	Ccne1
Ubb1	2.6786e-120	0.522009	1	0.997	7.49953e-116	Basal_Proliferating	Ubb
Ywhah	1.73597e-119	0.653159	0.879	0.55	4.86037e-115	Basal_Proliferating	Ywhah
Blm	2.31323e-118	0.409063	0.512	0.172	6.47657e-114	Basal_Proliferating	Blm
Hsp90aa1	6.34779e-118	0.649294	0.984	0.884	1.77725e-113	Basal_Proliferating	Hsp90aa1
Lmna	6.84953e-118	0.622385	0.998	0.98	1.91773e-113	Basal_Proliferating	Lmna
Fxyd6	2.92273e-117	0.388275	0.357	0.09	8.18305e-113	Basal_Proliferating	Fxyd6
Srsf7	6.02561e-117	0.651337	0.914	0.685	1.68705e-112	Basal_Proliferating	Srsf7
Tuba1c	8.0872e-117	0.682066	0.621	0.269	2.26425e-112	Basal_Proliferating	Tuba1c
Slfn9	1.27651e-116	0.38489	0.369	0.095	3.57397e-112	Basal_Proliferating	Slfn9
Nasp	3.1943e-116	0.801946	0.91	0.646	8.94341e-112	Basal_Proliferating	Nasp
Gpx4	4.39916e-116	0.578476	0.979	0.866	1.23168e-111	Basal_Proliferating	Gpx4
Exo1	4.57776e-114	0.333728	0.369	0.096	1.28168e-109	Basal_Proliferating	Exo1
E2f7	4.69341e-114	0.313625	0.383	0.104	1.31406e-109	Basal_Proliferating	E2f7
Cep57	6.32616e-114	0.526574	0.742	0.371	1.7712e-109	Basal_Proliferating	Cep57
Rfc4	7.23311e-113	0.493337	0.716	0.328	2.02512e-108	Basal_Proliferating	Rfc4
Terf1	1.5951e-111	0.480291	0.61	0.261	4.46595e-107	Basal_Proliferating	Terf1
Dtymk	1.93948e-110	0.612143	0.828	0.458	5.43015e-106	Basal_Proliferating	Dtymk
Tipin	4.50572e-110	0.673291	0.781	0.449	1.26151e-105	Basal_Proliferating	Tipin
Tcf19	3.9106e-109	0.368331	0.416	0.127	1.09489e-104	Basal_Proliferating	Tcf19
Rbbp4	5.33902e-105	0.582712	0.907	0.667	1.49482e-100	Basal_Proliferating	Rbbp4
Maz	8.34848e-105	0.515792	0.785	0.425	2.33741e-100	Basal_Proliferating	Maz
Hirip3	1.21831e-102	0.323472	0.385	0.115	3.41103e-98	Basal_Proliferating	Hirip3
Lsm3	1.83453e-102	0.542052	0.872	0.58	5.13632e-98	Basal_Proliferating	Lsm3
Nfib	3.29374e-102	0.603707	0.996	0.883	9.22182e-98	Basal_Proliferating	Nfib
Ska2	3.44714e-102	0.290972	0.36	0.1	9.65131e-98	Basal_Proliferating	Ska2
Poc1a	7.09982e-102	0.277115	0.342	0.092	1.98781e-97	Basal_Proliferating	Poc1a
Timeless	9.21984e-102	0.359115	0.449	0.148	2.58137e-97	Basal_Proliferating	Timeless
Rnaseh2c	9.22573e-102	0.491144	0.77	0.415	2.58302e-97	Basal_Proliferating	Rnaseh2c
Hnrnpa2b1	1.31991e-101	0.536388	0.986	0.871	3.69549e-97	Basal_Proliferating	Hnrnpa2b1
Rhno1	1.47346e-101	0.521544	0.76	0.418	4.1254e-97	Basal_Proliferating	Rhno1
Nxt1	2.67339e-101	0.554387	0.776	0.455	7.48497e-97	Basal_Proliferating	Nxt1
Rrm2	3.24849e-101	0.552979	0.413	0.133	9.09512e-97	Basal_Proliferating	Rrm2
Ubc	6.30602e-101	0.660109	0.969	0.93	1.76556e-96	Basal_Proliferating	Ubc
Apoe	3.32049e-100	2.05564	0.979	0.898	9.2967e-96	Basal_Proliferating	Apoe
Phip	7.43367e-100	0.584469	0.91	0.653	2.08128e-95	Basal_Proliferating	Phip
Tubg1	8.57891e-100	0.43319	0.569	0.24	2.40192e-95	Basal_Proliferating	Tubg1
Hp1bp3	5.18299e-99	0.591171	0.947	0.794	1.45113e-94	Basal_Proliferating	Hp1bp3
Smc1a	4.51427e-98	0.579502	0.905	0.667	1.26391e-93	Basal_Proliferating	Smc1a
Topbp1	1.51622e-97	0.572361	0.819	0.483	4.24511e-93	Basal_Proliferating	Topbp1
Tsen34	1.57276e-97	0.566586	0.846	0.555	4.40341e-93	Basal_Proliferating	Tsen34
Srsf2	2.38868e-96	0.529143	0.988	0.927	6.68783e-92	Basal_Proliferating	Srsf2
Ucp2	3.99258e-96	0.748649	0.733	0.389	1.11784e-91	Basal_Proliferating	Ucp2
Hist2h2aa1	9.64575e-96	0.263459	0.271	0.063	2.70062e-91	Basal_Proliferating	Hist2h2aa1
Odf2	1.02814e-95	0.463734	0.668	0.333	2.87859e-91	Basal_Proliferating	Odf2
Nap1l1	1.81819e-94	0.620246	0.961	0.81	5.09057e-90	Basal_Proliferating	Nap1l1
Ctcf	1.12217e-93	0.562411	0.897	0.675	3.14185e-89	Basal_Proliferating	Ctcf
Fen1	2.41909e-93	0.410263	0.545	0.228	6.77297e-89	Basal_Proliferating	Fen1
Pthlh	2.46078e-93	0.550202	0.288	0.074	6.8897e-89	Basal_Proliferating	Pthlh
Fst	5.62318e-93	0.880022	0.83	0.489	1.57438e-88	Basal_Proliferating	Fst
Rbbp7	8.59842e-93	0.527081	0.859	0.609	2.40739e-88	Basal_Proliferating	Rbbp7
Sostdc1	1.17494e-92	1.13902	0.708	0.405	3.28959e-88	Basal_Proliferating	Sostdc1
Hspa8	1.27474e-92	0.497668	1	0.985	3.56902e-88	Basal_Proliferating	Hspa8
Taf5	1.78879e-91	0.315844	0.446	0.157	5.00826e-87	Basal_Proliferating	Taf5
Cbx5	2.04365e-91	0.455605	0.787	0.433	5.72182e-87	Basal_Proliferating	Cbx5
Snrpd1	2.19881e-91	0.521654	0.97	0.863	6.15623e-87	Basal_Proliferating	Snrpd1
Ybx1	2.6888e-91	0.44098	0.998	0.983	7.52809e-87	Basal_Proliferating	Ybx1
Nsg1	4.46331e-91	0.471045	0.478	0.183	1.24964e-86	Basal_Proliferating	Nsg1
Smc3	8.94413e-91	0.559203	0.926	0.753	2.50418e-86	Basal_Proliferating	Smc3
Ccng2	2.24681e-90	0.354821	0.491	0.187	6.29062e-86	Basal_Proliferating	Ccng2
Ddx39b	1.42923e-89	0.526898	0.956	0.852	4.00155e-85	Basal_Proliferating	Ddx39b
Ngfrap1	3.29769e-89	0.528708	0.897	0.626	9.23288e-85	Basal_Proliferating	Ngfrap1
Rfc3	5.74242e-89	0.570773	0.827	0.533	1.60776e-84	Basal_Proliferating	Rfc3
Gpc4	2.46493e-88	0.472221	0.526	0.218	6.90131e-84	Basal_Proliferating	Gpc4
Dtl	6.28069e-88	0.512775	0.641	0.309	1.75847e-83	Basal_Proliferating	Dtl
Pold2	1.94424e-87	0.411886	0.55	0.244	5.44347e-83	Basal_Proliferating	Pold2
Ranbp1	2.1144e-87	0.596099	0.959	0.872	5.91989e-83	Basal_Proliferating	Ranbp1
Miip	1.17827e-86	0.384911	0.459	0.177	3.29892e-82	Basal_Proliferating	Miip
Nsmce1	3.76312e-86	0.369843	0.583	0.259	1.0536e-81	Basal_Proliferating	Nsmce1
Morf4l11	4.93818e-86	0.473112	0.993	0.848	1.38259e-81	Basal_Proliferating	Morf4l1
Pcna	6.04671e-86	0.588154	0.667	0.361	1.69296e-81	Basal_Proliferating	Pcna
Rnaseh2b	6.23923e-86	0.480139	0.694	0.374	1.74686e-81	Basal_Proliferating	Rnaseh2b
Rad18	6.26106e-86	0.379534	0.534	0.225	1.75297e-81	Basal_Proliferating	Rad18
Cln6	1.32042e-85	0.374852	0.541	0.233	3.69692e-81	Basal_Proliferating	Cln6
Tcof1	5.13851e-85	0.462777	0.706	0.377	1.43868e-80	Basal_Proliferating	Tcof1
Prim1	5.40784e-85	0.403349	0.563	0.247	1.51409e-80	Basal_Proliferating	Prim1
Psmc3ip	7.86205e-85	0.366168	0.519	0.209	2.20122e-80	Basal_Proliferating	Psmc3ip
Dhfr	1.64749e-84	0.467512	0.496	0.201	4.61263e-80	Basal_Proliferating	Dhfr
Dnph1	5.52517e-84	0.360546	0.494	0.2	1.54694e-79	Basal_Proliferating	Dnph1
Hnrnpab	4.56229e-83	0.525309	0.986	0.955	1.27735e-78	Basal_Proliferating	Hnrnpab
Fbln2	6.7296e-83	0.371771	0.453	0.167	1.88415e-78	Basal_Proliferating	Fbln2
Timp3	7.43483e-83	0.592466	0.63	0.305	2.0816e-78	Basal_Proliferating	Timp3
Cdca7l	1.08573e-82	0.433729	0.624	0.296	3.03983e-78	Basal_Proliferating	Cdca7l
Mcm5	2.27478e-82	0.424876	0.595	0.268	6.36894e-78	Basal_Proliferating	Mcm5
Hmgn5	2.34131e-82	0.52509	0.822	0.545	6.55521e-78	Basal_Proliferating	Hmgn5
Ppia	5.15122e-82	0.303997	1	0.999	1.44224e-77	Basal_Proliferating	Ppia
Dnmt1	6.5221e-82	0.545646	0.686	0.385	1.82606e-77	Basal_Proliferating	Dnmt1
Suz12	1.04643e-81	0.516022	0.79	0.5	2.92979e-77	Basal_Proliferating	Suz12
Hmgb31	1.16627e-81	0.511442	0.888	0.622	3.26534e-77	Basal_Proliferating	Hmgb3
H1f0	1.62233e-81	0.683047	0.923	0.755	4.54219e-77	Basal_Proliferating	H1f0
Rfc2	5.48535e-81	0.393983	0.619	0.296	1.53579e-76	Basal_Proliferating	Rfc2
Ncam1	2.06259e-80	0.539357	0.301	0.091	5.77484e-76	Basal_Proliferating	Ncam1
Brca2	3.63237e-80	0.376247	0.519	0.22	1.01699e-75	Basal_Proliferating	Brca2
Pkmyt1	2.911e-79	0.266762	0.298	0.086	8.15022e-75	Basal_Proliferating	Pkmyt1
Serpinb6a	3.59318e-79	0.505661	0.931	0.707	1.00602e-74	Basal_Proliferating	Serpinb6a
Lsm5	9.95312e-79	0.463115	0.855	0.603	2.78667e-74	Basal_Proliferating	Lsm5
Hnrnpd	2.76895e-78	0.557665	0.953	0.846	7.75252e-74	Basal_Proliferating	Hnrnpd
Fkbp2	4.30463e-78	0.483164	0.79	0.496	1.20521e-73	Basal_Proliferating	Fkbp2
Rfc5	2.14496e-77	0.313924	0.471	0.191	6.00546e-73	Basal_Proliferating	Rfc5
Sf3b2	4.01708e-77	0.439875	0.957	0.861	1.1247e-72	Basal_Proliferating	Sf3b2
Nup62	2.15548e-76	0.391933	0.643	0.329	6.03491e-72	Basal_Proliferating	Nup62
Nfyb	1.09219e-74	0.418374	0.708	0.401	3.05792e-70	Basal_Proliferating	Nfyb
Snrpe	5.37008e-74	0.383037	0.994	0.959	1.50351e-69	Basal_Proliferating	Snrpe
Nsmce4a	1.15142e-73	0.478795	0.889	0.693	3.22374e-69	Basal_Proliferating	Nsmce4a
Hat1	1.50349e-73	0.47719	0.782	0.48	4.20948e-69	Basal_Proliferating	Hat1
Tox3	3.03127e-73	0.361286	0.283	0.084	8.48695e-69	Basal_Proliferating	Tox3
Syce2	1.86337e-72	0.454635	0.605	0.309	5.21707e-68	Basal_Proliferating	Syce2
Hdac1	2.372e-72	0.410208	0.683	0.39	6.64111e-68	Basal_Proliferating	Hdac1
Gnas	8.22041e-72	0.363824	0.994	0.973	2.30155e-67	Basal_Proliferating	Gnas
Lbr	2.00158e-71	0.410758	0.645	0.349	5.60402e-67	Basal_Proliferating	Lbr
Mis12	3.54349e-71	0.278685	0.422	0.165	9.92107e-67	Basal_Proliferating	Mis12
Pold3	5.40687e-71	0.354337	0.507	0.224	1.51382e-66	Basal_Proliferating	Pold3
Mrfap1	7.18733e-71	0.403703	0.994	0.935	2.01231e-66	Basal_Proliferating	Mrfap1
Stag1	2.7784e-70	0.427503	0.734	0.443	7.77897e-66	Basal_Proliferating	Stag1
Raly	2.80669e-70	0.420461	0.961	0.812	7.85818e-66	Basal_Proliferating	Raly
Banf1	1.21846e-69	0.431396	0.908	0.724	3.41145e-65	Basal_Proliferating	Banf1
Krt17	3.40665e-69	0.337558	0.94	0.778	9.53794e-65	Basal_Proliferating	Krt17
Hmgn1	7.51123e-69	0.318474	1	0.996	2.10299e-64	Basal_Proliferating	Hmgn1
Mnd1	1.24808e-68	0.34704	0.577	0.284	3.49437e-64	Basal_Proliferating	Mnd1
Chaf1b	1.54852e-68	0.417994	0.556	0.265	4.33554e-64	Basal_Proliferating	Chaf1b
Bcam2	1.69778e-68	0.498251	0.95	0.716	4.75343e-64	Basal_Proliferating	Bcam
Suv39h1	3.974e-68	0.280722	0.466	0.196	1.11264e-63	Basal_Proliferating	Suv39h1
Smarca5	1.33582e-67	0.482466	0.883	0.673	3.74003e-63	Basal_Proliferating	Smarca5
Nup37	1.36196e-67	0.261058	0.381	0.144	3.81323e-63	Basal_Proliferating	Nup37
Ywhaq	2.3329e-66	0.43511	0.952	0.839	6.53166e-62	Basal_Proliferating	Ywhaq
Ssrp1	2.95549e-66	0.464154	0.865	0.668	8.27478e-62	Basal_Proliferating	Ssrp1
Nfatc1	7.56519e-66	0.328533	0.269	0.085	2.1181e-61	Basal_Proliferating	Nfatc1
Dctpp1	2.3714e-65	0.480621	0.813	0.581	6.63943e-61	Basal_Proliferating	Dctpp1
Fam216a	2.80111e-65	0.300309	0.514	0.234	7.84255e-61	Basal_Proliferating	Fam216a
Irx1	5.54884e-65	0.422273	0.589	0.3	1.55356e-60	Basal_Proliferating	Irx1
2022-09-10	5.92332e-65	0.265476	0.396	0.155	1.65841e-60	Basal_Proliferating	2022-09-10
Lin54	1.35672e-64	0.302283	0.471	0.211	3.79853e-60	Basal_Proliferating	Lin54
Ubald2	4.95354e-64	0.459656	0.882	0.668	1.38689e-59	Basal_Proliferating	Ubald2
Orc6	1.93477e-63	0.416354	0.677	0.397	5.41698e-59	Basal_Proliferating	Orc6
Rdx	2.44136e-63	0.404807	0.97	0.864	6.83532e-59	Basal_Proliferating	Rdx
Dazap1	5.43062e-63	0.40329	0.886	0.718	1.52047e-58	Basal_Proliferating	Dazap1
Nudt21	8.70377e-63	0.406852	0.904	0.726	2.43688e-58	Basal_Proliferating	Nudt21
Fgfr1	1.50838e-62	0.300307	0.379	0.149	4.22316e-58	Basal_Proliferating	Fgfr1
Exosc8	1.73562e-62	0.373605	0.699	0.417	4.8594e-58	Basal_Proliferating	Exosc8
H2afy	3.80117e-62	0.404145	0.957	0.887	1.06425e-57	Basal_Proliferating	H2afy
Cdkn1b	4.35753e-62	0.401421	0.678	0.401	1.22002e-57	Basal_Proliferating	Cdkn1b
Lgr61	1.43499e-61	0.378015	0.456	0.2	4.01768e-57	Basal_Proliferating	Lgr6
Nrf1	7.69515e-61	0.285853	0.512	0.241	2.15449e-56	Basal_Proliferating	Nrf1
Fam76b	3.9096e-60	0.389179	0.752	0.48	1.09461e-55	Basal_Proliferating	Fam76b
Cirbp1	9.89711e-60	0.452224	0.968	0.936	2.77099e-55	Basal_Proliferating	Cirbp
Actb	2.26314e-59	0.412627	1	0.998	6.33634e-55	Basal_Proliferating	Actb
Nono	7.64727e-59	0.395965	0.927	0.747	2.14108e-54	Basal_Proliferating	Nono
Lfng1	9.91512e-59	0.292973	0.572	0.28	2.77604e-54	Basal_Proliferating	Lfng
Txn1	1.52798e-58	0.379773	0.972	0.879	4.27804e-54	Basal_Proliferating	Txn1
Calm3	3.54608e-58	0.3265	0.592	0.319	9.92833e-54	Basal_Proliferating	Calm3
Polr2a	4.61887e-58	0.393207	0.754	0.5	1.29319e-53	Basal_Proliferating	Polr2a
Elof1	1.23507e-57	0.389132	0.862	0.649	3.45795e-53	Basal_Proliferating	Elof1
Clic4	1.73481e-57	0.311477	0.587	0.301	4.85713e-53	Basal_Proliferating	Clic4
U2af1	2.62035e-57	0.382656	0.97	0.91	7.33646e-53	Basal_Proliferating	U2af1
Gna11	7.93626e-57	0.357735	0.648	0.38	2.22199e-52	Basal_Proliferating	Gna11
Wnt62	1.33938e-56	0.3218	0.804	0.464	3.75e-52	Basal_Proliferating	Wnt6
Mcm7	1.4971e-56	0.370936	0.629	0.342	4.19157e-52	Basal_Proliferating	Mcm7
Carhsp1	5.03546e-56	0.258963	0.416	0.181	1.40983e-51	Basal_Proliferating	Carhsp1
Prim2	8.64361e-56	0.288287	0.407	0.179	2.42004e-51	Basal_Proliferating	Prim2
Vangl1	1.38913e-55	0.387215	0.744	0.486	3.88928e-51	Basal_Proliferating	Vangl1
Matr3	2.88753e-55	0.424789	0.913	0.748	8.08452e-51	Basal_Proliferating	Matr3
Cep70	5.20118e-55	0.251402	0.435	0.192	1.45623e-50	Basal_Proliferating	Cep70
Srrt	6.8495e-55	0.310751	0.581	0.315	1.91772e-50	Basal_Proliferating	Srrt
Txndc12	1.49011e-54	0.268897	0.492	0.237	4.17202e-50	Basal_Proliferating	Txndc12
Ppm1g	1.84761e-54	0.391251	0.749	0.49	5.17293e-50	Basal_Proliferating	Ppm1g
Chaf1a	5.43312e-54	0.250731	0.395	0.169	1.52117e-49	Basal_Proliferating	Chaf1a
Gnai2	6.62814e-54	0.443515	0.892	0.715	1.85575e-49	Basal_Proliferating	Gnai2
Tax1bp1	8.6145e-54	0.409329	0.966	0.902	2.41189e-49	Basal_Proliferating	Tax1bp1
Baz1b	9.80617e-54	0.367406	0.665	0.402	2.74553e-49	Basal_Proliferating	Baz1b
Cald1	1.07328e-53	0.324493	0.551	0.275	3.00497e-49	Basal_Proliferating	Cald1
Arhgap10	1.46606e-53	0.282682	0.472	0.226	4.10467e-49	Basal_Proliferating	Arhgap10
Trim28	1.63207e-53	0.374706	0.838	0.592	4.56948e-49	Basal_Proliferating	Trim28
Hnrnpdl	2.8941e-53	0.396992	0.947	0.844	8.1029e-49	Basal_Proliferating	Hnrnpdl
Igfbp4	3.61758e-53	0.683971	0.482	0.259	1.01285e-48	Basal_Proliferating	Igfbp4
2700029M09Rik	6.29432e-53	0.318309	0.598	0.33	1.76228e-48	Basal_Proliferating	2700029M09Rik
Arl4c	8.37482e-53	0.435752	0.811	0.561	2.34478e-48	Basal_Proliferating	Arl4c
Slc39a10	1.15666e-52	0.288054	0.448	0.209	3.23842e-48	Basal_Proliferating	Slc39a10
Cbx1	1.22653e-52	0.366597	0.919	0.743	3.43403e-48	Basal_Proliferating	Cbx1
Ezh2	1.27965e-52	0.425091	0.583	0.333	3.58277e-48	Basal_Proliferating	Ezh2
Gtf2a2	2.31314e-52	0.353335	0.881	0.68	6.47633e-48	Basal_Proliferating	Gtf2a2
Fam213a2	2.9705e-52	0.414965	0.835	0.554	8.3168e-48	Basal_Proliferating	Fam213a
Ppp1cc	5.10924e-52	0.352684	0.924	0.751	1.43049e-47	Basal_Proliferating	Ppp1cc
Ube2i1	9.1735e-52	0.34796	0.974	0.932	2.5684e-47	Basal_Proliferating	Ube2i
Mcm3	1.40549e-51	0.307625	0.519	0.255	3.93508e-47	Basal_Proliferating	Mcm3
Supt16	1.84056e-51	0.433332	0.834	0.638	5.15321e-47	Basal_Proliferating	Supt16
Magoh	4.24808e-51	0.354133	0.925	0.78	1.18938e-46	Basal_Proliferating	Magoh
Cep295	5.02847e-51	0.300149	0.542	0.285	1.40787e-46	Basal_Proliferating	Cep295
Atp5g2	6.95923e-51	0.290612	0.999	0.986	1.94845e-46	Basal_Proliferating	Atp5g2
Mcm6	9.79318e-51	0.400088	0.699	0.421	2.74189e-46	Basal_Proliferating	Mcm6
Cntrl	1.28718e-50	0.255532	0.446	0.212	3.60385e-46	Basal_Proliferating	Cntrl
Nudt4	1.80584e-50	0.270913	0.594	0.32	5.056e-46	Basal_Proliferating	Nudt4
Rnps1	2.24998e-50	0.363885	0.877	0.683	6.29951e-46	Basal_Proliferating	Rnps1
Smchd1	2.27282e-50	0.312747	0.683	0.412	6.36345e-46	Basal_Proliferating	Smchd1
Col4a1	7.65806e-50	0.420123	0.684	0.404	2.1441e-45	Basal_Proliferating	Col4a1
Igsf9	7.95307e-50	0.384086	0.61	0.349	2.2267e-45	Basal_Proliferating	Igsf9
Lsm4	7.99749e-50	0.339982	0.964	0.887	2.23914e-45	Basal_Proliferating	Lsm4
Hnrnpr	8.46444e-50	0.366725	0.915	0.758	2.36987e-45	Basal_Proliferating	Hnrnpr
Ppil1	1.1785e-49	0.336478	0.69	0.44	3.29957e-45	Basal_Proliferating	Ppil1
Hspa14	1.32863e-49	0.336502	0.667	0.415	3.71989e-45	Basal_Proliferating	Hspa14
Ptprs	1.74034e-49	0.312733	0.679	0.389	4.8726e-45	Basal_Proliferating	Ptprs
Actl6a	3.92892e-49	0.354461	0.812	0.577	1.10002e-44	Basal_Proliferating	Actl6a
Cfl1	5.83377e-49	0.331476	0.982	0.948	1.63334e-44	Basal_Proliferating	Cfl1
Sumo3	6.123e-49	0.353431	0.954	0.85	1.71432e-44	Basal_Proliferating	Sumo3
Il11ra1	7.14022e-49	0.317192	0.62	0.344	1.99912e-44	Basal_Proliferating	Il11ra1
Pdgfa1	7.56031e-49	0.473204	0.925	0.67	2.11674e-44	Basal_Proliferating	Pdgfa
Set	8.79338e-49	0.348759	0.99	0.965	2.46197e-44	Basal_Proliferating	Set
Chchd6	9.61047e-49	0.269942	0.569	0.308	2.69074e-44	Basal_Proliferating	Chchd6
Hnrnpul1	1.2254e-48	0.350006	0.819	0.599	3.43089e-44	Basal_Proliferating	Hnrnpul1
Psmb6	2.33322e-48	0.321296	0.968	0.913	6.53256e-44	Basal_Proliferating	Psmb6
Sap30	5.61069e-48	0.260961	0.507	0.259	1.57088e-43	Basal_Proliferating	Sap30
Capns1	8.62202e-48	0.287378	0.592	0.32	2.41399e-43	Basal_Proliferating	Capns1
Mrpl18	1.22178e-47	0.377589	0.892	0.752	3.42074e-43	Basal_Proliferating	Mrpl18
Ilf2	1.40986e-47	0.362143	0.866	0.65	3.94734e-43	Basal_Proliferating	Ilf2
Syne21	2.5805e-47	0.349207	0.872	0.666	7.22487e-43	Basal_Proliferating	Syne2
Eif1b	7.45865e-47	0.299316	0.717	0.439	2.08827e-42	Basal_Proliferating	Eif1b
Nudc	7.58309e-47	0.346847	0.902	0.757	2.12311e-42	Basal_Proliferating	Nudc
Ccar1	1.3418e-46	0.328102	0.886	0.68	3.75676e-42	Basal_Proliferating	Ccar1
Pcnt	1.88694e-46	0.27674	0.501	0.261	5.28306e-42	Basal_Proliferating	Pcnt
Upf3b	3.65312e-46	0.343606	0.733	0.493	1.0228e-41	Basal_Proliferating	Upf3b
Ssna1	6.48668e-46	0.321749	0.872	0.677	1.81614e-41	Basal_Proliferating	Ssna1
Tra2b	1.03971e-45	0.354523	0.972	0.855	2.91099e-41	Basal_Proliferating	Tra2b
Anapc5	1.12691e-45	0.338153	0.931	0.806	3.15511e-41	Basal_Proliferating	Anapc5
Ilf3	1.18024e-45	0.266814	0.608	0.346	3.30444e-41	Basal_Proliferating	Ilf3
Opa3	3.0308e-45	0.274124	0.451	0.231	8.48564e-41	Basal_Proliferating	Opa3
Grk6	3.05967e-45	0.284384	0.567	0.322	8.56647e-41	Basal_Proliferating	Grk6
Phgdh	3.13051e-45	0.396972	0.937	0.809	8.76479e-41	Basal_Proliferating	Phgdh
Col4a2	3.52425e-45	0.314157	0.552	0.297	9.86719e-41	Basal_Proliferating	Col4a2
Rell1	7.48712e-45	0.305134	0.578	0.341	2.09624e-40	Basal_Proliferating	Rell1
Ryk1	2.499e-44	0.359239	0.945	0.839	6.9967e-40	Basal_Proliferating	Ryk
Fbln1	3.30449e-44	0.346171	0.67	0.429	9.2519e-40	Basal_Proliferating	Fbln1
Csrp1	5.34515e-44	0.381865	0.788	0.57	1.49654e-39	Basal_Proliferating	Csrp1
Tead1	5.91561e-44	0.279332	0.552	0.307	1.65625e-39	Basal_Proliferating	Tead1
Rbm8a	7.42481e-44	0.319321	0.956	0.841	2.0788e-39	Basal_Proliferating	Rbm8a
Srsf4	1.35954e-43	0.283934	0.582	0.337	3.80643e-39	Basal_Proliferating	Srsf4
Pgp	1.40366e-43	0.265658	0.519	0.289	3.92998e-39	Basal_Proliferating	Pgp
Tfdp21	1.52392e-43	0.305143	0.781	0.522	4.26667e-39	Basal_Proliferating	Tfdp2
Ncaph2	1.53405e-43	0.320494	0.707	0.469	4.29503e-39	Basal_Proliferating	Ncaph2
Crip11	2.06355e-43	0.511845	0.399	0.198	5.77754e-39	Basal_Proliferating	Crip1
Hnrnpa11	3.77457e-43	0.302631	0.994	0.973	1.0568e-38	Basal_Proliferating	Hnrnpa1
Hnrnpa01	6.96981e-43	0.396351	0.93	0.882	1.95141e-38	Basal_Proliferating	Hnrnpa0
Cntfr	1.37364e-42	0.262788	0.311	0.133	3.84591e-38	Basal_Proliferating	Cntfr
2022-09-07	1.47018e-42	0.313593	0.902	0.738	4.11622e-38	Basal_Proliferating	2022-09-07
Sema5a	2.13481e-42	0.260427	0.455	0.229	5.97703e-38	Basal_Proliferating	Sema5a
Pbrm1	2.26645e-42	0.317088	0.911	0.783	6.34561e-38	Basal_Proliferating	Pbrm1
Peg3	2.29108e-42	0.421126	0.747	0.499	6.41456e-38	Basal_Proliferating	Peg3
Ptges3	2.69311e-42	0.36194	0.932	0.822	7.54017e-38	Basal_Proliferating	Ptges3
Vezf11	2.91925e-42	0.298692	0.743	0.482	8.17333e-38	Basal_Proliferating	Vezf1
Zfp91	3.36338e-42	0.344245	0.927	0.852	9.4168e-38	Basal_Proliferating	Zfp91
Tagln2	3.54094e-42	0.403238	0.927	0.805	9.91392e-38	Basal_Proliferating	Tagln2
Lims1	4.65843e-42	0.28454	0.62	0.374	1.30427e-37	Basal_Proliferating	Lims1
Mrpl51	6.03958e-42	0.331381	0.897	0.729	1.69096e-37	Basal_Proliferating	Mrpl51
Nelfe	6.66379e-42	0.283409	0.599	0.365	1.86573e-37	Basal_Proliferating	Nelfe
Pcbp2	1.19225e-41	0.334277	0.985	0.931	3.33806e-37	Basal_Proliferating	Pcbp2
Snrnp40	1.43423e-41	0.326071	0.759	0.547	4.01556e-37	Basal_Proliferating	Snrnp40
Odc1	3.22545e-41	0.286153	0.573	0.339	9.03063e-37	Basal_Proliferating	Odc1
Mettl9	3.26213e-41	0.304919	0.877	0.707	9.13332e-37	Basal_Proliferating	Mettl9
Snrpa	3.31101e-41	0.301313	0.759	0.536	9.27016e-37	Basal_Proliferating	Snrpa
Erh	4.38549e-41	0.356985	0.985	0.956	1.22785e-36	Basal_Proliferating	Erh
Cdk2ap1	4.46918e-41	0.303877	0.749	0.523	1.25128e-36	Basal_Proliferating	Cdk2ap1
Ramp1	4.77095e-41	0.279464	0.456	0.231	1.33577e-36	Basal_Proliferating	Ramp1
Gapdh	9.67483e-41	0.312954	0.998	0.985	2.70876e-36	Basal_Proliferating	Gapdh
Fubp1	1.74443e-40	0.359709	0.868	0.729	4.88406e-36	Basal_Proliferating	Fubp1
Hmgcs2	1.77127e-40	0.491907	0.367	0.178	4.95921e-36	Basal_Proliferating	Hmgcs2
Cdk4	4.4474e-40	0.349706	0.952	0.851	1.24518e-35	Basal_Proliferating	Cdk4
Smarcc11	6.17854e-40	0.338267	0.92	0.794	1.72987e-35	Basal_Proliferating	Smarcc1
Uba2	6.37602e-40	0.33693	0.831	0.652	1.78516e-35	Basal_Proliferating	Uba2
Pnrc2	6.40543e-40	0.294308	0.614	0.383	1.79339e-35	Basal_Proliferating	Pnrc2
Tmsb101	7.25216e-40	0.352488	0.954	0.79	2.03046e-35	Basal_Proliferating	Tmsb10
Psph	1.09328e-39	0.334338	0.739	0.492	3.06095e-35	Basal_Proliferating	Psph
Hnrnpul2	1.5343e-39	0.327771	0.843	0.64	4.29574e-35	Basal_Proliferating	Hnrnpul2
Phf5a	2.20089e-39	0.312767	0.9	0.774	6.16204e-35	Basal_Proliferating	Phf5a
Sox41	2.97518e-39	0.312947	0.947	0.726	8.3299e-35	Basal_Proliferating	Sox4
Pltp	3.4103e-39	0.251804	0.603	0.347	9.54817e-35	Basal_Proliferating	Pltp
Cspp1	3.88675e-39	0.299453	0.63	0.399	1.08821e-34	Basal_Proliferating	Cspp1
Ssb	4.26216e-39	0.301933	0.958	0.893	1.19332e-34	Basal_Proliferating	Ssb
Nfic	4.3583e-39	0.304521	0.763	0.508	1.22024e-34	Basal_Proliferating	Nfic
Golim4	5.50535e-39	0.374824	0.82	0.607	1.54139e-34	Basal_Proliferating	Golim4
Eny2	7.01898e-39	0.324105	0.84	0.68	1.96517e-34	Basal_Proliferating	Eny2
Timm50	1.17077e-38	0.292208	0.699	0.472	3.27792e-34	Basal_Proliferating	Timm50
Syncrip	1.1934e-38	0.305914	0.895	0.762	3.34127e-34	Basal_Proliferating	Syncrip
Xpo1	1.49974e-38	0.258372	0.55	0.324	4.19898e-34	Basal_Proliferating	Xpo1
Ccni	1.85578e-38	0.2996	0.8	0.568	5.19581e-34	Basal_Proliferating	Ccni
Anapc11	2.053e-38	0.302444	0.702	0.473	5.74799e-34	Basal_Proliferating	Anapc11
Snrpc	2.45823e-38	0.29396	0.877	0.711	6.88255e-34	Basal_Proliferating	Snrpc
Smarce11	5.72009e-38	0.282733	0.937	0.819	1.60151e-33	Basal_Proliferating	Smarce1
Hells	1.5556e-37	0.26033	0.406	0.206	4.35536e-33	Basal_Proliferating	Hells
Arhgdia	1.56117e-37	0.300833	0.899	0.766	4.37097e-33	Basal_Proliferating	Arhgdia
Psmc4	1.93079e-37	0.288579	0.843	0.641	5.40582e-33	Basal_Proliferating	Psmc4
Pbdc1	2.15464e-37	0.301221	0.694	0.478	6.03257e-33	Basal_Proliferating	Pbdc1
Ccl27a	2.45032e-37	0.38234	0.67	0.417	6.86042e-33	Basal_Proliferating	Ccl27a
Alad	3.56084e-37	0.345218	0.544	0.325	9.96964e-33	Basal_Proliferating	Alad
Ldhb	8.22119e-37	0.298077	0.587	0.363	2.30177e-32	Basal_Proliferating	Ldhb
Sod1	1.19706e-36	0.259059	0.617	0.368	3.35152e-32	Basal_Proliferating	Sod1
Ddost	1.55755e-36	0.294911	0.787	0.59	4.36083e-32	Basal_Proliferating	Ddost
Chd4	1.65049e-36	0.295346	0.888	0.737	4.62105e-32	Basal_Proliferating	Chd4
Rbm39	1.8931e-36	0.257363	0.999	0.984	5.30029e-32	Basal_Proliferating	Rbm39
Rab34	2.13704e-36	0.32104	0.749	0.532	5.9833e-32	Basal_Proliferating	Rab34
Mapre1	2.45674e-36	0.297249	0.872	0.72	6.87838e-32	Basal_Proliferating	Mapre1
Gins4	2.51663e-36	0.251139	0.522	0.303	7.04606e-32	Basal_Proliferating	Gins4
Crim1	3.25537e-36	0.300277	0.619	0.374	9.11438e-32	Basal_Proliferating	Crim1
Ptpre	3.77454e-36	0.338673	0.563	0.341	1.0568e-31	Basal_Proliferating	Ptpre
Auts21	4.15005e-36	0.314858	0.872	0.668	1.16193e-31	Basal_Proliferating	Auts2
Dhrs4	7.73597e-36	0.268023	0.63	0.4	2.16592e-31	Basal_Proliferating	Dhrs4
Vars	8.74893e-36	0.25039	0.61	0.381	2.44953e-31	Basal_Proliferating	Vars
Eif4a3	1.2785e-35	0.310508	0.802	0.622	3.57955e-31	Basal_Proliferating	Eif4a3
Cyth2	1.8231e-35	0.292426	0.723	0.503	5.10433e-31	Basal_Proliferating	Cyth2
Bcl2	1.95522e-35	0.312795	0.408	0.219	5.47423e-31	Basal_Proliferating	Bcl2
Fam132a	2.84114e-35	0.368641	0.704	0.481	7.95463e-31	Basal_Proliferating	Fam132a
Txnl1	2.89096e-35	0.277304	0.894	0.769	8.0941e-31	Basal_Proliferating	Txnl1
Scaf11	3.99065e-35	0.305505	0.934	0.838	1.1173e-30	Basal_Proliferating	Scaf11
Ppp1ca	7.752e-35	0.267285	0.988	0.923	2.17041e-30	Basal_Proliferating	Ppp1ca
Gmps	9.66458e-35	0.337913	0.809	0.65	2.70589e-30	Basal_Proliferating	Gmps
Rnf187	2.07583e-34	0.307259	0.894	0.77	5.81191e-30	Basal_Proliferating	Rnf187
Cyb5r3	2.08741e-34	0.293087	0.849	0.661	5.84434e-30	Basal_Proliferating	Cyb5r3
Arid1a	2.94592e-34	0.277956	0.79	0.591	8.24798e-30	Basal_Proliferating	Arid1a
Srsf10	3.04839e-34	0.293566	0.855	0.688	8.53489e-30	Basal_Proliferating	Srsf10
Aars	1.0337e-33	0.296921	0.84	0.658	2.89415e-29	Basal_Proliferating	Aars
Tnrc6c	1.11094e-33	0.258002	0.736	0.519	3.11042e-29	Basal_Proliferating	Tnrc6c
Hnrnpu	1.38347e-33	0.294453	0.747	0.546	3.87345e-29	Basal_Proliferating	Hnrnpu
Pafah1b31	1.70423e-33	0.273132	0.894	0.751	4.77151e-29	Basal_Proliferating	Pafah1b3
Siva12	3.28509e-33	0.314438	0.957	0.812	9.1976e-29	Basal_Proliferating	Siva1
1700025G04Rik1	3.86308e-33	0.310485	0.754	0.55	1.08158e-28	Basal_Proliferating	1700025G04Rik
Arpp19	4.78384e-33	0.25492	0.985	0.92	1.33938e-28	Basal_Proliferating	Arpp19
Hspa5	4.9705e-33	0.311375	0.852	0.714	1.39164e-28	Basal_Proliferating	Hspa5
Tmx1	5.06693e-33	0.255052	0.654	0.436	1.41864e-28	Basal_Proliferating	Tmx1
Tpr	6.15702e-33	0.280369	0.961	0.895	1.72384e-28	Basal_Proliferating	Tpr
Rbbp8	7.2666e-33	0.259658	0.572	0.342	2.0345e-28	Basal_Proliferating	Rbbp8
Ube2e31	8.15882e-33	0.273361	0.908	0.777	2.28431e-28	Basal_Proliferating	Ube2e3
Sfpq1	9.93729e-33	0.274631	0.961	0.896	2.78224e-28	Basal_Proliferating	Sfpq
Ccnd22	1.09509e-32	0.379559	0.97	0.761	3.06602e-28	Basal_Proliferating	Ccnd2
Bclaf1	1.15245e-32	0.292072	0.923	0.795	3.22664e-28	Basal_Proliferating	Bclaf1
Ing1	1.19269e-32	0.269532	0.619	0.413	3.33928e-28	Basal_Proliferating	Ing1
Sp3	1.2362e-32	0.270165	0.744	0.537	3.4611e-28	Basal_Proliferating	Sp3
Itgb12	1.68642e-32	0.280221	0.875	0.668	4.72164e-28	Basal_Proliferating	Itgb1
Dnaja1	3.93325e-32	0.269095	0.878	0.695	1.10123e-27	Basal_Proliferating	Dnaja1
Numa1	5.61341e-32	0.253197	0.625	0.402	1.57164e-27	Basal_Proliferating	Numa1
Sox9	7.50845e-32	0.295588	0.433	0.243	2.10222e-27	Basal_Proliferating	Sox9
Snrpg	9.70275e-32	0.302537	0.932	0.793	2.71658e-27	Basal_Proliferating	Snrpg
Xrn2	1.08822e-31	0.273312	0.919	0.792	3.04679e-27	Basal_Proliferating	Xrn2
Rbmx	1.21814e-31	0.256875	0.638	0.428	3.41054e-27	Basal_Proliferating	Rbmx
Rpn2	1.3145e-31	0.26199	0.828	0.663	3.68034e-27	Basal_Proliferating	Rpn2
Lsm6	1.39166e-31	0.267381	0.758	0.566	3.89636e-27	Basal_Proliferating	Lsm6
Nudcd2	1.64485e-31	0.290508	0.681	0.481	4.60526e-27	Basal_Proliferating	Nudcd2
Atf1	3.33467e-31	0.261377	0.673	0.454	9.3364e-27	Basal_Proliferating	Atf1
Ube2a	1.48935e-30	0.257001	0.795	0.617	4.16988e-26	Basal_Proliferating	Ube2a
Pdlim11	1.60538e-30	0.285056	0.829	0.617	4.49474e-26	Basal_Proliferating	Pdlim1
Tcf3	3.41951e-30	0.266711	0.724	0.517	9.57395e-26	Basal_Proliferating	Tcf3
Snrpa1	3.89189e-30	0.272859	0.809	0.633	1.08965e-25	Basal_Proliferating	Snrpa1
Smoc21	3.8948e-30	0.282679	0.72	0.487	1.09047e-25	Basal_Proliferating	Smoc2
Mbd3	7.76687e-30	0.264976	0.895	0.781	2.17457e-25	Basal_Proliferating	Mbd3
Fus	1.63036e-29	0.250454	0.974	0.923	4.56468e-25	Basal_Proliferating	Fus
Arf5	1.75029e-29	0.276093	0.963	0.937	4.90046e-25	Basal_Proliferating	Arf5
Pfdn6	3.3966e-29	0.263544	0.804	0.644	9.50979e-25	Basal_Proliferating	Pfdn6
Isoc1	4.52921e-29	0.272864	0.806	0.647	1.26809e-24	Basal_Proliferating	Isoc1
Thrap3	1.29646e-28	0.284983	0.931	0.836	3.62982e-24	Basal_Proliferating	Thrap3
Akt11	1.91427e-28	0.261261	0.839	0.672	5.35956e-24	Basal_Proliferating	Akt1
Brd3	2.2159e-28	0.254296	0.843	0.663	6.20408e-24	Basal_Proliferating	Brd3
Ddx39	4.03623e-28	0.259659	0.699	0.506	1.13006e-23	Basal_Proliferating	Ddx39
Snrnp70	5.22776e-28	0.253182	0.812	0.635	1.46367e-23	Basal_Proliferating	Snrnp70
Psmc3	5.25003e-28	0.264394	0.86	0.728	1.4699e-23	Basal_Proliferating	Psmc3
Rbm22	7.7428e-28	0.252695	0.713	0.509	2.16783e-23	Basal_Proliferating	Rbm22
Pds5a	1.53854e-27	0.254377	0.706	0.518	4.30762e-23	Basal_Proliferating	Pds5a
Purb	4.36147e-27	0.256265	0.913	0.856	1.22112e-22	Basal_Proliferating	Purb
Anp32a	1.03058e-26	0.266011	0.881	0.728	2.88542e-22	Basal_Proliferating	Anp32a
Tmem167	1.23652e-26	0.260698	0.884	0.754	3.46201e-22	Basal_Proliferating	Tmem167
Cd81	1.78604e-26	0.260155	0.908	0.774	5.00055e-22	Basal_Proliferating	Cd81
Stag2	1.80682e-26	0.263518	0.69	0.513	5.05872e-22	Basal_Proliferating	Stag2
Sap30l	1.8764e-26	0.258315	0.787	0.642	5.25354e-22	Basal_Proliferating	Sap30l
Rbmxl1	3.63273e-26	0.250065	0.736	0.555	1.01709e-21	Basal_Proliferating	Rbmxl1
Cdv3	8.82535e-26	0.269242	0.91	0.817	2.47092e-21	Basal_Proliferating	Cdv3
Manf	9.95019e-26	0.253134	0.761	0.596	2.78585e-21	Basal_Proliferating	Manf
Trp53	1.3527e-25	0.261622	0.753	0.55	3.7873e-21	Basal_Proliferating	Trp53
Ftl11	1.88852e-25	0.292327	0.999	0.856	5.28748e-21	Basal_Proliferating	Ftl1
Acat1	1.99223e-25	0.257072	0.688	0.513	5.57784e-21	Basal_Proliferating	Acat1
Ndufa11	2.53658e-25	0.256179	0.924	0.825	7.10191e-21	Basal_Proliferating	Ndufa11
Pole3	4.40036e-25	0.257625	0.765	0.57	1.23201e-20	Basal_Proliferating	Pole3
Marcksl1	4.95903e-25	0.269626	0.636	0.437	1.38843e-20	Basal_Proliferating	Marcksl1
Naa50	1.01274e-24	0.281033	0.851	0.705	2.83548e-20	Basal_Proliferating	Naa50
Rfc1	1.45842e-24	0.255328	0.697	0.505	4.08329e-20	Basal_Proliferating	Rfc1
Ptch1	1.82738e-24	0.386864	0.678	0.508	5.11629e-20	Basal_Proliferating	Ptch1
Bcl11a	1.10311e-23	0.34856	0.711	0.518	3.0885e-19	Basal_Proliferating	Bcl11a
Gas1	1.86334e-23	0.277848	0.813	0.628	5.21697e-19	Basal_Proliferating	Gas1
2022-03-02	7.12461e-23	0.279663	0.801	0.644	1.99475e-18	Basal_Proliferating	2022-03-02
Acadl	1.12445e-22	0.268506	0.498	0.331	3.14823e-18	Basal_Proliferating	Acadl
Gpc3	3.36475e-22	0.251695	0.627	0.446	9.42063e-18	Basal_Proliferating	Gpc3
Snrpd3	3.7542e-22	0.251029	0.897	0.797	1.0511e-17	Basal_Proliferating	Snrpd3
Adgrl2	2.06244e-21	0.308975	0.533	0.377	5.77441e-17	Basal_Proliferating	Adgrl2
Bex11	2.42536e-21	0.350936	0.301	0.169	6.79051e-17	Basal_Proliferating	Bex1
Fkbp4	1.97143e-20	0.254991	0.87	0.75	5.51962e-16	Basal_Proliferating	Fkbp4
Paics	4.61567e-20	0.260661	0.796	0.632	1.2923e-15	Basal_Proliferating	Paics
Gas6	8.1794e-20	0.29849	0.764	0.625	2.29007e-15	Basal_Proliferating	Gas6
Hoxa7	1.29164e-19	0.264655	0.761	0.635	3.61632e-15	Basal_Proliferating	Hoxa7
Dcn1	3.72541e-19	0.499086	0.722	0.575	1.04304e-14	Basal_Proliferating	Dcn
Gata3	2.27786e-11	0.263442	0.849	0.767	6.37754e-07	Basal_Proliferating	Gata3
Lap3	4.09856e-09	0.34691	0.631	0.53	0.000114751	Basal_Proliferating	Lap3
Ptch11	0	1.1221	0.837	0.452	0	Basal_Aberrant	Ptch1
Col4a11	0	1.03897	0.805	0.345	0	Basal_Aberrant	Col4a1
Mcm31	5.15485e-306	0.751903	0.628	0.2	1.44326e-301	Basal_Aberrant	Mcm3
Ccnd1	2.42854e-303	1.01696	0.765	0.346	6.79943e-299	Basal_Aberrant	Ccnd1
Ftl12	4.83367e-302	0.889159	0.999	0.84	1.35333e-297	Basal_Aberrant	Ftl1
Tubb51	3.30556e-294	0.8322	0.983	0.835	9.2549e-290	Basal_Aberrant	Tubb5
Ung	3.79267e-290	0.749236	0.577	0.177	1.06187e-285	Basal_Aberrant	Ung
Timp31	5.79794e-283	0.935971	0.685	0.256	1.62331e-278	Basal_Aberrant	Timp3
Mcm61	1.2312e-275	0.850744	0.77	0.373	3.44712e-271	Basal_Aberrant	Mcm6
Mcm51	4.79728e-274	0.691498	0.634	0.222	1.34314e-269	Basal_Aberrant	Mcm5
Ccnd23	2.45921e-272	0.995132	0.995	0.731	6.8853e-268	Basal_Aberrant	Ccnd2
Krt171	1.62174e-261	0.9291	0.946	0.758	4.54053e-257	Basal_Aberrant	Krt17
Ptn1	2.36528e-257	0.851694	0.899	0.532	6.62232e-253	Basal_Aberrant	Ptn
Ptma1	3.17928e-255	0.560483	1	1	8.90134e-251	Basal_Aberrant	Ptma
Hmgb11	2.98832e-242	0.634988	0.998	0.979	8.3667e-238	Basal_Aberrant	Hmgb1
Fst1	4.98738e-237	1.09218	0.835	0.449	1.39637e-232	Basal_Aberrant	Fst
Uhrf11	6.58586e-236	0.681528	0.582	0.205	1.84391e-231	Basal_Aberrant	Uhrf1
Wbp51	1.51117e-231	0.785862	0.936	0.682	4.23097e-227	Basal_Aberrant	Wbp5
Pdgfa2	2.24478e-230	0.848029	0.945	0.636	6.28494e-226	Basal_Aberrant	Pdgfa
Col4a21	5.90824e-230	0.63654	0.638	0.249	1.65419e-225	Basal_Aberrant	Col4a2
Dhfr1	7.51948e-226	0.60209	0.514	0.163	2.1053e-221	Basal_Aberrant	Dhfr
Stmn11	5.1019e-225	0.67572	0.959	0.761	1.42843e-220	Basal_Aberrant	Stmn1
Siva13	1.79926e-223	0.710572	0.971	0.793	5.03758e-219	Basal_Aberrant	Siva1
Mcm4	1.66485e-217	0.651046	0.638	0.274	4.66125e-213	Basal_Aberrant	Mcm4
Nasp1	6.94855e-217	0.874182	0.857	0.628	1.94546e-212	Basal_Aberrant	Nasp
Tmsb102	8.377e-214	0.732348	0.975	0.766	2.34539e-209	Basal_Aberrant	Tmsb10
Dut1	4.12848e-213	0.741074	0.762	0.4	1.15589e-208	Basal_Aberrant	Dut
Gas11	5.02158e-212	0.834583	0.905	0.585	1.40594e-207	Basal_Aberrant	Gas1
H2afz1	3.11725e-208	0.581481	0.986	0.962	8.72767e-204	Basal_Aberrant	H2afz
E2f1	8.55642e-208	0.383967	0.35	0.074	2.39563e-203	Basal_Aberrant	E2f1
Nfib1	5.54359e-207	0.684715	0.98	0.874	1.5521e-202	Basal_Aberrant	Nfib
Mcm2	3.24985e-201	0.496546	0.498	0.166	9.09893e-197	Basal_Aberrant	Mcm2
Lig11	4.2999e-201	0.622247	0.598	0.246	1.20389e-196	Basal_Aberrant	Lig1
Hells1	3.29774e-198	0.466656	0.496	0.163	9.23302e-194	Basal_Aberrant	Hells
Tipin1	2.03499e-193	0.655684	0.747	0.418	5.69758e-189	Basal_Aberrant	Tipin
Arhgdib1	5.92055e-187	0.667815	0.82	0.484	1.65764e-182	Basal_Aberrant	Arhgdib
Pltp1	9.39001e-186	0.606424	0.665	0.304	2.62902e-181	Basal_Aberrant	Pltp
Dek1	1.4023e-185	0.549322	0.974	0.917	3.92615e-181	Basal_Aberrant	Dek
Cald11	5.74975e-184	0.594692	0.584	0.236	1.60981e-179	Basal_Aberrant	Cald1
Fbln21	4.02297e-181	0.472268	0.443	0.136	1.12635e-176	Basal_Aberrant	Fbln2
Gmnn1	2.35529e-174	0.646753	0.684	0.349	6.59433e-170	Basal_Aberrant	Gmnn
Rfc31	8.71219e-174	0.628814	0.81	0.503	2.43924e-169	Basal_Aberrant	Rfc3
Dcn2	5.50911e-173	0.959723	0.853	0.528	1.54244e-168	Basal_Aberrant	Dcn
Chaf1b1	7.7434e-173	0.541447	0.557	0.231	2.168e-168	Basal_Aberrant	Chaf1b
Lamc22	7.38797e-172	0.603547	0.857	0.527	2.06848e-167	Basal_Aberrant	Lamc2
Tuba1b1	3.01445e-171	0.537	0.927	0.745	8.43987e-167	Basal_Aberrant	Tuba1b
Rbm31	1.26202e-170	0.475165	0.998	0.996	3.53341e-166	Basal_Aberrant	Rbm3
Aprt	1.03863e-169	0.600774	0.934	0.817	2.90795e-165	Basal_Aberrant	Aprt
Rrm21	8.99733e-167	0.512127	0.377	0.11	2.51907e-162	Basal_Aberrant	Rrm2
Topbp11	3.20025e-165	0.639025	0.747	0.461	8.96005e-161	Basal_Aberrant	Topbp1
Hmgb21	7.46477e-165	0.433179	0.95	0.877	2.08999e-160	Basal_Aberrant	Hmgb2
Hmgn11	9.07357e-165	0.389412	0.999	0.996	2.54042e-160	Basal_Aberrant	Hmgn1
Syce21	1.24515e-164	0.494787	0.607	0.275	3.48618e-160	Basal_Aberrant	Syce2
Hmgn21	3.30619e-163	0.57385	0.879	0.585	9.25666e-159	Basal_Aberrant	Hmgn2
Slfn91	1.01523e-162	0.380802	0.315	0.076	2.84245e-158	Basal_Aberrant	Slfn9
Serpinb6a1	3.49366e-159	0.583587	0.902	0.688	9.78154e-155	Basal_Aberrant	Serpinb6a
Mcm71	2.18765e-158	0.534598	0.631	0.308	6.12498e-154	Basal_Aberrant	Mcm7
Timeless1	2.4133e-158	0.348533	0.402	0.125	6.75677e-154	Basal_Aberrant	Timeless
Cdv31	3.30772e-156	0.637151	0.931	0.802	9.26096e-152	Basal_Aberrant	Cdv3
Apitd11	2.49926e-154	0.374533	0.405	0.133	6.99742e-150	Basal_Aberrant	Apitd1
Ngfrap11	4.05422e-154	0.578309	0.851	0.605	1.1351e-149	Basal_Aberrant	Ngfrap1
Hspg2	6.20001e-153	0.526599	0.643	0.317	1.73588e-148	Basal_Aberrant	Hspg2
Ramp11	8.87065e-152	0.463018	0.501	0.195	2.48361e-147	Basal_Aberrant	Ramp1
Dtymk1	1.12002e-151	0.534675	0.751	0.434	3.13584e-147	Basal_Aberrant	Dtymk
Hspa81	1.19203e-150	0.433799	0.992	0.985	3.33745e-146	Basal_Aberrant	Hspa8
Exo11	6.64083e-150	0.305888	0.31	0.079	1.8593e-145	Basal_Aberrant	Exo1
Gins2	7.67261e-150	0.403551	0.498	0.199	2.14818e-145	Basal_Aberrant	Gins2
Pygb	4.14703e-149	0.419761	0.455	0.17	1.16108e-144	Basal_Aberrant	Pygb
Lasp1	7.07239e-148	0.464301	0.54	0.231	1.98013e-143	Basal_Aberrant	Lasp1
Ybx11	8.85875e-148	0.425947	0.994	0.982	2.48027e-143	Basal_Aberrant	Ybx1
Hsp90aa11	1.02093e-146	0.550939	0.955	0.879	2.8584e-142	Basal_Aberrant	Hsp90aa1
Sox42	5.21189e-146	0.614501	0.942	0.701	1.45923e-141	Basal_Aberrant	Sox4
Rhoc	1.35281e-143	0.337402	0.286	0.069	3.78759e-139	Basal_Aberrant	Rhoc
Prim11	7.02704e-143	0.437197	0.519	0.221	1.96743e-138	Basal_Aberrant	Prim1
Rfc21	1.0215e-142	0.472307	0.567	0.271	2.86e-138	Basal_Aberrant	Rfc2
Auts22	3.02913e-142	0.553307	0.872	0.644	8.48097e-138	Basal_Aberrant	Auts2
Anp32b1	6.10392e-139	0.47975	0.968	0.908	1.70898e-134	Basal_Aberrant	Anp32b
Dtl1	3.33813e-138	0.508384	0.582	0.284	9.34611e-134	Basal_Aberrant	Dtl
Hmga2	4.98079e-138	0.279487	0.256	0.057	1.39452e-133	Basal_Aberrant	Hmga2
Cdt1	3.99106e-137	0.341026	0.399	0.136	1.11742e-132	Basal_Aberrant	Cdt1
Bcam3	2.39052e-136	0.53519	0.937	0.692	6.69297e-132	Basal_Aberrant	Bcam
Gpx41	2.56067e-136	0.469716	0.963	0.856	7.16936e-132	Basal_Aberrant	Gpx4
Plod1	4.7676e-136	0.340276	0.356	0.112	1.33483e-131	Basal_Aberrant	Plod1
Tpm1	9.08884e-135	0.466759	0.619	0.317	2.54469e-130	Basal_Aberrant	Tpm1
Whsc11	3.04519e-134	0.464866	0.638	0.328	8.52593e-130	Basal_Aberrant	Whsc1
Ryk2	1.04168e-133	0.522708	0.95	0.826	2.91649e-129	Basal_Aberrant	Ryk
Cntfr1	2.1496e-132	0.339671	0.341	0.106	6.01844e-128	Basal_Aberrant	Cntfr
Rac31	1.86763e-131	0.475936	0.699	0.381	5.22899e-127	Basal_Aberrant	Rac3
Morf4l12	3.19758e-131	0.472478	0.964	0.839	8.9526e-127	Basal_Aberrant	Morf4l1
Rpa21	3.25007e-131	0.47818	0.604	0.309	9.09954e-127	Basal_Aberrant	Rpa2
Gnas1	2.80396e-129	0.405884	0.984	0.973	7.85053e-125	Basal_Aberrant	Gnas
Nap1l11	4.24907e-128	0.497656	0.912	0.804	1.18965e-123	Basal_Aberrant	Nap1l1
Ptch2	6.26514e-128	0.459249	0.438	0.171	1.75411e-123	Basal_Aberrant	Ptch2
Rrm11	2.11568e-127	0.466722	0.572	0.278	5.92347e-123	Basal_Aberrant	Rrm1
Rab341	6.86255e-127	0.503738	0.778	0.5	1.92138e-122	Basal_Aberrant	Rab34
Set1	2.07832e-126	0.429319	0.991	0.962	5.81889e-122	Basal_Aberrant	Set
H2afv1	3.26355e-126	0.385644	0.959	0.864	9.13728e-122	Basal_Aberrant	H2afv
Tnc	1.20685e-125	0.377923	0.413	0.154	3.37894e-121	Basal_Aberrant	Tnc
Eid12	4.67703e-124	0.481039	0.905	0.722	1.30948e-119	Basal_Aberrant	Eid1
Clspn1	1.26742e-123	0.466325	0.382	0.139	3.54852e-119	Basal_Aberrant	Clspn
Dnmt11	3.34723e-123	0.516211	0.624	0.365	9.37156e-119	Basal_Aberrant	Dnmt1
Sema5a1	7.61802e-123	0.394778	0.473	0.199	2.13289e-118	Basal_Aberrant	Sema5a
Hat11	1.02126e-122	0.474657	0.718	0.46	2.85934e-118	Basal_Aberrant	Hat1
Fth12	5.20487e-122	0.585715	0.999	0.951	1.45726e-117	Basal_Aberrant	Fth1
Rad511	3.83134e-121	0.32438	0.348	0.119	1.0727e-116	Basal_Aberrant	Rad51
Hnrnpd1	6.13924e-121	0.498281	0.939	0.837	1.71886e-116	Basal_Aberrant	Hnrnpd
Psmc3ip1	5.67712e-120	0.363729	0.453	0.189	1.58948e-115	Basal_Aberrant	Psmc3ip
Casp8ap2	7.96249e-120	0.505288	0.632	0.363	2.22934e-115	Basal_Aberrant	Casp8ap2
Usp11	7.20566e-119	0.559969	0.729	0.485	2.01744e-114	Basal_Aberrant	Usp1
Smc21	1.26735e-118	0.439069	0.593	0.288	3.54833e-114	Basal_Aberrant	Smc2
Itgb13	1.36495e-118	0.475827	0.893	0.64	3.82158e-114	Basal_Aberrant	Itgb1
Pdlim12	1.40105e-117	0.477516	0.859	0.585	3.92265e-113	Basal_Aberrant	Pdlim1
Slbp1	2.46584e-116	0.494431	0.609	0.346	6.90385e-112	Basal_Aberrant	Slbp
Actb1	6.81381e-116	0.39522	0.999	0.998	1.90773e-111	Basal_Aberrant	Actb
Hint11	5.94785e-115	0.369812	0.988	0.982	1.66528e-110	Basal_Aberrant	Hint1
Nedd41	8.76199e-115	0.434367	0.971	0.893	2.45318e-110	Basal_Aberrant	Nedd4
Sumo31	1.03024e-114	0.461748	0.938	0.842	2.88445e-110	Basal_Aberrant	Sumo3
Hnrnpab1	3.11881e-114	0.417195	0.973	0.955	8.73205e-110	Basal_Aberrant	Hnrnpab
Ctnnal11	1.39294e-113	0.425739	0.625	0.32	3.89996e-109	Basal_Aberrant	Ctnnal1
2810417H13Rik1	5.21836e-113	0.631934	0.47	0.206	1.46104e-108	Basal_Aberrant	2810417H13Rik
Pcna1	1.19189e-112	0.452997	0.606	0.34	3.33704e-108	Basal_Aberrant	Pcna
Erh1	1.98545e-112	0.412435	0.963	0.957	5.55887e-108	Basal_Aberrant	Erh
Dnajc91	1.79069e-111	0.470716	0.678	0.428	5.01357e-107	Basal_Aberrant	Dnajc9
Cdk41	2.30519e-111	0.44818	0.924	0.846	6.45406e-107	Basal_Aberrant	Cdk4
Tk11	3.53299e-110	0.388404	0.424	0.176	9.89168e-106	Basal_Aberrant	Tk1
Gapdh1	5.34678e-110	0.373171	0.991	0.985	1.49699e-105	Basal_Aberrant	Gapdh
Lmnb11	6.40119e-110	0.419992	0.697	0.41	1.7922e-105	Basal_Aberrant	Lmnb1
Tyms1	1.53147e-107	0.428939	0.474	0.221	4.2878e-103	Basal_Aberrant	Tyms
Arl4c1	5.34663e-107	0.502865	0.784	0.539	1.49695e-102	Basal_Aberrant	Arl4c
Nsg11	6.81182e-107	0.323439	0.412	0.164	1.90717e-102	Basal_Aberrant	Nsg1
Hnrnpa31	1.00902e-106	0.413532	0.963	0.912	2.82506e-102	Basal_Aberrant	Hnrnpa3
Msn	1.59016e-105	0.44385	0.73	0.463	4.45213e-101	Basal_Aberrant	Msn
Gli1	7.50791e-105	0.282619	0.332	0.12	2.10206e-100	Basal_Aberrant	Gli1
Lamb32	1.44665e-104	0.43591	0.825	0.521	4.05033e-100	Basal_Aberrant	Lamb3
Sh3bp4	2.38507e-104	0.402151	0.509	0.254	6.67773e-100	Basal_Aberrant	Sh3bp4
Cdca7	1.14791e-100	0.364881	0.501	0.246	3.21393e-96	Basal_Aberrant	Cdca7
Hmgn3	1.7188e-100	0.468086	0.826	0.618	4.81229e-96	Basal_Aberrant	Hmgn3
Cenph1	2.46302e-100	0.312816	0.38	0.153	6.89598e-96	Basal_Aberrant	Cenph
Sparc2	2.53996e-100	0.451179	0.905	0.575	7.11138e-96	Basal_Aberrant	Sparc
Tspan3	7.25797e-100	0.388379	0.651	0.382	2.03209e-95	Basal_Aberrant	Tspan3
Ppic2	8.70758e-100	0.430475	0.801	0.533	2.43795e-95	Basal_Aberrant	Ppic
Capns11	9.25791e-100	0.379518	0.563	0.295	2.59203e-95	Basal_Aberrant	Capns1
Ccdc341	1.6332e-99	0.384327	0.756	0.478	4.57264e-95	Basal_Aberrant	Ccdc34
Has3	1.63428e-99	0.309622	0.318	0.113	4.57565e-95	Basal_Aberrant	Has3
Csrp11	5.77715e-99	0.450537	0.781	0.546	1.61749e-94	Basal_Aberrant	Csrp1
Sumo21	4.68446e-98	0.326972	0.981	0.972	1.31156e-93	Basal_Aberrant	Sumo2
Gnai21	6.5197e-98	0.470623	0.865	0.7	1.82539e-93	Basal_Aberrant	Gnai2
Cav11	8.60105e-98	0.439453	0.738	0.471	2.40812e-93	Basal_Aberrant	Cav1
Brca21	3.15766e-97	0.324503	0.446	0.202	8.84082e-93	Basal_Aberrant	Brca2
Ppia1	4.72936e-97	0.25324	1	0.998	1.32413e-92	Basal_Aberrant	Ppia
Gmps1	1.32499e-96	0.460729	0.807	0.632	3.70972e-92	Basal_Aberrant	Gmps
Brca11	2.21083e-96	0.25358	0.255	0.078	6.18989e-92	Basal_Aberrant	Brca1
Haus41	2.9447e-96	0.322096	0.43	0.192	8.24457e-92	Basal_Aberrant	Haus4
Hnrnpa02	5.07132e-96	0.44234	0.958	0.87	1.41987e-91	Basal_Aberrant	Hnrnpa0
Tmpo1	1.19624e-95	0.37776	0.857	0.668	3.34922e-91	Basal_Aberrant	Tmpo
Wnt63	2.1922e-95	0.405331	0.733	0.442	6.13773e-91	Basal_Aberrant	Wnt6
Mms22l	2.68931e-95	0.307842	0.404	0.178	7.52953e-91	Basal_Aberrant	Mms22l
Rbl11	2.77374e-95	0.288588	0.386	0.159	7.76591e-91	Basal_Aberrant	Rbl1
Snrpe1	3.19937e-95	0.324627	0.975	0.96	8.95759e-91	Basal_Aberrant	Snrpe
Ranbp11	4.65704e-95	0.439695	0.929	0.869	1.30388e-90	Basal_Aberrant	Ranbp1
Trp53i111	2.92302e-94	0.406774	0.64	0.363	8.18387e-90	Basal_Aberrant	Trp53i11
H1fx1	3.02932e-93	0.383656	0.656	0.377	8.48148e-89	Basal_Aberrant	H1fx
Sox91	7.63222e-93	0.487176	0.448	0.218	2.13687e-88	Basal_Aberrant	Sox9
Atad21	8.59529e-93	0.32356	0.372	0.155	2.40651e-88	Basal_Aberrant	Atad2
Paics1	3.29346e-91	0.407125	0.818	0.608	9.22102e-87	Basal_Aberrant	Paics
Isoc11	1.10142e-90	0.438551	0.818	0.626	3.08376e-86	Basal_Aberrant	Isoc1
Fn1	3.64559e-90	0.438028	0.339	0.137	1.02069e-85	Basal_Aberrant	Fn1
H2afy2	3.66087e-90	0.298802	0.388	0.167	1.02497e-85	Basal_Aberrant	H2afy2
Kitl	6.50726e-89	0.374481	0.503	0.254	1.8219e-84	Basal_Aberrant	Kitl
Diaph31	2.30253e-88	0.259091	0.314	0.118	6.44663e-84	Basal_Aberrant	Diaph3
Hnrnpa12	1.58125e-87	0.364146	0.991	0.972	4.42718e-83	Basal_Aberrant	Hnrnpa1
Tubgcp2	1.59203e-87	0.357373	0.561	0.32	4.45735e-83	Basal_Aberrant	Tubgcp2
Abr	7.43171e-87	0.322805	0.485	0.246	2.08073e-82	Basal_Aberrant	Abr
Prdx41	1.50167e-86	0.352605	0.606	0.352	4.20438e-82	Basal_Aberrant	Prdx4
Rnaseh2b1	1.76223e-86	0.37676	0.593	0.36	4.93389e-82	Basal_Aberrant	Rnaseh2b
Fam92a	3.04429e-85	0.391625	0.755	0.537	8.52339e-81	Basal_Aberrant	Fam92a
Serpinh11	6.19215e-85	0.375451	0.684	0.413	1.73368e-80	Basal_Aberrant	Serpinh1
Cenpk1	6.75487e-84	0.273971	0.353	0.151	1.89123e-79	Basal_Aberrant	Cenpk
Orc61	1.60786e-83	0.381259	0.609	0.38	4.50169e-79	Basal_Aberrant	Orc6
Cbx31	2.21425e-83	0.430772	0.915	0.79	6.19947e-79	Basal_Aberrant	Cbx3
Smc61	1.65277e-82	0.385217	0.864	0.698	4.62742e-78	Basal_Aberrant	Smc6
Gas61	2.57734e-82	0.463506	0.786	0.604	7.21604e-78	Basal_Aberrant	Gas6
Phip1	3.03039e-82	0.397381	0.819	0.645	8.48449e-78	Basal_Aberrant	Phip
Cdca7l1	3.04586e-82	0.335566	0.52	0.282	8.5278e-78	Basal_Aberrant	Cdca7l
Raly1	4.7712e-82	0.363751	0.91	0.806	1.33584e-77	Basal_Aberrant	Raly
Atad5	8.15323e-82	0.283497	0.371	0.164	2.28274e-77	Basal_Aberrant	Atad5
Chaf1a1	1.50338e-81	0.270565	0.353	0.153	4.20916e-77	Basal_Aberrant	Chaf1a
Farp1	7.93564e-81	0.318445	0.468	0.24	2.22182e-76	Basal_Aberrant	Farp1
Ywhah1	3.91073e-80	0.361508	0.756	0.541	1.09493e-75	Basal_Aberrant	Ywhah
Fen11	4.24198e-80	0.317962	0.432	0.217	1.18767e-75	Basal_Aberrant	Fen1
Lama32	6.46657e-80	0.391165	0.708	0.467	1.81051e-75	Basal_Aberrant	Lama3
Oaz11	2.03527e-79	0.26018	0.996	0.994	5.69834e-75	Basal_Aberrant	Oaz1
Foxp1	1.1507e-78	0.488948	0.795	0.623	3.22172e-74	Basal_Aberrant	Foxp1
Calm21	1.6091e-78	0.311723	0.929	0.823	4.50514e-74	Basal_Aberrant	Calm2
Smarcc12	2.52424e-78	0.398572	0.904	0.784	7.06736e-74	Basal_Aberrant	Smarcc1
Tsen341	1.25162e-77	0.37623	0.738	0.546	3.50428e-73	Basal_Aberrant	Tsen34
Agrn1	1.40544e-77	0.321222	0.648	0.385	3.93496e-73	Basal_Aberrant	Agrn
Mpdz	2.99128e-77	0.256648	0.4	0.187	8.37499e-73	Basal_Aberrant	Mpdz
Trim35	5.27513e-77	0.256304	0.401	0.186	1.47693e-72	Basal_Aberrant	Trim35
Sostdc11	5.61701e-77	0.456626	0.623	0.39	1.57265e-72	Basal_Aberrant	Sostdc1
Gtf2ird1	1.80623e-76	0.396148	0.649	0.439	5.05708e-72	Basal_Aberrant	Gtf2ird1
Maz1	2.42329e-76	0.357557	0.657	0.412	6.78472e-72	Basal_Aberrant	Maz
Arf51	2.59961e-76	0.347355	0.962	0.934	7.27838e-72	Basal_Aberrant	Arf5
Col17a12	6.68666e-76	0.35913	0.936	0.666	1.87213e-71	Basal_Aberrant	Col17a1
Ywhaq1	1.03649e-75	0.350962	0.91	0.835	2.90196e-71	Basal_Aberrant	Ywhaq
Anp32a1	1.71337e-75	0.349656	0.869	0.713	4.79711e-71	Basal_Aberrant	Anp32a
Ppp1r14c	1.85672e-75	0.409076	0.836	0.679	5.19844e-71	Basal_Aberrant	Ppp1r14c
Baz1b1	2.19317e-75	0.346518	0.608	0.384	6.14045e-71	Basal_Aberrant	Baz1b
Txndc172	2.31617e-75	0.334558	0.978	0.969	6.48482e-71	Basal_Aberrant	Txndc17
Col27a1	2.45254e-75	0.346527	0.429	0.212	6.86662e-71	Basal_Aberrant	Col27a1
Fjx11	6.71832e-75	0.3322	0.525	0.288	1.881e-70	Basal_Aberrant	Fjx1
Pold31	1.35265e-74	0.274056	0.422	0.211	3.78715e-70	Basal_Aberrant	Pold3
Cenpw1	1.67839e-74	0.327808	0.563	0.33	4.69915e-70	Basal_Aberrant	Cenpw
S100a61	2.39903e-74	0.611375	0.727	0.523	6.71681e-70	Basal_Aberrant	S100a6
Lfng2	3.74991e-74	0.289628	0.503	0.262	1.0499e-69	Basal_Aberrant	Lfng
Tcof11	4.29861e-74	0.349282	0.587	0.367	1.20353e-69	Basal_Aberrant	Tcof1
Slc39a101	4.48133e-74	0.271496	0.4	0.192	1.25468e-69	Basal_Aberrant	Slc39a10
Cxcl142	9.1856e-74	0.37434	0.994	0.845	2.57179e-69	Basal_Aberrant	Cxcl14
Crim11	1.31149e-73	0.36918	0.589	0.353	3.67191e-69	Basal_Aberrant	Crim1
Mrpl181	1.46433e-73	0.376501	0.849	0.746	4.09984e-69	Basal_Aberrant	Mrpl18
Cbx51	3.5179e-73	0.360095	0.644	0.426	9.84943e-69	Basal_Aberrant	Cbx5
Esd2	7.98043e-72	0.332419	0.869	0.715	2.23436e-67	Basal_Aberrant	Esd
Phgdh1	1.29707e-71	0.404165	0.912	0.8	3.63155e-67	Basal_Aberrant	Phgdh
Mcam	1.37718e-71	0.251595	0.42	0.203	3.85584e-67	Basal_Aberrant	Mcam
Snrpd11	2.13471e-71	0.357014	0.908	0.865	5.97675e-67	Basal_Aberrant	Snrpd1
Prmt1	8.73949e-71	0.362517	0.917	0.816	2.44688e-66	Basal_Aberrant	Prmt1
Maged1	1.30459e-70	0.322263	0.569	0.344	3.6526e-66	Basal_Aberrant	Maged1
Ssbp31	2.63293e-70	0.354399	0.793	0.594	7.37168e-66	Basal_Aberrant	Ssbp3
Fam101b1	1.81559e-69	0.313081	0.547	0.318	5.08329e-65	Basal_Aberrant	Fam101b
Rdx1	3.38814e-69	0.321205	0.934	0.86	9.48612e-65	Basal_Aberrant	Rdx
Pdgfc	3.86725e-69	0.268828	0.426	0.213	1.08275e-64	Basal_Aberrant	Pdgfc
Cirbp2	5.65095e-69	0.349879	0.961	0.934	1.58215e-64	Basal_Aberrant	Cirbp
Cfl11	1.1566e-68	0.301197	0.971	0.946	3.23826e-64	Basal_Aberrant	Cfl1
Tmsb4x	1.25036e-68	0.311021	0.997	0.994	3.50076e-64	Basal_Aberrant	Tmsb4x
Chd31	1.88797e-68	0.391727	0.837	0.648	5.28593e-64	Basal_Aberrant	Chd3
Rfc41	2.34679e-68	0.310822	0.54	0.324	6.57053e-64	Basal_Aberrant	Rfc4
Smc31	2.96886e-68	0.365939	0.863	0.748	8.31222e-64	Basal_Aberrant	Smc3
Xrn21	3.39578e-68	0.343317	0.898	0.782	9.5075e-64	Basal_Aberrant	Xrn2
Psip11	1.33238e-67	0.330017	0.571	0.36	3.73039e-63	Basal_Aberrant	Psip1
Flna	3.03257e-67	0.35293	0.673	0.468	8.49058e-63	Basal_Aberrant	Flna
Usp37	3.49473e-67	0.265972	0.381	0.191	9.78454e-63	Basal_Aberrant	Usp37
Matr31	4.64245e-67	0.343182	0.879	0.737	1.29979e-62	Basal_Aberrant	Matr3
Ldhb1	2.64634e-66	0.297768	0.557	0.344	7.40922e-62	Basal_Aberrant	Ldhb
Abcg21	3.02833e-66	0.263592	0.447	0.232	8.47873e-62	Basal_Aberrant	Abcg2
Rbbp41	4.81339e-66	0.337491	0.823	0.659	1.34765e-61	Basal_Aberrant	Rbbp4
Supt161	1.40589e-65	0.351972	0.796	0.624	3.93621e-61	Basal_Aberrant	Supt16
Dnaja11	4.31003e-65	0.344586	0.834	0.684	1.20672e-60	Basal_Aberrant	Dnaja1
Fubp11	4.70627e-65	0.352205	0.857	0.715	1.31766e-60	Basal_Aberrant	Fubp1
Gga2	6.24429e-65	0.262642	0.392	0.202	1.74828e-60	Basal_Aberrant	Gga2
Evl1	7.27069e-65	0.330987	0.672	0.457	2.03565e-60	Basal_Aberrant	Evl
Nenf	1.6537e-64	0.34569	0.861	0.736	4.63002e-60	Basal_Aberrant	Nenf
Ifitm22	2.15266e-64	0.306483	0.951	0.876	6.02702e-60	Basal_Aberrant	Ifitm2
Ajuba2	2.75874e-64	0.311928	0.854	0.658	7.72392e-60	Basal_Aberrant	Ajuba
Srsf31	6.0857e-64	0.282726	0.979	0.954	1.70387e-59	Basal_Aberrant	Srsf3
Basp1	1.43945e-63	0.342099	0.393	0.199	4.03018e-59	Basal_Aberrant	Basp1
Col18a11	1.77587e-63	0.306945	0.607	0.369	4.97208e-59	Basal_Aberrant	Col18a1
Zfp64	2.56307e-63	0.34622	0.628	0.429	7.17608e-59	Basal_Aberrant	Zfp64
Srsf101	6.60919e-63	0.348475	0.816	0.678	1.85044e-58	Basal_Aberrant	Srsf10
Atg5	1.25748e-62	0.341415	0.733	0.538	3.52068e-58	Basal_Aberrant	Atg5
Nsmce11	1.29902e-62	0.279132	0.448	0.252	3.637e-58	Basal_Aberrant	Nsmce1
Igsf91	1.31613e-62	0.303342	0.544	0.334	3.6849e-58	Basal_Aberrant	Igsf9
Fam110b	1.41088e-62	0.262013	0.504	0.287	3.95017e-58	Basal_Aberrant	Fam110b
Pmf11	1.42226e-62	0.280684	0.544	0.329	3.98204e-58	Basal_Aberrant	Pmf1
Tenm21	1.64062e-62	0.324682	0.617	0.402	4.59339e-58	Basal_Aberrant	Tenm2
Marcksl11	2.21466e-62	0.339492	0.625	0.417	6.2006e-58	Basal_Aberrant	Marcksl1
Atrx	3.39922e-62	0.318817	0.897	0.788	9.51714e-58	Basal_Aberrant	Atrx
Khdrbs11	4.40028e-62	0.325746	0.826	0.683	1.23199e-57	Basal_Aberrant	Khdrbs1
Il11ra11	7.45328e-62	0.315127	0.542	0.33	2.08677e-57	Basal_Aberrant	Il11ra1
Cks1b1	8.8799e-62	0.298733	0.733	0.542	2.48619e-57	Basal_Aberrant	Cks1b
Rif1	2.66398e-61	0.330705	0.625	0.426	7.45862e-57	Basal_Aberrant	Rif1
Lama5	2.83936e-61	0.296101	0.534	0.321	7.94963e-57	Basal_Aberrant	Lama5
Dynll21	2.99519e-61	0.327379	0.8	0.62	8.38592e-57	Basal_Aberrant	Dynll2
Golim41	7.02386e-61	0.377247	0.77	0.594	1.96654e-56	Basal_Aberrant	Golim4
Tead11	2.56647e-60	0.29674	0.488	0.293	7.18559e-56	Basal_Aberrant	Tead1
Cyb5r31	3.35098e-60	0.336703	0.808	0.649	9.38206e-56	Basal_Aberrant	Cyb5r3
Ctdspl2	5.60331e-60	0.300669	0.617	0.409	1.56882e-55	Basal_Aberrant	Ctdspl2
Lap31	7.01568e-60	0.586319	0.67	0.509	1.96425e-55	Basal_Aberrant	Lap3
Hmgb32	8.39669e-60	0.308947	0.807	0.611	2.3509e-55	Basal_Aberrant	Hmgb3
Nfix1	9.82216e-60	0.317009	0.946	0.831	2.75001e-55	Basal_Aberrant	Nfix
Dctpp11	9.935e-60	0.342482	0.733	0.573	2.7816e-55	Basal_Aberrant	Dctpp1
Tfdp22	1.06539e-59	0.333393	0.7	0.511	2.98289e-55	Basal_Aberrant	Tfdp2
Ptrf1	1.06923e-59	0.321378	0.698	0.483	2.99364e-55	Basal_Aberrant	Ptrf
Chchd61	2.29276e-59	0.266861	0.498	0.294	6.41928e-55	Basal_Aberrant	Chchd6
Abracl	2.77287e-59	0.320645	0.88	0.792	7.76347e-55	Basal_Aberrant	Abracl
Krt51	2.90889e-59	0.406674	1	0.919	8.14431e-55	Basal_Aberrant	Krt5
Rad181	3.37322e-59	0.265997	0.402	0.219	9.44434e-55	Basal_Aberrant	Rad18
Gpc31	3.95171e-59	0.331665	0.628	0.425	1.1064e-54	Basal_Aberrant	Gpc3
Sh3bgrl	6.69183e-59	0.257535	0.425	0.23	1.87358e-54	Basal_Aberrant	Sh3bgrl
Alyref1	2.91413e-58	0.320152	0.74	0.551	8.15898e-54	Basal_Aberrant	Alyref
Lamc1	3.02971e-58	0.264382	0.467	0.268	8.48258e-54	Basal_Aberrant	Lamc1
Ski	3.4417e-58	0.3011	0.68	0.479	9.63608e-54	Basal_Aberrant	Ski
Lmo12	4.11558e-58	0.325175	0.997	0.804	1.15228e-53	Basal_Aberrant	Lmo1
Slc25a4	5.13121e-58	0.317014	0.894	0.801	1.43664e-53	Basal_Aberrant	Slc25a4
Nrm1	6.31758e-58	0.268241	0.482	0.283	1.7688e-53	Basal_Aberrant	Nrm
Cd811	7.88937e-57	0.31014	0.872	0.767	2.20886e-52	Basal_Aberrant	Cd81
Fgfr11	8.23e-57	0.263477	0.301	0.141	2.30423e-52	Basal_Aberrant	Fgfr1
Ddx39b1	1.32035e-56	0.307044	0.918	0.848	3.69672e-52	Basal_Aberrant	Ddx39b
Pold21	2.69384e-56	0.269867	0.417	0.239	7.54221e-52	Basal_Aberrant	Pold2
Rnf168	3.54462e-56	0.277916	0.527	0.333	9.92423e-52	Basal_Aberrant	Rnf168
Znhit1	7.69275e-56	0.299279	0.621	0.432	2.15382e-51	Basal_Aberrant	Znhit1
Fgfr22	1.0839e-55	0.293648	0.824	0.64	3.0347e-51	Basal_Aberrant	Fgfr2
Sfpq2	1.24568e-55	0.286023	0.947	0.891	3.48766e-51	Basal_Aberrant	Sfpq
Dst1	2.02201e-55	0.329504	0.976	0.871	5.66122e-51	Basal_Aberrant	Dst
Zfp7041	2.39213e-55	0.315143	0.687	0.496	6.69749e-51	Basal_Aberrant	Zfp704
Bclaf11	2.8661e-55	0.313696	0.886	0.788	8.02451e-51	Basal_Aberrant	Bclaf1
Srsf71	3.13003e-55	0.328193	0.813	0.682	8.76346e-51	Basal_Aberrant	Srsf7
Pacsin2	4.23182e-55	0.265686	0.456	0.269	1.18483e-50	Basal_Aberrant	Pacsin2
Akt12	4.92394e-55	0.317423	0.817	0.658	1.3786e-50	Basal_Aberrant	Akt1
Crip12	5.78729e-55	0.375541	0.359	0.184	1.62032e-50	Basal_Aberrant	Crip1
Ctnnb11	8.57893e-55	0.298072	0.937	0.882	2.40193e-50	Basal_Aberrant	Ctnnb1
Cadm1	1.14088e-54	0.265925	0.429	0.244	3.19425e-50	Basal_Aberrant	Cadm1
Podxl21	1.48754e-54	0.279697	0.542	0.335	4.16482e-50	Basal_Aberrant	Podxl2
Cdk6	3.50438e-54	0.316876	0.627	0.441	9.81158e-50	Basal_Aberrant	Cdk6
Tcf31	4.12969e-54	0.310004	0.687	0.501	1.15623e-49	Basal_Aberrant	Tcf3
Orc2	4.25538e-54	0.282305	0.523	0.336	1.19142e-49	Basal_Aberrant	Orc2
Dhx9	4.9663e-54	0.322014	0.821	0.686	1.39047e-49	Basal_Aberrant	Dhx9
Trip6	5.22885e-54	0.27616	0.632	0.429	1.46397e-49	Basal_Aberrant	Trip6
Slf1	8.9132e-54	0.26728	0.49	0.302	2.49552e-49	Basal_Aberrant	Slf1
Pnn	1.14967e-53	0.304068	0.904	0.807	3.21885e-49	Basal_Aberrant	Pnn
Smc1a1	1.68963e-53	0.313107	0.797	0.665	4.73064e-49	Basal_Aberrant	Smc1a
Gpc41	3.12383e-53	0.259886	0.394	0.213	8.74609e-49	Basal_Aberrant	Gpc4
Npepl1	5.10211e-53	0.29122	0.579	0.385	1.42849e-48	Basal_Aberrant	Npepl1
Itpa	5.34883e-53	0.293754	0.63	0.449	1.49757e-48	Basal_Aberrant	Itpa
Creb5	5.98432e-53	0.381237	0.536	0.348	1.67549e-48	Basal_Aberrant	Creb5
Fkbp9	1.37309e-52	0.286895	0.627	0.431	3.84438e-48	Basal_Aberrant	Fkbp9
Spats2l	2.29525e-52	0.318204	0.684	0.498	6.42625e-48	Basal_Aberrant	Spats2l
Snrpd2	3.34115e-52	0.256228	0.959	0.929	9.35456e-48	Basal_Aberrant	Snrpd2
Smo1	7.90397e-52	0.278253	0.677	0.479	2.21295e-47	Basal_Aberrant	Smo
Fkbp41	8.02334e-52	0.290161	0.849	0.741	2.24637e-47	Basal_Aberrant	Fkbp4
Prdx21	1.2405e-51	0.253864	0.971	0.974	3.47316e-47	Basal_Aberrant	Prdx2
Smoc22	1.65811e-51	0.329762	0.677	0.47	4.64239e-47	Basal_Aberrant	Smoc2
Tnks2	1.65903e-51	0.309397	0.716	0.556	4.64494e-47	Basal_Aberrant	Tnks2
Cdk2ap11	2.27691e-51	0.305609	0.685	0.512	6.37489e-47	Basal_Aberrant	Cdk2ap1
Ptprs1	4.84808e-51	0.270346	0.581	0.378	1.35737e-46	Basal_Aberrant	Ptprs
Tes1	5.53407e-51	0.256482	0.469	0.28	1.54943e-46	Basal_Aberrant	Tes
Ralgps2	8.42455e-51	0.319497	0.814	0.691	2.35871e-46	Basal_Aberrant	Ralgps2
Ube2i2	2.14896e-50	0.266203	0.966	0.929	6.01665e-46	Basal_Aberrant	Ube2i
Col7a11	4.98089e-50	0.267933	0.725	0.516	1.39455e-45	Basal_Aberrant	Col7a1
B230219D22Rik	7.24553e-50	0.302487	0.706	0.534	2.0286e-45	Basal_Aberrant	B230219D22Rik
Polr2m1	9.03327e-50	0.287559	0.869	0.777	2.52914e-45	Basal_Aberrant	Polr2m
1110004F10Rik	1.36565e-49	0.259818	0.94	0.916	3.82356e-45	Basal_Aberrant	1110004F10Rik
Fus1	1.38547e-49	0.26315	0.95	0.923	3.87905e-45	Basal_Aberrant	Fus
Mrpl13	2.46058e-49	0.304614	0.719	0.568	6.88913e-45	Basal_Aberrant	Mrpl13
Nrep	3.74748e-49	0.279348	0.42	0.244	1.04922e-44	Basal_Aberrant	Nrep
Brd31	1.66774e-48	0.294384	0.798	0.653	4.66933e-44	Basal_Aberrant	Brd3
Macf1	1.77578e-48	0.31731	0.721	0.566	4.97183e-44	Basal_Aberrant	Macf1
Tra2b1	2.00606e-48	0.269396	0.909	0.856	5.61656e-44	Basal_Aberrant	Tra2b
Nfic1	2.12705e-48	0.281733	0.688	0.496	5.95532e-44	Basal_Aberrant	Nfic
Rab12	2.66203e-48	0.279187	0.589	0.409	7.45316e-44	Basal_Aberrant	Rab12
Phf5a1	2.72952e-48	0.276561	0.865	0.768	7.6421e-44	Basal_Aberrant	Phf5a
Clstn11	3.80211e-48	0.294776	0.736	0.572	1.06451e-43	Basal_Aberrant	Clstn1
Tmem132a2	7.44084e-48	0.254012	0.622	0.413	2.08329e-43	Basal_Aberrant	Tmem132a
Irx11	7.70179e-48	0.254169	0.478	0.292	2.15635e-43	Basal_Aberrant	Irx1
Peg31	8.23329e-48	0.300489	0.671	0.488	2.30516e-43	Basal_Aberrant	Peg3
Rest1	1.48834e-47	0.294908	0.792	0.666	4.16705e-43	Basal_Aberrant	Rest
H2afy1	1.58501e-47	0.274995	0.936	0.884	4.43772e-43	Basal_Aberrant	H2afy
Cbx11	2.66184e-47	0.270722	0.849	0.739	7.45263e-43	Basal_Aberrant	Cbx1
Hnrnpdl1	4.77423e-47	0.278562	0.912	0.84	1.33669e-42	Basal_Aberrant	Hnrnpdl
Gtf3a	1.00097e-46	0.265315	0.735	0.565	2.80252e-42	Basal_Aberrant	Gtf3a
Actl6a1	1.09647e-46	0.276218	0.724	0.57	3.06989e-42	Basal_Aberrant	Actl6a
Fbrsl1	1.23146e-46	0.252705	0.498	0.32	3.44784e-42	Basal_Aberrant	Fbrsl1
Mbd31	1.99429e-46	0.276367	0.879	0.772	5.58361e-42	Basal_Aberrant	Mbd3
Lsm21	1.11376e-45	0.269577	0.799	0.666	3.11831e-41	Basal_Aberrant	Lsm2
Mlec	1.32185e-45	0.326707	0.623	0.467	3.7009e-41	Basal_Aberrant	Mlec
Ppm1g1	1.69561e-45	0.294777	0.63	0.487	4.74737e-41	Basal_Aberrant	Ppm1g
Ptges31	2.14513e-45	0.285829	0.889	0.819	6.00593e-41	Basal_Aberrant	Ptges3
Prkcdbp1	3.05119e-45	0.255321	0.7	0.494	8.54272e-41	Basal_Aberrant	Prkcdbp
Mettl91	3.76652e-45	0.271373	0.826	0.699	1.05455e-40	Basal_Aberrant	Mettl9
Erbb2ip2	3.88829e-45	0.302518	0.844	0.722	1.08864e-40	Basal_Aberrant	Erbb2ip
Lsm41	1.13737e-44	0.258063	0.932	0.886	3.18441e-40	Basal_Aberrant	Lsm4
Nono1	1.16503e-44	0.272563	0.86	0.742	3.26185e-40	Basal_Aberrant	Nono
G3bp21	1.5235e-44	0.255501	0.786	0.655	4.26549e-40	Basal_Aberrant	G3bp2
Cdh31	3.01435e-44	0.251565	0.666	0.477	8.43959e-40	Basal_Aberrant	Cdh3
Lsm51	6.23428e-44	0.279074	0.741	0.6	1.74547e-39	Basal_Aberrant	Lsm5
Rbbp71	9.38729e-44	0.282863	0.749	0.606	2.62825e-39	Basal_Aberrant	Rbbp7
Rfc11	1.68118e-43	0.281886	0.646	0.495	4.70697e-39	Basal_Aberrant	Rfc1
Thrap31	3.23171e-43	0.268112	0.904	0.831	9.04815e-39	Basal_Aberrant	Thrap3
Qk2	5.48548e-43	0.255143	0.867	0.747	1.53582e-38	Basal_Aberrant	Qk
Svbp	7.69252e-43	0.264732	0.824	0.691	2.15375e-38	Basal_Aberrant	Svbp
Ptbp1	5.26833e-42	0.279436	0.854	0.74	1.47503e-37	Basal_Aberrant	Ptbp1
Smarce12	1.60299e-41	0.250396	0.899	0.814	4.48806e-37	Basal_Aberrant	Smarce1
Tnfrsf12a	4.08044e-41	0.252124	0.496	0.326	1.14244e-36	Basal_Aberrant	Tnfrsf12a
Fam213a3	4.88314e-41	0.261354	0.74	0.543	1.36718e-36	Basal_Aberrant	Fam213a
Ubtf	9.44663e-41	0.259045	0.899	0.807	2.64487e-36	Basal_Aberrant	Ubtf
Add3	9.9591e-41	0.283897	0.639	0.483	2.78835e-36	Basal_Aberrant	Add3
Nxf1	1.11573e-40	0.274131	0.794	0.662	3.12382e-36	Basal_Aberrant	Nxf1
Bcl11b	1.18974e-40	0.303323	0.864	0.762	3.33104e-36	Basal_Aberrant	Bcl11b
Tanc2	2.05315e-40	0.261473	0.573	0.399	5.7484e-36	Basal_Aberrant	Tanc2
Litaf	7.08616e-40	0.276597	0.689	0.549	1.98398e-35	Basal_Aberrant	Litaf
Scaf111	1.92879e-39	0.257146	0.908	0.833	5.40022e-35	Basal_Aberrant	Scaf11
Sae11	5.24913e-39	0.252904	0.678	0.538	1.46965e-34	Basal_Aberrant	Sae1
Glud1	5.58235e-39	0.254781	0.708	0.546	1.56295e-34	Basal_Aberrant	Glud1
Egln1	7.12048e-39	0.282045	0.754	0.626	1.99359e-34	Basal_Aberrant	Egln1
Rbmxl11	1.30098e-38	0.255608	0.692	0.544	3.64249e-34	Basal_Aberrant	Rbmxl1
Ndufa111	3.04896e-38	0.255842	0.884	0.822	8.53648e-34	Basal_Aberrant	Ndufa11
Ptov11	5.57483e-38	0.253376	0.875	0.808	1.56084e-33	Basal_Aberrant	Ptov1
Col12a1	8.71257e-38	0.254881	0.415	0.261	2.43934e-33	Basal_Aberrant	Col12a1
Gnb1	1.18243e-37	0.261183	0.86	0.767	3.31057e-33	Basal_Aberrant	Gnb1
Tmem1671	1.79855e-37	0.264152	0.827	0.753	5.03557e-33	Basal_Aberrant	Tmem167
Chrac1	2.07738e-36	0.250165	0.777	0.658	5.81625e-32	Basal_Aberrant	Chrac1
Tuba1a	6.16385e-36	0.275188	0.502	0.351	1.72575e-31	Basal_Aberrant	Tuba1a
Cenpb	1.19281e-35	0.261351	0.765	0.628	3.33963e-31	Basal_Aberrant	Cenpb
Ppp2cb	4.63013e-35	0.26535	0.715	0.574	1.29634e-30	Basal_Aberrant	Ppp2cb
Ssbp21	1.30793e-34	0.250231	0.812	0.703	3.66193e-30	Basal_Aberrant	Ssbp2
Agap3	3.03289e-34	0.253722	0.74	0.605	8.49149e-30	Basal_Aberrant	Agap3
Ucp21	5.73198e-34	0.251356	0.548	0.392	1.60484e-29	Basal_Aberrant	Ucp2
Mbnl1	7.95567e-34	0.252221	0.739	0.612	2.22743e-29	Basal_Aberrant	Mbnl1
Tmem256	1.11662e-33	0.254477	0.773	0.667	3.1263e-29	Basal_Aberrant	Tmem256
2900026A02Rik	2.28427e-33	0.255957	0.652	0.504	6.39551e-29	Basal_Aberrant	2900026A02Rik
Calr	3.58684e-31	0.271274	0.896	0.854	1.00424e-26	Basal_Aberrant	Calr
Wnt7b	2.44505e-30	0.291631	0.708	0.602	6.84564e-26	Basal_Aberrant	Wnt7b
Flrt31	6.3492e-29	0.287566	0.523	0.396	1.77765e-24	Basal_Aberrant	Flrt3
Hmgcs21	2.31353e-26	0.338554	0.284	0.175	6.47743e-22	Basal_Aberrant	Hmgcs2
Igfbp41	1.58697e-24	0.302004	0.376	0.257	4.44319e-20	Basal_Aberrant	Igfbp4
Pou3f1	2.91991e-20	0.33169	0.885	0.861	8.17516e-16	Basal_Aberrant	Pou3f1
Clca3a2	0	1.74229	0.91	0.513	0	Transition 1	Clca3a2
Ly6d	0	1.69687	0.999	0.943	0	Transition 1	Ly6d
Lgals3	0	1.2845	0.995	0.85	0	Transition 1	Lgals3
BC100530	0	1.26619	0.995	0.923	0	Transition 1	BC100530
Krt1	0	1.08849	0.996	0.945	0	Transition 1	Krt1
Sfn	0	0.965648	1	0.967	0	Transition 1	Sfn
Krtdap	0	0.9457	1	0.969	0	Transition 1	Krtdap
Perp	0	0.86132	1	0.999	0	Transition 1	Perp
Itm2b	0	0.720604	1	0.998	0	Transition 1	Itm2b
Capns2	6.76321e-285	0.900549	0.965	0.697	1.89356e-280	Transition 1	Capns2
Stfa3	3.1016e-276	1.03527	0.994	0.938	8.68387e-272	Transition 1	Stfa3
Mafb	1.57934e-271	0.964984	0.98	0.773	4.42184e-267	Transition 1	Mafb
Fabp5	2.72997e-269	0.961425	0.976	0.784	7.64338e-265	Transition 1	Fabp5
Rab25	1.68622e-255	0.809487	0.915	0.487	4.72107e-251	Transition 1	Rab25
Jup	3.90792e-253	0.764911	0.994	0.83	1.09414e-248	Transition 1	Jup
Npl	2.47642e-252	0.732414	0.73	0.283	6.93349e-248	Transition 1	Npl
Anxa1	2.93893e-243	0.857656	0.992	0.914	8.22842e-239	Transition 1	Anxa1
Gcat	4.87121e-234	0.74425	0.837	0.434	1.36384e-229	Transition 1	Gcat
S100a11	7.81617e-230	0.605481	1	0.992	2.18837e-225	Transition 1	S100a11
Calm4	3.54374e-229	0.485845	0.987	0.841	9.92176e-225	Transition 1	Calm4
Zfp750	3.00398e-228	0.616928	0.652	0.237	8.41055e-224	Transition 1	Zfp750
Ctsc	2.18171e-221	0.812877	0.661	0.3	6.10835e-217	Transition 1	Ctsc
Krt10	5.64836e-221	0.598255	1	0.978	1.58143e-216	Transition 1	Krt10
Gltp	3.30695e-214	0.554315	0.976	0.773	9.25881e-210	Transition 1	Gltp
Serpinb5	5.03869e-214	0.664007	0.992	0.926	1.41073e-209	Transition 1	Serpinb5
Cdkn1a	3.55179e-206	0.737916	0.923	0.56	9.9443e-202	Transition 1	Cdkn1a
Dmkn	3.09396e-203	0.551775	1	0.995	8.66247e-199	Transition 1	Dmkn
Lypd3	1.03206e-193	0.695415	0.832	0.424	2.88956e-189	Transition 1	Lypd3
Ezr	7.97025e-189	0.657728	0.948	0.729	2.23151e-184	Transition 1	Ezr
Dsc3	2.45595e-186	0.735755	0.978	0.896	6.87618e-182	Transition 1	Dsc3
Fam162a	7.55367e-183	0.73782	0.983	0.879	2.11488e-178	Transition 1	Fam162a
Klf5	1.87788e-182	0.723418	0.968	0.797	5.25769e-178	Transition 1	Klf5
Lgals7	3.55159e-180	0.416261	1	1	9.94375e-176	Transition 1	Lgals7
Eif6	4.00323e-180	0.572893	0.98	0.889	1.12082e-175	Transition 1	Eif6
S100a16	1.27382e-178	0.535504	0.994	0.956	3.56645e-174	Transition 1	S100a16
Rhov	1.20774e-174	0.546165	0.55	0.205	3.38142e-170	Transition 1	Rhov
Pycard	4.50516e-163	0.709633	0.83	0.567	1.26135e-158	Transition 1	Pycard
Dsg1a	1.14415e-159	0.462573	0.833	0.456	3.20339e-155	Transition 1	Dsg1a
Krt16	2.29067e-158	1.54851	0.514	0.207	6.41341e-154	Transition 1	Krt16
Tmprss4	6.81087e-158	0.457372	0.649	0.251	1.90691e-153	Transition 1	Tmprss4
Pkp1	7.35726e-155	0.509818	0.985	0.904	2.05989e-150	Transition 1	Pkp1
Endou	5.52593e-154	0.584086	0.846	0.53	1.54715e-149	Transition 1	Endou
Gadl1	7.6354e-149	0.445044	0.392	0.126	2.13776e-144	Transition 1	Gadl1
Aqp3	4.50615e-148	0.708271	0.895	0.612	1.26163e-143	Transition 1	Aqp3
Serbp1	7.43948e-146	0.335667	1	0.997	2.08291e-141	Transition 1	Serbp1
H2afj	1.43025e-144	0.511651	0.989	0.933	4.00442e-140	Transition 1	H2afj
Trim29	1.68351e-136	0.515216	0.989	0.918	4.7135e-132	Transition 1	Trim29
Barx2	2.25452e-136	0.519886	0.897	0.586	6.31222e-132	Transition 1	Barx2
Sdr16c5	1.21149e-135	0.456156	0.56	0.251	3.39194e-131	Transition 1	Sdr16c5
Dsp	1.04251e-133	0.479798	1	0.986	2.91883e-129	Transition 1	Dsp
Il34	1.64334e-131	0.38505	0.379	0.133	4.60103e-127	Transition 1	Il34
Tmem45a	2.6261e-131	0.576797	0.639	0.302	7.35256e-127	Transition 1	Tmem45a
Eif5a	1.27155e-130	0.410517	0.999	0.988	3.56008e-126	Transition 1	Eif5a
Tmem238	1.57799e-128	0.520334	0.712	0.445	4.41806e-124	Transition 1	Tmem238
Mif	8.03436e-128	0.426465	0.993	0.967	2.24946e-123	Transition 1	Mif
Bzw1	5.80824e-127	0.497516	0.98	0.94	1.62619e-122	Transition 1	Bzw1
Eif4ebp1	3.82504e-123	0.518229	0.729	0.474	1.07093e-118	Transition 1	Eif4ebp1
Ak2	6.2993e-123	0.477131	0.931	0.803	1.76368e-118	Transition 1	Ak2
Cebpa	3.17516e-122	0.433156	0.792	0.474	8.88981e-118	Transition 1	Cebpa
Gsto1	6.74285e-121	0.492765	0.889	0.68	1.88786e-116	Transition 1	Gsto1
Polr1d	7.56614e-121	0.425816	0.989	0.955	2.11837e-116	Transition 1	Polr1d
Hspd1	1.10213e-118	0.493751	0.924	0.818	3.08575e-114	Transition 1	Hspd1
Csta1	2.43666e-117	0.458728	0.81	0.541	6.82217e-113	Transition 1	Csta1
Cst3	8.6965e-117	0.401524	0.993	0.967	2.43485e-112	Transition 1	Cst3
Tacstd2	2.08847e-115	0.505086	0.949	0.826	5.84729e-111	Transition 1	Tacstd2
Them5	2.38541e-113	0.377889	0.557	0.24	6.67866e-109	Transition 1	Them5
Urah	2.08392e-111	0.61973	0.927	0.724	5.83457e-107	Transition 1	Urah
Skint1	2.43005e-111	0.431339	0.451	0.194	6.80366e-107	Transition 1	Skint1
Eef2k	7.50909e-108	0.483429	0.773	0.546	2.10239e-103	Transition 1	Eef2k
Srm	1.33973e-105	0.456187	0.742	0.508	3.75098e-101	Transition 1	Srm
Herpud1	3.3689e-105	0.428237	0.597	0.317	9.43225e-101	Transition 1	Herpud1
Il20rb	1.53034e-103	0.392057	0.559	0.287	4.28463e-99	Transition 1	Il20rb
Agpat3	1.40356e-102	0.395069	0.701	0.415	3.92968e-98	Transition 1	Agpat3
Ablim1	2.52272e-102	0.360702	0.801	0.481	7.06312e-98	Transition 1	Ablim1
Ncl	3.79259e-101	0.379395	0.999	0.991	1.06185e-96	Transition 1	Ncl
Pkm	2.13928e-100	0.418661	0.964	0.877	5.98956e-96	Transition 1	Pkm
Ldha	6.74797e-100	0.475974	0.942	0.832	1.8893e-95	Transition 1	Ldha
Gnl3	1.04893e-99	0.453132	0.795	0.581	2.93679e-95	Transition 1	Gnl3
Eif4a1	2.75908e-99	0.319253	0.997	0.985	7.72487e-95	Transition 1	Eif4a1
Nsun2	5.88272e-98	0.445577	0.82	0.632	1.64704e-93	Transition 1	Nsun2
Aldoa	1.51096e-97	0.527236	0.936	0.801	4.23039e-93	Transition 1	Aldoa
Metrnl	1.65568e-95	0.27199	0.536	0.249	4.63558e-91	Transition 1	Metrnl
Nop10	1.82835e-95	0.432359	0.899	0.742	5.11901e-91	Transition 1	Nop10
Pou3f11	7.63427e-95	0.639551	0.956	0.846	2.13744e-90	Transition 1	Pou3f1
Slc31a2	2.63145e-94	0.439735	0.589	0.335	7.36754e-90	Transition 1	Slc31a2
Mgst1	5.09186e-94	0.48206	0.473	0.231	1.42562e-89	Transition 1	Mgst1
Hes1	2.04985e-91	0.743167	0.741	0.526	5.73917e-87	Transition 1	Hes1
Kdm5b	3.62221e-88	0.382099	0.87	0.648	1.01415e-83	Transition 1	Kdm5b
Clca2	1.78588e-87	0.406698	0.344	0.145	5.0001e-83	Transition 1	Clca2
S100a14	2.33376e-87	0.415451	0.984	0.931	6.53407e-83	Transition 1	S100a14
Degs1	4.77316e-87	0.393856	0.86	0.678	1.33639e-82	Transition 1	Degs1
Mt11	7.88658e-86	0.576308	0.968	0.956	2.20808e-81	Transition 1	Mt1
Notch3	1.0863e-84	0.277868	0.316	0.127	3.04142e-80	Transition 1	Notch3
Rab3d	3.21638e-82	0.365884	0.678	0.43	9.00521e-78	Transition 1	Rab3d
Ovol1	3.34773e-81	0.356832	0.452	0.23	9.37298e-77	Transition 1	Ovol1
Mettl7a1	8.07113e-80	0.304523	0.374	0.173	2.25975e-75	Transition 1	Mettl7a1
2610528J11Rik	1.78574e-79	0.277374	0.365	0.167	4.9997e-75	Transition 1	2610528J11Rik
Myc	4.26645e-78	0.318019	0.417	0.207	1.19452e-73	Transition 1	Myc
Wdr61	5.84301e-77	0.471326	0.754	0.559	1.63593e-72	Transition 1	Wdr61
Cebpb	1.76641e-76	0.255212	0.827	0.581	4.94561e-72	Transition 1	Cebpb
Uqcr11	5.77091e-76	0.334691	0.981	0.921	1.61574e-71	Transition 1	Uqcr11
Eef1d	7.67313e-76	0.332441	0.976	0.93	2.14832e-71	Transition 1	Eef1d
Tomm5	1.67583e-74	0.370544	0.924	0.824	4.692e-70	Transition 1	Tomm5
Rnh1	2.54282e-74	0.380827	0.936	0.837	7.11939e-70	Transition 1	Rnh1
Ptgs1	3.38036e-73	0.376981	0.406	0.194	9.46432e-69	Transition 1	Ptgs1
Dbi	3.46011e-73	0.50406	0.965	0.909	9.68761e-69	Transition 1	Dbi
Ostf1	1.57111e-72	0.361317	0.783	0.566	4.3988e-68	Transition 1	Ostf1
Ybx3	2.49239e-72	0.307857	0.987	0.963	6.9782e-68	Transition 1	Ybx3
Sdc1	5.8235e-72	0.388817	0.888	0.723	1.63046e-67	Transition 1	Sdc1
Esrp2	5.78546e-70	0.310304	0.492	0.275	1.61981e-65	Transition 1	Esrp2
Ankrd22	3.11498e-69	0.271268	0.359	0.174	8.72133e-65	Transition 1	Ankrd22
Dynll1	4.54081e-69	0.391869	0.985	0.938	1.27134e-64	Transition 1	Dynll1
Irx3	6.61209e-69	0.408904	0.42	0.222	1.85125e-64	Transition 1	Irx3
Pvrl1	7.00209e-69	0.300463	0.565	0.338	1.96045e-64	Transition 1	Pvrl1
Acad9	2.70227e-68	0.331978	0.623	0.412	7.56583e-64	Transition 1	Acad9
Nhp2	1.19082e-65	0.312045	0.924	0.821	3.33405e-61	Transition 1	Nhp2
Ckmt11	9.83564e-64	0.365119	0.828	0.676	2.75378e-59	Transition 1	Ckmt1
Anxa8	1.10516e-63	0.483511	0.916	0.814	3.09423e-59	Transition 1	Anxa8
Tmem147	1.1612e-63	0.329157	0.888	0.793	3.25114e-59	Transition 1	Tmem147
Maf	1.52642e-63	0.386889	0.326	0.157	4.27366e-59	Transition 1	Maf
Car13	1.12068e-62	0.291343	0.513	0.299	3.13767e-58	Transition 1	Car13
Nop16	1.70859e-62	0.308847	0.559	0.362	4.78371e-58	Transition 1	Nop16
Tiam1	3.64149e-62	0.320992	0.808	0.63	1.01954e-57	Transition 1	Tiam1
Anxa7	4.20897e-62	0.347514	0.839	0.678	1.17843e-57	Transition 1	Anxa7
Pim3	2.06675e-61	0.334182	0.678	0.471	5.78648e-57	Transition 1	Pim3
Lamtor2	1.06547e-60	0.32023	0.858	0.742	2.9831e-56	Transition 1	Lamtor2
Atp6v1e1	1.14565e-60	0.364268	0.837	0.649	3.2076e-56	Transition 1	Atp6v1e1
Ddx21	3.50121e-60	0.411635	0.783	0.604	9.80268e-56	Transition 1	Ddx21
Atad3a	2.34589e-59	0.304247	0.581	0.384	6.56803e-55	Transition 1	Atad3a
Smagp	1.2421e-58	0.258647	0.587	0.348	3.47762e-54	Transition 1	Smagp
Lancl1	1.53033e-58	0.335944	0.633	0.454	4.28463e-54	Transition 1	Lancl1
Stfa1	1.10353e-56	1.57425	0.635	0.622	3.08965e-52	Transition 1	Stfa1
Ces2g	7.29086e-56	0.2703	0.5	0.3	2.0413e-51	Transition 1	Ces2g
Atp6v0e	9.56759e-56	0.29018	0.95	0.846	2.67873e-51	Transition 1	Atp6v0e
Il17rc	1.09631e-55	0.31581	0.557	0.355	3.06944e-51	Transition 1	Il17rc
Atp1a1	5.59002e-54	0.35713	0.911	0.779	1.56509e-49	Transition 1	Atp1a1
Ftsj3	9.27858e-54	0.287964	0.557	0.378	2.59782e-49	Transition 1	Ftsj3
Wdr43	1.05852e-53	0.334521	0.74	0.58	2.96365e-49	Transition 1	Wdr43
Palmd	1.66693e-53	0.313428	0.571	0.381	4.66708e-49	Transition 1	Palmd
Cwh43	5.17717e-52	0.369855	0.512	0.332	1.4495e-47	Transition 1	Cwh43
Sltm	7.29805e-52	0.336586	0.759	0.583	2.04331e-47	Transition 1	Sltm
1810037I17Rik	1.40775e-51	0.346454	0.719	0.526	3.94141e-47	Transition 1	1810037I17Rik
Ahnak1	1.91295e-51	0.343925	0.995	0.981	5.35587e-47	Transition 1	Ahnak
Ccdc115	5.96434e-51	0.276785	0.571	0.396	1.6699e-46	Transition 1	Ccdc115
Ehd4	1.04367e-50	0.321711	0.47	0.295	2.92208e-46	Transition 1	Ehd4
BC117090	1.21239e-50	0.289691	0.33	0.167	3.39444e-46	Transition 1	BC117090
Tuba4a	2.88031e-50	0.290127	0.74	0.56	8.0643e-46	Transition 1	Tuba4a
Rcan1	6.55915e-50	0.311682	0.661	0.504	1.83643e-45	Transition 1	Rcan1
Gm16136	1.24334e-49	0.306117	0.781	0.633	3.4811e-45	Transition 1	Gm16136
Pfkl	1.25603e-49	0.282543	0.423	0.257	3.51663e-45	Transition 1	Pfkl
Sowahc	1.92332e-49	0.2588	0.496	0.321	5.38492e-45	Transition 1	Sowahc
Sod2	2.21814e-49	0.295738	0.697	0.539	6.21034e-45	Transition 1	Sod2
Xdh	7.42581e-49	0.256136	0.332	0.181	2.07908e-44	Transition 1	Xdh
Hacd2	6.48039e-48	0.289914	0.647	0.473	1.81438e-43	Transition 1	Hacd2
Klc3	9.82169e-48	0.260063	0.712	0.523	2.74988e-43	Transition 1	Klc3
Slc39a8	1.23623e-47	0.257749	0.441	0.269	3.4612e-43	Transition 1	Slc39a8
Reep4	1.59975e-47	0.281049	0.861	0.733	4.47899e-43	Transition 1	Reep4
Kcnk7	2.08058e-47	0.266128	0.524	0.351	5.82521e-43	Transition 1	Kcnk7
Mrpl57	2.615e-47	0.274592	0.908	0.806	7.32146e-43	Transition 1	Mrpl57
Nrarp	3.84511e-47	0.314803	0.608	0.436	1.07655e-42	Transition 1	Nrarp
Pop5	8.27954e-47	0.274734	0.766	0.644	2.31811e-42	Transition 1	Pop5
Emp1	1.45942e-46	0.341056	0.879	0.724	4.08607e-42	Transition 1	Emp1
Tns4	3.06187e-46	0.311328	0.405	0.237	8.57263e-42	Transition 1	Tns4
1110008F13Rik	3.92704e-46	0.281588	0.886	0.814	1.09949e-41	Transition 1	1110008F13Rik
Stard10	4.91967e-46	0.292739	0.787	0.659	1.37741e-41	Transition 1	Stard10
Atp6v0b	1.89516e-45	0.262093	0.778	0.594	5.30606e-41	Transition 1	Atp6v0b
Cd109	2.81748e-45	0.293876	0.795	0.661	7.88838e-41	Transition 1	Cd109
Abhd5	2.88288e-45	0.290116	0.548	0.368	8.07148e-41	Transition 1	Abhd5
Sgpp1	5.20297e-45	0.253638	0.587	0.395	1.45673e-40	Transition 1	Sgpp1
Pa2g4	2.24044e-44	0.283873	0.894	0.817	6.27277e-40	Transition 1	Pa2g4
Nop56	2.92321e-44	0.28596	0.693	0.529	8.18439e-40	Transition 1	Nop56
Gng12	4.61491e-44	0.264038	0.729	0.58	1.29208e-39	Transition 1	Gng12
Ppa1	7.3069e-44	0.273458	0.571	0.405	2.04579e-39	Transition 1	Ppa1
Hk2	6.10356e-43	0.438527	0.416	0.257	1.70888e-38	Transition 1	Hk2
Psap1	3.12349e-42	0.259165	0.941	0.887	8.74514e-38	Transition 1	Psap
Plek2	3.80121e-42	0.265551	0.651	0.487	1.06426e-37	Transition 1	Plek2
Nolc1	1.12088e-41	0.293709	0.675	0.534	3.13824e-37	Transition 1	Nolc1
Cd3eap	2.62944e-41	0.26714	0.585	0.425	7.3619e-37	Transition 1	Cd3eap
Hpgds	5.88422e-41	0.342292	0.416	0.267	1.64746e-36	Transition 1	Hpgds
Erp29	1.54476e-40	0.270816	0.882	0.776	4.32502e-36	Transition 1	Erp29
Mrpl36	3.25157e-40	0.256569	0.621	0.468	9.10374e-36	Transition 1	Mrpl36
Polb	3.96103e-40	0.259933	0.572	0.408	1.10901e-35	Transition 1	Polb
Nab1	1.35752e-39	0.310052	0.731	0.629	3.80079e-35	Transition 1	Nab1
Ahnak21	1.52046e-39	0.311762	0.888	0.738	4.25697e-35	Transition 1	Ahnak2
Dkc1	1.18672e-38	0.253242	0.677	0.54	3.32258e-34	Transition 1	Dkc1
Plbd1	1.61436e-38	0.259131	0.59	0.418	4.51988e-34	Transition 1	Plbd1
Tbc1d10a	3.53247e-38	0.259745	0.624	0.483	9.89022e-34	Transition 1	Tbc1d10a
Higd1a	3.6245e-38	0.489813	0.856	0.781	1.01479e-33	Transition 1	Higd1a
Npm3	8.54974e-38	0.266313	0.801	0.684	2.39376e-33	Transition 1	Npm3
Gar1	2.8522e-36	0.250016	0.684	0.554	7.98559e-32	Transition 1	Gar1
Rab38	5.29105e-36	0.250963	0.72	0.563	1.48139e-31	Transition 1	Rab38
Exosc7	8.78879e-36	0.254507	0.672	0.543	2.46068e-31	Transition 1	Exosc7
Cct3	5.4662e-35	0.25288	0.895	0.854	1.53043e-30	Transition 1	Cct3
Ebna1bp2	1.01894e-34	0.256118	0.689	0.567	2.85282e-30	Transition 1	Ebna1bp2
Ndufa4l2	1.19301e-34	0.580899	0.458	0.318	3.3402e-30	Transition 1	Ndufa4l2
Slco3a1	2.1152e-34	0.260055	0.581	0.428	5.92215e-30	Transition 1	Slco3a1
Zfp36	1.34992e-33	0.273555	0.574	0.422	3.77952e-29	Transition 1	Zfp36
Hagh	1.62532e-33	0.254674	0.635	0.494	4.55057e-29	Transition 1	Hagh
Arf6	7.02541e-33	0.254518	0.783	0.665	1.96697e-28	Transition 1	Arf6
Foxn3	1.78866e-32	0.253697	0.786	0.668	5.00789e-28	Transition 1	Foxn3
Fgfbp1	4.96417e-32	0.34316	0.859	0.773	1.38987e-27	Transition 1	Fgfbp1
Gja1	5.32919e-32	0.280723	0.833	0.749	1.49207e-27	Transition 1	Gja1
Sat1	1.78963e-30	0.278194	0.648	0.521	5.0106e-26	Transition 1	Sat1
Gm10036	2.65051e-30	0.375905	0.517	0.368	7.42089e-26	Transition 1	Gm10036
Pgam1	4.0628e-30	0.270194	0.794	0.694	1.1375e-25	Transition 1	Pgam1
Tpi1	7.71576e-30	0.292372	0.837	0.737	2.16026e-25	Transition 1	Tpi1
Ralbp1	8.56865e-30	0.253924	0.904	0.799	2.39905e-25	Transition 1	Ralbp1
2610528A11Rik	1.5289e-29	0.251325	0.288	0.169	4.2806e-25	Transition 1	2610528A11Rik
Fam46a	2.22795e-28	0.257356	0.483	0.35	6.2378e-24	Transition 1	Fam46a
Por	4.11171e-28	0.286633	0.463	0.331	1.1512e-23	Transition 1	Por
Ptges	1.10065e-27	0.319422	0.349	0.237	3.08161e-23	Transition 1	Ptges
Egln3	5.87306e-25	0.321375	0.321	0.213	1.64434e-20	Transition 1	Egln3
Snhg6	1.22359e-24	0.25601	0.59	0.459	3.42581e-20	Transition 1	Snhg6
Clip1	1.93859e-24	0.254208	0.661	0.531	5.42768e-20	Transition 1	Clip1
Ppp1r14c1	1.91257e-21	0.274706	0.773	0.694	5.35481e-17	Transition 1	Ppp1r14c
Rps28	3.08175e-19	0.307433	0.999	0.995	8.62829e-15	Transition 1	Rps28
Ndrg1	5.76025e-18	0.328484	0.322	0.237	1.61275e-13	Transition 1	Ndrg1
Rpl23a	3.86806e-16	0.301931	1	0.991	1.08298e-11	Transition 1	Rpl23a
Rpl31	3.56746e-15	0.269561	0.999	0.993	9.98818e-11	Transition 1	Rpl31
Tsc22d3	2.27859e-12	0.294185	0.382	0.297	6.37958e-08	Transition 1	Tsc22d3
Sostdc12	3.10079e-05	0.263125	0.476	0.424	0.86816	Transition 1	Sostdc1
Krt172	0.000115659	0.451871	0.766	0.799	1	Transition 1	Krt17
Klk7	0	3.58154	0.903	0.174	0	Transition 2	Klk7
Krt7	0	2.41201	0.787	0.098	0	Transition 2	Krt7
Gsdma	0	1.95098	0.764	0.072	0	Transition 2	Gsdma
Cpe	0	1.70018	0.78	0.043	0	Transition 2	Cpe
Nebl	0	1.64887	0.806	0.131	0	Transition 2	Nebl
Atp6v1c2	0	1.54519	0.609	0.033	0	Transition 2	Atp6v1c2
Alox12e	0	1.33574	0.64	0.042	0	Transition 2	Alox12e
Foxq1	0	1.22407	0.619	0.033	0	Transition 2	Foxq1
Bbox1	0	1.19911	0.685	0.068	0	Transition 2	Bbox1
Cmtm8	0	1.08401	0.612	0.027	0	Transition 2	Cmtm8
Sulf2	0	0.997686	0.661	0.082	0	Transition 2	Sulf2
Gata6	0	0.925951	0.465	0.02	0	Transition 2	Gata6
Prss22	0	0.747663	0.378	0.016	0	Transition 2	Prss22
Usp43	0	0.52496	0.412	0.02	0	Transition 2	Usp43
Krt77	3.63054e-307	1.70052	0.633	0.073	1.01648e-302	Transition 2	Krt77
Nupr1	2.37287e-298	2.57535	0.895	0.201	6.64357e-294	Transition 2	Nupr1
Rarres1	3.42431e-298	1.70526	0.638	0.079	9.58738e-294	Transition 2	Rarres1
Krt23	1.01496e-290	0.844799	0.344	0.016	2.84169e-286	Transition 2	Krt23
Sdr16c6	4.1495e-288	2.10002	0.927	0.228	1.16178e-283	Transition 2	Sdr16c6
Penk	2.20834e-283	2.76164	0.9	0.236	6.18292e-279	Transition 2	Penk
Cyfip2	6.05453e-282	0.67343	0.399	0.026	1.69515e-277	Transition 2	Cyfip2
Krt79	2.94879e-281	5.65423	0.99	0.382	8.25603e-277	Transition 2	Krt79
Fam84a	5.75082e-281	1.30697	0.756	0.13	1.61011e-276	Transition 2	Fam84a
Tspan33	1.05148e-279	0.348616	0.262	0.008	2.94393e-275	Transition 2	Tspan33
Bik	1.15159e-273	0.412535	0.294	0.012	3.22421e-269	Transition 2	Bik
Arg2	2.11168e-270	1.37647	0.808	0.155	5.91229e-266	Transition 2	Arg2
Gdpd1	5.15327e-268	0.918481	0.549	0.062	1.44281e-263	Transition 2	Gdpd1
Hsd17b2	8.33896e-261	1.02438	0.475	0.044	2.33474e-256	Transition 2	Hsd17b2
Gadd45g	1.83218e-255	2.72307	0.892	0.258	5.12973e-251	Transition 2	Gadd45g
Cttnbp2	2.00608e-250	0.870826	0.517	0.059	5.61661e-246	Transition 2	Cttnbp2
Calml3	5.03608e-249	1.61409	0.656	0.097	1.41e-244	Transition 2	Calml3
Dpysl3	6.31104e-247	0.882137	0.399	0.031	1.76697e-242	Transition 2	Dpysl3
Sepp1	1.98918e-244	1.58513	0.801	0.178	5.5693e-240	Transition 2	Sepp1
Slc40a1	9.50414e-228	0.981134	0.64	0.104	2.66097e-223	Transition 2	Slc40a1
Irak3	8.56915e-226	0.641253	0.402	0.036	2.39919e-221	Transition 2	Irak3
Tgfa	6.64372e-219	0.473102	0.354	0.027	1.86011e-214	Transition 2	Tgfa
Ndrg2	8.81709e-215	1.63634	0.819	0.223	2.46861e-210	Transition 2	Ndrg2
Nfe2l3	9.92071e-213	0.794257	0.512	0.068	2.7776e-208	Transition 2	Nfe2l3
Hspb1	6.02445e-210	3.06867	0.987	0.515	1.68673e-205	Transition 2	Hspb1
Teddm3	1.99481e-208	1.41791	0.488	0.064	5.58508e-204	Transition 2	Teddm3
Gjb6	5.49948e-208	0.841577	0.462	0.055	1.53974e-203	Transition 2	Gjb6
Gm42711	6.92993e-208	0.550797	0.333	0.025	1.94024e-203	Transition 2	Gm42711
Rdh12	7.00831e-208	1.17616	0.822	0.203	1.96219e-203	Transition 2	Rdh12
Cldn4	1.46608e-202	0.766392	0.507	0.068	4.10473e-198	Transition 2	Cldn4
Arl4a	6.98953e-202	2.29516	0.969	0.611	1.95693e-197	Transition 2	Arl4a
Gjb2	5.46362e-198	1.64941	0.638	0.131	1.5297e-193	Transition 2	Gjb2
Acot1	4.66781e-197	1.82397	0.89	0.326	1.30689e-192	Transition 2	Acot1
Sult2b1	6.22689e-196	1.25673	0.879	0.242	1.7434e-191	Transition 2	Sult2b1
Pcdh1	9.49939e-195	0.630258	0.465	0.059	2.65964e-190	Transition 2	Pcdh1
Runx1	9.51054e-194	1.43337	0.719	0.173	2.66276e-189	Transition 2	Runx1
Rassf9	2.29183e-193	1.4554	0.837	0.278	6.41667e-189	Transition 2	Rassf9
Gjb4	8.89721e-193	0.892431	0.643	0.119	2.49104e-188	Transition 2	Gjb4
Egr2	1.90386e-190	0.876687	0.451	0.057	5.33042e-186	Transition 2	Egr2
Pvrl4	7.25107e-187	1.19207	0.874	0.265	2.03015e-182	Transition 2	Pvrl4
Lpar3	8.60514e-185	0.409247	0.36	0.035	2.40927e-180	Transition 2	Lpar3
Grhl1	3.60716e-184	1.20613	0.864	0.27	1.00993e-179	Transition 2	Grhl1
Cebpa1	1.09592e-181	1.65895	0.953	0.512	3.06836e-177	Transition 2	Cebpa
Alcam	1.06327e-180	2.67671	0.911	0.445	2.97694e-176	Transition 2	Alcam
Ly6g6e	1.4336e-180	1.06295	0.706	0.156	4.01379e-176	Transition 2	Ly6g6e
Slc6a2	3.1441e-178	0.397176	0.349	0.033	8.80286e-174	Transition 2	Slc6a2
Pdlim4	7.81485e-178	1.59906	0.874	0.308	2.188e-173	Transition 2	Pdlim4
Vsig10	5.47493e-176	0.533155	0.412	0.051	1.53287e-171	Transition 2	Vsig10
Cacna2d2	2.02208e-173	0.957604	0.302	0.026	5.66141e-169	Transition 2	Cacna2d2
Fam134b	3.06322e-172	0.939504	0.643	0.136	8.57641e-168	Transition 2	Fam134b
Tmem159	6.49335e-170	0.961253	0.63	0.141	1.81801e-165	Transition 2	Tmem159
Psapl1	1.88547e-169	1.88081	0.753	0.214	5.27895e-165	Transition 2	Psapl1
Tnik	4.43217e-169	0.595153	0.462	0.068	1.24092e-164	Transition 2	Tnik
Cdc42ep4	4.69407e-167	1.1664	0.766	0.239	1.31425e-162	Transition 2	Cdc42ep4
Tgm5	6.93019e-167	0.777703	0.559	0.103	1.94032e-162	Transition 2	Tgm5
Blnk	1.99759e-160	0.356607	0.265	0.021	5.59286e-156	Transition 2	Blnk
Smim5	2.3506e-160	0.851364	0.64	0.148	6.5812e-156	Transition 2	Smim5
Unc5b	7.61247e-159	0.87814	0.501	0.089	2.13134e-154	Transition 2	Unc5b
Cebpb1	7.94209e-158	1.67019	0.974	0.609	2.22363e-153	Transition 2	Cebpb
Metrnl1	3.41144e-157	1.42252	0.832	0.276	9.55136e-153	Transition 2	Metrnl
Tspan13	1.96973e-156	0.411423	0.357	0.041	5.51486e-152	Transition 2	Tspan13
Ctsd	1.00926e-155	2.15104	0.979	0.798	2.82572e-151	Transition 2	Ctsd
Epcam	4.9278e-153	1.91753	0.984	0.744	1.37968e-148	Transition 2	Epcam
Trim291	7.74546e-153	1.22791	1	0.928	2.16857e-148	Transition 2	Trim29
Nudt17	2.1945e-152	0.651161	0.48	0.084	6.14416e-148	Transition 2	Nudt17
Asprv1	4.83214e-152	1.99989	0.945	0.459	1.3529e-147	Transition 2	Asprv1
Tmprss41	8.08214e-152	1.27259	0.882	0.297	2.26284e-147	Transition 2	Tmprss4
Pir	1.38644e-150	0.990324	0.58	0.13	3.88174e-146	Transition 2	Pir
Casz1	5.50111e-150	1.40318	0.948	0.529	1.5402e-145	Transition 2	Casz1
Barx21	9.6508e-150	1.41027	0.979	0.627	2.70203e-145	Transition 2	Barx2
Btbd3	1.40716e-149	1.20037	0.74	0.253	3.93978e-145	Transition 2	Btbd3
Capns21	6.19576e-149	1.47865	0.987	0.734	1.73469e-144	Transition 2	Capns2
1110008P14Rik	1.94564e-148	1.30126	0.856	0.322	5.4474e-144	Transition 2	1110008P14Rik
Zbtb7c	1.38476e-147	0.843053	0.669	0.176	3.87705e-143	Transition 2	Zbtb7c
Efna3	1.98518e-147	1.18612	0.871	0.328	5.55811e-143	Transition 2	Efna3
Scel	8.89545e-146	0.992883	0.735	0.222	2.49055e-141	Transition 2	Scel
Sprr1a	2.4708e-145	2.5651	0.383	0.055	6.91775e-141	Transition 2	Sprr1a
Ablim11	6.95673e-142	1.29882	0.963	0.519	1.94774e-137	Transition 2	Ablim1
Me1	1.47613e-140	0.962935	0.764	0.253	4.13286e-136	Transition 2	Me1
Inhbb	7.98353e-140	0.343897	0.252	0.022	2.23523e-135	Transition 2	Inhbb
Muc15	3.79396e-138	0.35904	0.344	0.044	1.06223e-133	Transition 2	Muc15
Sun2	1.21553e-137	1.04195	0.73	0.25	3.40325e-133	Transition 2	Sun2
Elovl4	1.43633e-134	1.15952	0.908	0.34	4.02145e-130	Transition 2	Elovl4
Epha4	2.49514e-133	1.17141	0.78	0.293	6.9859e-129	Transition 2	Epha4
Slc39a81	1.00413e-132	1.41998	0.766	0.279	2.81136e-128	Transition 2	Slc39a8
Stard4	5.28547e-132	0.86278	0.58	0.143	1.47983e-127	Transition 2	Stard4
Cpm	2.18452e-131	0.793892	0.438	0.079	6.11622e-127	Transition 2	Cpm
Fam83a	3.59228e-129	0.600041	0.501	0.103	1.00577e-124	Transition 2	Fam83a
Zfp7501	8.2791e-128	0.934169	0.814	0.289	2.31798e-123	Transition 2	Zfp750
Aspg	1.00879e-127	0.404551	0.346	0.049	2.8244e-123	Transition 2	Aspg
Elovl7	3.6748e-127	1.08884	0.877	0.363	1.02887e-122	Transition 2	Elovl7
Ivl	8.28988e-126	0.697516	0.31	0.038	2.321e-121	Transition 2	Ivl
Cdkn1a1	1.12789e-125	1.2705	0.971	0.61	3.15786e-121	Transition 2	Cdkn1a
Klc31	3.58925e-125	1.18124	0.903	0.542	1.00492e-120	Transition 2	Klc3
Nipal1	1.33679e-124	0.688091	0.583	0.141	3.74273e-120	Transition 2	Nipal1
Atp6v0e1	2.0094e-124	1.04808	0.979	0.859	5.62591e-120	Transition 2	Atp6v0e
Nuak1	2.98961e-124	0.57951	0.512	0.109	8.37032e-120	Transition 2	Nuak1
Dmkn1	3.56852e-124	1.34209	1	0.996	9.99113e-120	Transition 2	Dmkn
Hmgcs22	8.46678e-124	1.04366	0.638	0.175	2.37053e-119	Transition 2	Hmgcs2
Abca12	1.39646e-123	0.609253	0.522	0.115	3.9098e-119	Transition 2	Abca12
Ctsa	4.03404e-123	1.22061	0.806	0.373	1.12945e-118	Transition 2	Ctsa
Atp6v0b1	1.49941e-121	1.0635	0.958	0.612	4.19805e-117	Transition 2	Atp6v0b
Ank	1.69073e-121	0.751279	0.591	0.152	4.7337e-117	Transition 2	Ank
Chmp4b	3.15593e-120	1.06578	0.984	0.776	8.83598e-116	Transition 2	Chmp4b
Pld3	7.96528e-118	0.917261	0.756	0.288	2.23012e-113	Transition 2	Pld3
Klk5	5.48093e-116	0.688852	0.52	0.117	1.53455e-111	Transition 2	Klk5
Tacstd21	1.32958e-115	1.21488	0.976	0.842	3.72255e-111	Transition 2	Tacstd2
Smagp1	1.4064e-115	1.07112	0.843	0.371	3.93765e-111	Transition 2	Smagp
Cidea	3.40424e-115	0.509113	0.294	0.038	9.5312e-111	Transition 2	Cidea
Prdx5	4.47722e-115	1.08163	0.971	0.742	1.25353e-110	Transition 2	Prdx5
Aldh3b2	1.68531e-114	0.851153	0.745	0.25	4.71853e-110	Transition 2	Aldh3b2
Ly6g6c	1.68727e-114	1.83011	0.822	0.332	4.72401e-110	Transition 2	Ly6g6c
Garem	1.33008e-112	0.559862	0.467	0.102	3.72395e-108	Transition 2	Garem
Zfp667	6.55329e-112	0.388568	0.381	0.065	1.83479e-107	Transition 2	Zfp667
Fam129b	1.08725e-111	0.975387	0.798	0.339	3.04409e-107	Transition 2	Fam129b
Tmem45a1	8.55002e-111	1.14258	0.861	0.34	2.39383e-106	Transition 2	Tmem45a
Endod1	2.36737e-110	0.352261	0.312	0.045	6.62816e-106	Transition 2	Endod1
Chd3os	2.48104e-110	0.879948	0.556	0.154	6.94642e-106	Transition 2	Chd3os
Pdlim2	4.46776e-110	0.787093	0.682	0.219	1.25088e-105	Transition 2	Pdlim2
Rhov1	4.91779e-110	0.780992	0.738	0.245	1.37688e-105	Transition 2	Rhov
Herpud11	3.50122e-109	1.00109	0.793	0.348	9.80272e-105	Transition 2	Herpud1
Agpat4	4.2081e-109	0.961125	0.654	0.194	1.17818e-104	Transition 2	Agpat4
Sbsn	7.21906e-109	1.17713	0.974	0.704	2.02119e-104	Transition 2	Sbsn
Jup1	2.32501e-108	1.0327	0.992	0.853	6.50957e-104	Transition 2	Jup
Dsg1a1	3.63458e-107	1.15234	0.906	0.507	1.01761e-102	Transition 2	Dsg1a
Gstm5	4.43807e-107	1.01744	0.591	0.182	1.24257e-102	Transition 2	Gstm5
Tuba1a1	5.73446e-107	1.14327	0.787	0.36	1.60553e-102	Transition 2	Tuba1a
S100a141	4.2074e-106	1.06632	1	0.938	1.17799e-101	Transition 2	S100a14
Sox7	6.54085e-105	0.386595	0.352	0.06	1.83131e-100	Transition 2	Sox7
Mllt4	1.16549e-103	0.985797	0.856	0.53	3.26313e-99	Transition 2	Mllt4
Rab251	9.6554e-103	1.07333	0.966	0.546	2.70332e-98	Transition 2	Rab25
Sphk1	1.60659e-102	0.713967	0.514	0.132	4.49814e-98	Transition 2	Sphk1
Atp6v1b2	1.62002e-101	0.843253	0.761	0.334	4.53573e-97	Transition 2	Atp6v1b2
Krt32	3.21754e-101	0.690355	0.472	0.115	9.00847e-97	Transition 2	Krt32
Fam89a	7.64265e-101	0.470901	0.386	0.074	2.13979e-96	Transition 2	Fam89a
Aktip	1.28821e-100	0.634574	0.583	0.174	3.60674e-96	Transition 2	Aktip
Sptbn2	2.38614e-100	0.73915	0.696	0.26	6.68072e-96	Transition 2	Sptbn2
Rbp1	6.01061e-100	0.836323	0.291	0.044	1.68285e-95	Transition 2	Rbp1
Camsap3	1.39487e-99	0.680834	0.58	0.18	3.90535e-95	Transition 2	Camsap3
Adgrf4	3.53182e-99	0.56214	0.52	0.137	9.88838e-95	Transition 2	Adgrf4
Gltp1	1.27302e-98	1.11715	0.987	0.801	3.56421e-94	Transition 2	Gltp
Mfsd6	6.17434e-98	0.785916	0.693	0.27	1.72869e-93	Transition 2	Mfsd6
Trp53inp2	2.1185e-97	0.311228	0.283	0.042	5.93138e-93	Transition 2	Trp53inp2
Fxyd3	9.20875e-97	0.728867	1	0.992	2.57827e-92	Transition 2	Fxyd3
Mboat2	3.2844e-96	0.616494	0.659	0.21	9.19565e-92	Transition 2	Mboat2
Slc9a3r1	1.22106e-95	0.723455	0.654	0.234	3.41873e-91	Transition 2	Slc9a3r1
Kctd11	1.1877e-94	0.543896	0.428	0.094	3.32531e-90	Transition 2	Kctd11
H2-K1	2.88838e-94	0.523334	0.433	0.1	8.08689e-90	Transition 2	H2-K1
Rtn4	4.30362e-94	0.831263	0.971	0.906	1.20493e-89	Transition 2	Rtn4
Kdm5b1	5.39271e-94	0.967079	0.932	0.677	1.50985e-89	Transition 2	Kdm5b
Cstb	6.01443e-94	1.96956	0.937	0.778	1.68392e-89	Transition 2	Cstb
Hopx	7.83298e-94	0.632289	0.53	0.15	2.19308e-89	Transition 2	Hopx
Slc12a2	8.9331e-94	0.685233	0.572	0.175	2.50109e-89	Transition 2	Slc12a2
Smtn	5.04194e-93	0.482744	0.357	0.07	1.41164e-88	Transition 2	Smtn
Lima1	6.1196e-93	2.05998	0.743	0.412	1.71336e-88	Transition 2	Lima1
Lypd31	1.47969e-92	0.931722	0.95	0.477	4.14284e-88	Transition 2	Lypd3
Pim31	2.55264e-92	0.900823	0.85	0.493	7.14689e-88	Transition 2	Pim3
Ptprk	2.26369e-90	0.32651	0.344	0.064	6.33787e-86	Transition 2	Ptprk
Ctsf	6.24333e-90	0.440986	0.412	0.094	1.74801e-85	Transition 2	Ctsf
Pcdh19	9.65946e-90	0.34352	0.283	0.045	2.70446e-85	Transition 2	Pcdh19
Chd7	2.14642e-89	0.589493	0.538	0.162	6.00955e-85	Transition 2	Chd7
Foxc1	8.23929e-89	0.853236	0.436	0.113	2.30684e-84	Transition 2	Foxc1
Rnf41	1.12245e-88	0.502266	0.47	0.123	3.14265e-84	Transition 2	Rnf41
Adgrl21	1.45698e-88	0.928058	0.751	0.375	4.07925e-84	Transition 2	Adgrl2
B4galnt1	5.05849e-86	0.603202	0.596	0.206	1.41628e-81	Transition 2	B4galnt1
Itpripl1	4.0798e-85	0.597497	0.499	0.147	1.14226e-80	Transition 2	Itpripl1
Atp6v1e11	4.45707e-85	0.916785	0.924	0.672	1.24789e-80	Transition 2	Atp6v1e1
Spint2	9.88182e-85	0.914316	0.969	0.858	2.76671e-80	Transition 2	Spint2
Tmem40	2.4304e-83	0.787226	0.803	0.387	6.80464e-79	Transition 2	Tmem40
Hist3h2ba	6.89676e-83	0.592406	0.543	0.171	1.93095e-78	Transition 2	Hist3h2ba
Atp6v1g1	1.53934e-82	0.76079	0.963	0.861	4.30985e-78	Transition 2	Atp6v1g1
Epha1	8.21969e-82	0.956922	0.688	0.33	2.30135e-77	Transition 2	Epha1
Socs2	1.45155e-81	0.551708	0.378	0.088	4.06404e-77	Transition 2	Socs2
Btg11	3.18817e-81	1.41719	0.992	0.927	8.92624e-77	Transition 2	Btg1
Pim1	2.6405e-80	0.931669	0.803	0.417	7.39288e-76	Transition 2	Pim1
Hr	3.86238e-80	0.541573	0.554	0.18	1.08139e-75	Transition 2	Hr
Bspry	5.08461e-80	0.341766	0.315	0.062	1.42359e-75	Transition 2	Bspry
Ankrd221	1.29416e-79	0.527607	0.57	0.19	3.62338e-75	Transition 2	Ankrd22
Perp1	6.61271e-79	0.789991	1	1	1.85143e-74	Transition 2	Perp
Rhbdf2	3.74261e-78	0.462791	0.465	0.134	1.04786e-73	Transition 2	Rhbdf2
Zfand5	4.93484e-78	1.0485	0.892	0.63	1.38166e-73	Transition 2	Zfand5
Trim2	2.09635e-77	0.585368	0.475	0.142	5.86936e-73	Transition 2	Trim2
Itpkb	3.09795e-77	0.481981	0.37	0.088	8.67363e-73	Transition 2	Itpkb
Hebp2	4.99221e-77	0.591773	0.625	0.235	1.39772e-72	Transition 2	Hebp2
Dsc1	1.43303e-76	0.783198	0.457	0.133	4.0122e-72	Transition 2	Dsc1
Nipal4	6.11459e-76	0.439973	0.438	0.121	1.71196e-71	Transition 2	Nipal4
Gjb3	9.99347e-76	0.815549	0.766	0.4	2.79797e-71	Transition 2	Gjb3
2200002D01Rik	1.41816e-75	0.50698	0.283	0.053	3.97057e-71	Transition 2	2200002D01Rik
Lmo7	2.69369e-75	0.757197	0.698	0.303	7.54179e-71	Transition 2	Lmo7
Chp1	3.50953e-75	0.775906	0.719	0.36	9.82598e-71	Transition 2	Chp1
Lyst	1.9286e-74	0.286262	0.278	0.051	5.39969e-70	Transition 2	Lyst
Skint11	5.6029e-74	0.723394	0.601	0.224	1.5687e-69	Transition 2	Skint1
Hspa2	1.01959e-73	0.482222	0.404	0.105	2.85464e-69	Transition 2	Hspa2
Klk8	1.34175e-72	0.931957	0.696	0.31	3.75663e-68	Transition 2	Klk8
Pvrl3	1.25122e-71	0.461363	0.352	0.084	3.50315e-67	Transition 2	Pvrl3
Ovol11	3.04484e-71	0.80704	0.635	0.253	8.52496e-67	Transition 2	Ovol1
Kdm7a	6.56637e-71	0.707978	0.743	0.377	1.83845e-66	Transition 2	Kdm7a
Fam160a1	1.12105e-70	0.406174	0.399	0.107	3.13871e-66	Transition 2	Fam160a1
Reep41	5.22476e-70	0.71022	0.94	0.747	1.46283e-65	Transition 2	Reep4
Ttc39c	6.13787e-70	0.608834	0.564	0.219	1.71848e-65	Transition 2	Ttc39c
Lrrc8e	7.15941e-70	0.342662	0.375	0.096	2.00449e-65	Transition 2	Lrrc8e
Pex3	7.29628e-70	0.649452	0.661	0.301	2.04281e-65	Transition 2	Pex3
Slc43a2	1.39326e-69	0.430408	0.328	0.075	3.90084e-65	Transition 2	Slc43a2
Rexo2	2.24542e-69	0.862336	0.772	0.456	6.28673e-65	Transition 2	Rexo2
Cyb5a	6.69478e-69	0.857535	0.958	0.887	1.8744e-64	Transition 2	Cyb5a
Ubald21	8.58835e-69	0.83733	0.89	0.679	2.40457e-64	Transition 2	Ubald2
Klf3	1.24131e-68	0.991371	0.913	0.682	3.47543e-64	Transition 2	Klf3
Sgk1	1.63314e-68	0.702353	0.562	0.218	4.57247e-64	Transition 2	Sgk1
Pvrl11	2.24396e-68	0.713107	0.717	0.363	6.28265e-64	Transition 2	Pvrl1
Map1lc3b	2.25892e-68	0.717829	0.984	0.932	6.32451e-64	Transition 2	Map1lc3b
Tmcc3	4.58629e-68	0.712117	0.622	0.262	1.28407e-63	Transition 2	Tmcc3
Endou1	1.61784e-67	1.6268	0.845	0.575	4.52962e-63	Transition 2	Endou
Rin2	1.84267e-67	0.786804	0.785	0.457	5.15911e-63	Transition 2	Rin2
Robo1	3.0625e-67	0.593273	0.606	0.252	8.57439e-63	Transition 2	Robo1
Mapk13	4.9574e-67	0.774404	0.903	0.687	1.38797e-62	Transition 2	Mapk13
Mcur1	1.26273e-66	0.521273	0.588	0.227	3.53538e-62	Transition 2	Mcur1
Acsl1	1.58904e-66	0.729395	0.709	0.341	4.449e-62	Transition 2	Acsl1
Cst6	1.94941e-66	3.31767	0.675	0.304	5.45796e-62	Transition 2	Cst6
Pex26	3.25685e-66	0.367962	0.36	0.092	9.11852e-62	Transition 2	Pex26
Mob4	1.18872e-65	0.706341	0.877	0.662	3.32819e-61	Transition 2	Mob4
Nav2	1.7783e-65	0.67069	0.543	0.209	4.97889e-61	Transition 2	Nav2
Atp6v1a	1.93091e-65	0.739436	0.835	0.544	5.40616e-61	Transition 2	Atp6v1a
Syngr1	1.00147e-64	0.487487	0.491	0.168	2.80392e-60	Transition 2	Syngr1
Ddi2	1.55346e-64	0.716019	0.761	0.458	4.34938e-60	Transition 2	Ddi2
Map1lc3a	1.70004e-64	0.8344	0.927	0.794	4.75976e-60	Transition 2	Map1lc3a
Esrp21	7.08336e-64	0.617989	0.675	0.297	1.9832e-59	Transition 2	Esrp2
Stard5	9.73089e-64	0.494479	0.564	0.215	2.72445e-59	Transition 2	Stard5
Sema6a	2.1042e-63	0.541885	0.554	0.209	5.89134e-59	Transition 2	Sema6a
Dgat2	3.48259e-63	0.472559	0.517	0.169	9.75054e-59	Transition 2	Dgat2
Rai14	4.73881e-63	0.261266	0.252	0.049	1.32677e-58	Transition 2	Rai14
Hspa1a	1.47155e-62	0.707372	0.617	0.273	4.12004e-58	Transition 2	Hspa1a
Rhbg	1.69353e-62	0.46266	0.509	0.178	4.74154e-58	Transition 2	Rhbg
Il1f5	6.47951e-62	0.685866	0.609	0.26	1.81413e-57	Transition 2	Il1f5
Jmy	1.08505e-61	1.02376	0.727	0.443	3.03794e-57	Transition 2	Jmy
Ctns	1.59289e-61	0.353666	0.344	0.09	4.45978e-57	Transition 2	Ctns
Scarb2	1.96155e-61	0.718658	0.675	0.356	5.49193e-57	Transition 2	Scarb2
Tmbim6	2.15476e-61	0.711737	0.934	0.771	6.03291e-57	Transition 2	Tmbim6
Clip11	3.66016e-61	0.805302	0.827	0.542	1.02477e-56	Transition 2	Clip1
Lbh	4.15701e-61	0.352656	0.255	0.052	1.16388e-56	Transition 2	Lbh
Sptssa	7.56719e-61	0.717421	0.969	0.896	2.11866e-56	Transition 2	Sptssa
Pfn2	1.11912e-60	1.03882	0.554	0.25	3.1333e-56	Transition 2	Pfn2
Alox12	2.1075e-60	0.346561	0.323	0.08	5.90057e-56	Transition 2	Alox12
Dhcr24	2.73372e-60	0.635641	0.535	0.221	7.65387e-56	Transition 2	Dhcr24
Crb3	3.63918e-60	0.417821	0.478	0.162	1.0189e-55	Transition 2	Crb3
Eif1	4.6832e-60	0.429606	1	0.997	1.3112e-55	Transition 2	Eif1
Sort1	1.52637e-59	0.348364	0.375	0.107	4.27352e-55	Transition 2	Sort1
Qsox1	1.53872e-59	0.480716	0.399	0.122	4.30811e-55	Transition 2	Qsox1
Slc31a1	1.79571e-59	0.563528	0.593	0.265	5.02762e-55	Transition 2	Slc31a1
Mxd1	2.38571e-59	0.488526	0.438	0.141	6.67952e-55	Transition 2	Mxd1
Prss8	4.23138e-59	0.336705	0.302	0.073	1.1847e-54	Transition 2	Prss8
Chd41	7.15645e-59	0.663532	0.913	0.743	2.00366e-54	Transition 2	Chd4
Mtss1	1.04842e-58	0.624849	0.58	0.253	2.93535e-54	Transition 2	Mtss1
Spsb2	2.04767e-58	0.509178	0.417	0.131	5.73308e-54	Transition 2	Spsb2
Klf13	2.87417e-58	0.736277	0.94	0.828	8.0471e-54	Transition 2	Klf13
Myo18a	9.02351e-58	0.584786	0.69	0.351	2.5264e-53	Transition 2	Myo18a
Pnpla1	1.43464e-57	0.329652	0.286	0.067	4.01671e-53	Transition 2	Pnpla1
Dnase2a	3.08635e-57	0.706705	0.798	0.489	8.64117e-53	Transition 2	Dnase2a
S100a161	3.93483e-57	0.663415	0.987	0.962	1.10167e-52	Transition 2	S100a16
Rhou	5.21761e-57	0.423658	0.512	0.192	1.46083e-52	Transition 2	Rhou
Ocln	6.9469e-57	0.336624	0.318	0.082	1.94499e-52	Transition 2	Ocln
Krtdap1	8.21578e-57	0.750192	1	0.973	2.30025e-52	Transition 2	Krtdap
Pof1b	1.16355e-56	0.71948	0.745	0.458	3.2577e-52	Transition 2	Pof1b
Grb7	2.08757e-56	0.346483	0.357	0.101	5.84477e-52	Transition 2	Grb7
Gpr160	2.90186e-56	0.356411	0.417	0.135	8.12463e-52	Transition 2	Gpr160
Dstn	3.20089e-56	0.596199	0.997	0.972	8.96184e-52	Transition 2	Dstn
Ly6d1	5.17757e-56	0.716268	0.997	0.951	1.44962e-51	Transition 2	Ly6d
Fhdc1	6.52826e-56	0.291714	0.333	0.089	1.82778e-51	Transition 2	Fhdc1
Fam234a	1.09016e-55	0.581774	0.659	0.341	3.05223e-51	Transition 2	Fam234a
Hsdl2	1.38163e-55	0.536937	0.562	0.23	3.86829e-51	Transition 2	Hsdl2
Tmem79	1.77024e-55	0.485299	0.556	0.231	4.95633e-51	Transition 2	Tmem79
Polb1	2.36226e-55	0.589953	0.759	0.422	6.61387e-51	Transition 2	Polb
Tmem54	2.97018e-55	0.380879	0.436	0.144	8.3159e-51	Transition 2	Tmem54
Serinc2	4.26985e-55	0.563628	0.491	0.19	1.19547e-50	Transition 2	Serinc2
Hspb8	4.6202e-55	0.582317	0.472	0.174	1.29356e-50	Transition 2	Hspb8
Insig2	6.64662e-55	0.658544	0.601	0.277	1.86092e-50	Transition 2	Insig2
Igsf3	6.67377e-55	0.794074	0.78	0.565	1.86852e-50	Transition 2	Igsf3
Sh3yl1	2.13015e-54	0.458745	0.499	0.189	5.96399e-50	Transition 2	Sh3yl1
Vdr	2.20955e-54	0.506971	0.556	0.235	6.1863e-50	Transition 2	Vdr
Eps8l1	2.73437e-54	0.348157	0.252	0.056	7.6557e-50	Transition 2	Eps8l1
Rorc	3.79935e-54	0.419033	0.441	0.147	1.06374e-49	Transition 2	Rorc
Hip1r	7.1116e-54	0.545506	0.591	0.275	1.99111e-49	Transition 2	Hip1r
Sars	1.08934e-53	0.667881	0.816	0.535	3.04993e-49	Transition 2	Sars
S100a111	1.45686e-53	0.610989	0.997	0.993	4.07891e-49	Transition 2	S100a11
Krt173	1.62839e-53	2.4161	0.903	0.788	4.55917e-49	Transition 2	Krt17
Adgra3	1.80822e-53	0.798916	0.609	0.325	5.06265e-49	Transition 2	Adgra3
Notch2	2.19518e-53	0.452166	0.491	0.183	6.14606e-49	Transition 2	Notch2
Plk2	2.31162e-53	0.389434	0.362	0.109	6.47207e-49	Transition 2	Plk2
Tlcd1	2.57039e-53	0.403687	0.48	0.177	7.19659e-49	Transition 2	Tlcd1
Ccdc64b	6.58423e-53	0.300703	0.318	0.085	1.84345e-48	Transition 2	Ccdc64b
Hmg20b	6.78544e-53	0.687147	0.879	0.68	1.89979e-48	Transition 2	Hmg20b
Pla2g2f	7.72881e-53	0.727534	0.593	0.25	2.16391e-48	Transition 2	Pla2g2f
Sdr16c51	1.02771e-52	0.79221	0.633	0.292	2.87739e-48	Transition 2	Sdr16c5
Gabarapl2	1.18299e-52	0.62343	0.848	0.616	3.31215e-48	Transition 2	Gabarapl2
N4bp3	1.63519e-52	0.43381	0.483	0.182	4.5782e-48	Transition 2	N4bp3
Tle1	2.95417e-52	0.509585	0.496	0.201	8.27109e-48	Transition 2	Tle1
Gabarap	2.97766e-52	0.577078	0.974	0.904	8.33686e-48	Transition 2	Gabarap
Peli1	3.31387e-52	0.716432	0.785	0.567	9.27817e-48	Transition 2	Peli1
Tjp1	3.59254e-52	0.529835	0.509	0.209	1.00584e-47	Transition 2	Tjp1
Efnb2	4.39154e-52	0.56463	0.538	0.237	1.22954e-47	Transition 2	Efnb2
Spint1	6.58183e-52	0.542847	0.604	0.278	1.84278e-47	Transition 2	Spint1
Sec62	1.26182e-51	0.668211	0.921	0.746	3.53284e-47	Transition 2	Sec62
Zbtb7a	2.64515e-51	0.642875	0.919	0.774	7.4059e-47	Transition 2	Zbtb7a
Ano1	7.37986e-51	0.397415	0.47	0.173	2.06621e-46	Transition 2	Ano1
Casp14	9.51457e-51	0.6934	0.507	0.194	2.66389e-46	Transition 2	Casp14
Ier5	1.2367e-50	0.562726	0.567	0.245	3.46251e-46	Transition 2	Ier5
Gas7	2.59281e-50	0.336051	0.373	0.117	7.25935e-46	Transition 2	Gas7
Glt28d2	2.92124e-50	0.290093	0.354	0.107	8.1789e-46	Transition 2	Glt28d2
Abhd51	3.25204e-50	0.589434	0.722	0.386	9.10506e-46	Transition 2	Abhd5
Chmp2a	4.75421e-50	0.606429	0.932	0.836	1.33108e-45	Transition 2	Chmp2a
Fzd7	6.23826e-50	0.270339	0.315	0.087	1.74659e-45	Transition 2	Fzd7
Smpdl3a	8.65899e-50	0.435428	0.428	0.151	2.42434e-45	Transition 2	Smpdl3a
Itm2b1	1.28744e-49	0.408879	1	0.998	3.60456e-45	Transition 2	Itm2b
Mical2	1.29923e-49	0.410466	0.375	0.122	3.63758e-45	Transition 2	Mical2
Sdr42e1	1.68168e-49	0.264349	0.273	0.068	4.70836e-45	Transition 2	Sdr42e1
H2-T23	1.77146e-49	0.530759	0.556	0.241	4.95973e-45	Transition 2	H2-T23
Arap2	4.00375e-49	0.615872	0.717	0.433	1.12097e-44	Transition 2	Arap2
[truncated: 2,001 more rows]

## Sheet: 3_WTM3KO_IFE_KOvsWT_deg
	p_val	avg_log2FC	pct.1	pct.2	p_val_adj
Rpl31	0	-1.96656	0.992	1	0
Eef1b2	0	0.43568	0.999	1	0
Rpl37a	0	-0.996707	0.999	1	0
Cul3	0	0.866793	0.811	0.43	0
Ptma	0	1.01028	1	1	0
2310007B03Rik	0	-0.47101	0.025	0.374	0
Dbi	0	-1.28566	0.898	0.972	0
Dhx9	0	0.938347	0.825	0.43	0
Cacybp	0	0.710725	0.809	0.506	0
H3f3a	0	0.549338	0.999	1	0
Cysrt1	0	-1.0341	0.057	0.558	0
Rpl7a	0	-0.431401	0.997	1	0
Set	0	0.734638	0.986	0.921	0
Ptges	0	-0.814871	0.124	0.582	0
Rpl12	0	0.546212	1	1	0
Ptgs1	0	-0.830095	0.117	0.514	0
Dapl1	0	-1.69301	0.091	0.494	0
Ssb	0	0.668605	0.939	0.802	0
Hnrnpa3	0	0.976207	0.967	0.811	0
Ube2e3	0	0.72856	0.872	0.585	0
Pla2g4f	0	-0.511743	0.028	0.357	0
Eid1	0	0.983254	0.847	0.535	0
Cenpb	0	0.852615	0.775	0.355	0
Dstn	0	-1.02969	0.964	0.994	0
Mafb	0	-1.25169	0.753	0.949	0
Zfos1	0	-0.992879	0.675	0.901	0
Rps21	0	-0.420002	0.999	1	0
Rbm3	0	1.18086	0.999	0.991	0
Rpl39	0	-0.744306	0.999	1	0
Rpl10	0	-0.42591	0.999	1	0
Rpl36a	0	-0.627059	0.998	1	0
Tsc22d3	0	-1.83662	0.12	0.785	0
Mid1	0	-0.394495	0.034	0.321	0
Rpl22l1	0	-1.09412	0.976	0.994	0
Gmps	0	0.814645	0.774	0.397	0
Rps3a1	0	0.452876	1	1	0
Rab25	0	-1.22767	0.465	0.806	0
Rps27	0	-1.13537	0.998	1	0
S100a14	0	-0.941292	0.922	0.985	0
S100a11	0	-0.748594	0.992	0.996	0
Them5	0	-1.75545	0.168	0.613	0
Phgdh	0	0.80834	0.895	0.641	0
F3	0	-0.80422	0.113	0.47	0
1810037I17Rik	0	-0.988594	0.463	0.798	0
Clca2	0	-0.57701	0.08	0.428	0
Rps20	0	0.353534	1	1	0
Sdr16c5	0	-0.932221	0.182	0.611	0
Aqp3	0	-1.2409	0.576	0.875	0
Rps6	0	-0.354833	0.999	1	0
Jun	0	1.80195	0.985	0.872	0
Magoh	0	0.74229	0.874	0.597	0
Ybx1	0	0.76913	0.991	0.968	0
Thrap3	0	0.788367	0.91	0.686	0
Sfpq	0	0.7898	0.953	0.777	0
Sfn	0	-1.02064	0.966	0.992	0
Rsrp1	0	-0.755301	0.618	0.88	0
Rpl11	0	0.49484	1	1	0
Pla2g2f	0	-0.838537	0.138	0.576	0
Casz1	0	-0.891792	0.434	0.826	0
Hnrnpd	0	1.34587	0.952	0.619	0
Hnrnpdl	0	0.907686	0.922	0.687	0
Pitpnb	0	0.737424	0.781	0.444	0
Rplp0	0	0.352451	1	1	0
Rpl6	0	-0.439334	0.999	1	0
Ubc	0	0.868885	0.963	0.863	0
Chchd2	0	0.507396	0.998	0.998	0
Por	0	-0.762577	0.245	0.622	0
Hspb1	0	-2.14878	0.402	0.864	0
Hmgb1	0	1.16914	0.997	0.949	0
Shfm1	0	-0.793645	0.956	0.986	0
Arf5	0	1.29757	0.985	0.829	0
Hk2	0	-1.37224	0.115	0.703	0
Fkbp4	0	0.79515	0.848	0.548	0
Gm15987	0	-0.549112	0.026	0.398	0
Arhgdib	0	0.911679	0.674	0.236	0
Ndufa3	0	-0.720119	0.566	0.846	0
Rpl28	0	0.47185	0.999	1	0
Lypd3	0	-1.70558	0.377	0.791	0
Lgals7	0	-0.828152	1	1	0
Dmkn	0	-1.14086	0.996	0.996	0
Wtip	0	0.661318	0.558	0.114	0
Klk13	0	-0.48323	0.038	0.33	0
Prmt1	0	0.838937	0.909	0.653	0
Rpl13a	0	-0.34412	1	1	0
Ftl1	0	1.13295	0.932	0.715	0
Rpl18	0	0.536675	0.999	1	0
Arrdc4	0	1.2346	0.841	0.222	0
Rps17	0	-1.23737	0.996	1	0
Lmo1	0	1.60102	0.947	0.576	0
Eif4g2	0	0.619416	0.983	0.919	0
Rps13	0	0.324225	1	1	0
Rbbp6	0	0.828403	0.916	0.644	0
Aldoa	0	-0.900306	0.784	0.926	0
Urah	0	-1.52679	0.688	0.938	0
Ifitm2	0	0.761397	0.949	0.745	0
Hras	0	1.02151	0.992	0.92	0
Rplp2	0	-0.799629	0.999	1	0
Ddit4	0	-1.49568	0.272	0.808	0
Sumo3	0	0.847689	0.923	0.707	0
Casp14	0	-0.865707	0.104	0.462	0
Cirbp	0	1.48017	0.988	0.819	0
Rps15	0	-0.64135	0.999	1	0
Btg1	0	-1.62889	0.907	0.988	0
Rpl6l	0	-0.701514	0.401	0.767	0
Ndufa4l2	0	-2.01548	0.178	0.747	0
Rpl41	0	-1.2443	1	1	0
Rps26	0	-0.548229	1	1	0
Gm21092	0	0.957055	0.818	0.351	0
Defb1	0	-0.958718	0.148	0.583	0
Ppp2cb	0	0.844382	0.736	0.269	0
Jund	0	1.74556	0.996	0.892	0
Nfix	0	1.09842	0.949	0.615	0
Irx3	0	-0.852961	0.123	0.589	0
Gm8730	0	-0.837242	0.717	0.914	0
Tppp3	0	-1.52107	0.054	0.629	0
Esrp2	0	-0.593673	0.201	0.591	0
Rps18-ps3	0	-0.876338	0.029	0.638	0
Rpl13	0	0.543336	1	1	0
Egln1	0	0.832517	0.764	0.369	0
Itgb1	0	1.10273	0.826	0.348	0
Top2b	0	0.801711	0.87	0.602	0
Rps24	0	0.397874	1	1	0
Anxa8	0	-1.20381	0.793	0.931	0
Rpl23a-ps3	0	-1.50173	0.486	0.938	0
Rnase4	0	-1.09342	0.509	0.84	0
Ajuba	0	1.04524	0.822	0.383	0
Clu	0	-0.952311	0.278	0.646	0
Tpt1	0	1.05228	1	1	0
Tsc22d1	0	-1.28475	0.593	0.877	0
Klf5	0	-1.12925	0.78	0.946	0
Gm10076	0	1.2074	0.979	0.826	0
Gm10709	0	-2.25896	0.019	0.542	0
Trim29	0	-0.933977	0.908	0.988	0
Rps25	0	-0.870421	0.998	1	0
Tmprss4	0	-1.0732	0.195	0.637	0
Rpl10-ps3	0	-0.75485	0.102	0.632	0
Acsbg1	0	-0.724507	0.192	0.593	0
Wdr61	0	-0.868587	0.505	0.815	0
Rpl4	0	-0.744336	0.999	1	0
Rora	0	-1.02795	0.383	0.753	0
Nedd4	0	1.00087	0.969	0.758	0
Ryk	0	0.964822	0.939	0.628	0
Cdv3	0	0.98686	0.907	0.627	0
Rpl29	0	0.976434	0.998	0.748	0
Smarcc1	0	0.935214	0.895	0.589	0
Rps27rt	0	-1.67122	0.485	0.962	0
Rpsa	0	0.63155	1	1	0
Purb	0	0.822035	0.929	0.696	0
Gnb2l1	0	0.523771	0.999	1	0
Trim7	0	-0.884755	0.287	0.695	0
Hnrnpab	0	0.860244	0.98	0.905	0
Pdlim4	0	-1.0166	0.192	0.679	0
Hint1	0	0.641835	0.99	0.965	0
Sap30l	0	0.791766	0.774	0.366	0
Ubb	0	0.990472	0.997	0.998	0
Kctd11	0	-0.479719	0.027	0.308	0
Txndc17	0	1.0824	0.983	0.94	0
Rpl23a	0	-2.11864	0.99	1	0
Atp5g1	0	0.625453	0.983	0.938	0
Rpl19	0	0.350638	1	1	0
Tns4	0	-0.885507	0.124	0.618	0
Smarce1	0	0.728258	0.898	0.664	0
Krt14	0	1.59538	0.992	0.897	0
Krt16	0	-2.28836	0.153	0.529	0
Jup	0	-1.1543	0.815	0.967	0
Rpl27	0	-1.06704	0.948	0.995	0
Ubtf	0	1.02281	0.918	0.594	0
Nmt1	0	-0.796023	0.375	0.731	0
Rpl38	0	-0.991198	0.997	1	0
H3f3b	0	1.04131	1	1	0
Metrnl	0	-0.92806	0.18	0.596	0
Psma2	0	0.61564	0.946	0.861	0
Hist1h1e	0	1.43111	0.779	0.294	0
Gadd45g	0	-0.872558	0.17	0.571	0
Hnrnpa0	0	1.75845	0.989	0.636	0
Gas1	0	1.17815	0.775	0.326	0
Gm10263	0	-0.618985	0.018	0.5	0
Rps23	0	-0.476043	1	1	0
Erbb2ip	0	1.25157	0.89	0.39	0
Elovl7	0	-1.06032	0.256	0.701	0
Rpl36-ps3	0	-0.58651	0.119	0.548	0
Grhl1	0	-0.678213	0.178	0.583	0
Egln3	0	-0.911245	0.093	0.575	0
Pnn	0	0.811735	0.903	0.633	0
Rps29	0	-1.24932	1	1	0
Wdr89	0	-1.54464	0.463	0.95	0
Erh	0	0.87485	0.977	0.913	0
Siva1	0	1.08089	0.927	0.578	0
Akt1	0	0.883625	0.809	0.389	0
Ahnak2	0	-1.03446	0.71	0.899	0
Rpl37	0	-0.997558	1	1	0
Rpl30	0	0.790588	0.999	1	0
Ndufb9	0	0.855372	0.981	0.892	0
Ndrg1	0	-0.912225	0.104	0.615	0
Rpl8	0	0.469251	1	1	0
Brd1	0	1.0728	0.787	0.237	0
Scaf11	0	0.812432	0.916	0.678	0
Tprg	0	-0.571768	0.059	0.391	0
Stfa1	0	3.33991	0.83	0.122	0
BC117090	0	-0.858799	0.066	0.518	0
Gm9843	0	-0.934258	0.542	0.874	0
Atp5o	0	0.611922	0.974	0.934	0
Qk	0	0.95338	0.882	0.493	0
Agpat4	0	-1.01671	0.084	0.533	0
Snhg9	0	-0.93227	0.298	0.678	0
Ube2i	0	0.821648	0.97	0.852	0
Rps10	0	0.812859	1	1	0
Srsf3	0	0.77948	0.982	0.901	0
Cdkn1a	0	-0.971277	0.526	0.87	0
U2af1	0	0.664681	0.948	0.835	0
Rps28	0	-2.42995	0.994	1	0
Ly6g6c	0	-2.26417	0.241	0.628	0
Ly6g6e	0	-0.658174	0.081	0.422	0
Ddx39b	0	0.862797	0.929	0.695	0
Gm42418	0	3.86814	1	0.867	0
AY036118	0	1.79391	0.902	0.549	0
Rpl36	0	-0.464252	0.999	1	0
Rpl7a-ps5	0	-0.313563	0.014	0.303	0
Ralbp1	0	-1.29756	0.76	0.96	0
Clip4	0	-0.634362	0.139	0.519	0
Erdr1	0	-0.598567	0.004	0.43	0
Snrpd1	0	0.750872	0.919	0.761	0
Gm10036	0	-1.99144	0.166	0.954	0
Reep5	0	1.12482	0.973	0.807	0
Matr3	0	0.817384	0.857	0.536	0
Mbd2	0	1.10463	0.86	0.388	0
Gm6133	0	-0.476232	0.09	0.475	0
Malat1	0	-1.21337	0.999	1	0
Ppp1r14b	0	1.36733	0.992	0.914	0
Eef1g	0	-0.856998	0.993	0.998	0
Ahnak	0	-1.16066	0.98	0.99	0
Fth1	0	1.11483	0.976	0.921	0
Zfp91	0	0.986878	0.935	0.673	0
Anxa1	0	-0.987779	0.908	0.979	0
Gm9493	0	-0.727289	0.543	0.824	0
Rpl9-ps6	0	-0.896385	0.169	0.717	0
Pdcd4	0	-0.991054	0.635	0.86	0
Ablim1	0	-1.10132	0.424	0.82	0
Rps12-ps3	0	-0.915831	0.841	0.957	0
mt-Nd2	0	0.710867	0.997	1	0
mt-Co2	0	0.849481	0.999	1	0
mt-Atp6	0	0.610251	1	1	0
mt-Co3	0	0.311565	1	1	0
mt-Nd3	0	-0.80983	0.971	0.992	0
mt-Nd5	0	0.716709	0.985	0.92	0
mt-Cytb	0	0.366378	0.998	1	0
PISD	0	-0.708931	0.251	0.632	0
Krt5	5.34498e-308	1.0901	0.976	0.832	1.49649e-303
Slc31a2	1.41155e-306	-0.729287	0.271	0.649	3.95206e-302
Ddr2	1.87572e-305	-0.342002	0.007	0.236	5.25165e-301
Flg	2.05143e-305	-0.887401	0.797	0.286	5.7436e-301
Ctdspl	2.7972e-305	0.706319	0.676	0.277	7.83159e-301
Maff	5.91957e-303	-0.428651	0.079	0.406	1.65736e-298
Sf3b1	1.31373e-302	0.646742	0.961	0.838	3.67819e-298
Fam25c	3.85555e-302	-1.86001	0.394	0.712	1.07948e-297
Efna3	1.37309e-301	-0.841462	0.244	0.615	3.84438e-297
Rps8	2.25578e-300	0.261093	1	1	6.31573e-296
Pvrl4	3.96849e-299	-0.765536	0.183	0.556	1.1111e-294
Mbd3	1.80883e-297	0.685988	0.868	0.604	5.06435e-293
Zbtb7b	3.23786e-297	-0.538345	0.184	0.555	9.06535e-293
Smad4	5.24835e-297	0.736321	0.787	0.45	1.46943e-292
Hmgn1	4.11639e-296	0.498331	0.996	0.996	1.15251e-291
Tlk1	7.33304e-296	0.675087	0.698	0.327	2.0531e-291
Sltm	9.01775e-296	-0.709764	0.53	0.822	2.52479e-291
Evpl	1.66693e-293	-0.718016	0.301	0.66	4.66706e-289
Ndrg2	2.0804e-293	-0.551811	0.142	0.511	5.82471e-289
Myeov2	1.50557e-291	-0.65476	0.711	0.884	4.2153e-287
Fam46b	3.75328e-291	-0.408995	0.04	0.315	1.05084e-286
Wnt4	2.7022e-290	0.997597	0.936	0.777	7.56561e-286
Elovl4	3.05039e-289	-0.983047	0.254	0.635	8.54048e-285
Asprv1	9.04536e-289	-1.41436	0.385	0.715	2.53252e-284
Ndufb8	1.43546e-288	0.597927	0.939	0.822	4.019e-284
Sgpp1	2.91189e-288	-0.783518	0.33	0.673	8.15271e-284
Cyp2b10	3.45249e-288	-0.34561	0.011	0.237	9.66629e-284
Wapl	2.73402e-287	0.696472	0.855	0.615	7.65471e-283
C1qtnf4	3.40974e-286	0.679611	0.783	0.474	9.54659e-282
Hes1	7.43207e-286	-1.0657	0.476	0.783	2.08083e-281
Zfp750	3.93895e-285	-0.650615	0.2	0.586	1.10283e-280
Tgm3	4.28878e-285	-0.604242	0.054	0.34	1.20077e-280
Tmem45a	1.11001e-284	-1.0781	0.255	0.626	3.10781e-280
Il17rc	1.02788e-283	-0.66943	0.288	0.645	2.87785e-279
Hddc2	3.73489e-283	0.656107	0.7	0.338	1.04569e-278
Perp	3.04189e-282	-0.667401	0.999	1	8.51667e-278
Ube2m	1.73424e-281	0.674612	0.815	0.555	4.85553e-277
Ube2l3	3.25518e-278	0.614997	0.912	0.751	9.11386e-274
Cox6a1	2.36444e-277	-0.662284	0.854	0.941	6.61995e-273
Itm2c	4.68967e-277	0.71841	0.649	0.259	1.31301e-272
Fkbp5	2.08248e-276	-0.686829	0.307	0.647	5.83052e-272
Emp1	2.12622e-275	-0.71966	0.69	0.903	5.95299e-271
Alyref	2.9759e-275	0.70884	0.687	0.339	8.33191e-271
Bri3	2.12854e-274	0.613586	0.955	0.831	5.9595e-270
Rfc3	6.706e-274	0.753676	0.67	0.292	1.87755e-269
2022-09-15	4.90159e-273	0.603056	0.915	0.794	1.37235e-268
Lsm12	5.11318e-273	0.642277	0.822	0.571	1.43159e-268
Atp6v1e1	1.32006e-272	-0.728581	0.611	0.86	3.6959e-268
Chrac1	2.16638e-271	0.670127	0.769	0.462	6.06543e-267
Rbp2	1.33104e-268	-0.928997	0.091	0.394	3.72664e-264
Sin3b	4.27028e-268	0.631255	0.848	0.627	1.19559e-263
Pdgfa	1.62483e-267	0.956521	0.793	0.449	4.5492e-263
Topbp1	2.27395e-267	0.773502	0.621	0.254	6.36659e-263
Tomm7	1.38319e-266	-0.646851	0.83	0.935	3.87264e-262
Herpud1	7.14809e-266	-0.61021	0.258	0.636	2.00132e-261
Atp6v0b	8.77413e-265	-0.663287	0.544	0.831	2.45658e-260
Hpgds	1.17385e-264	-0.649936	0.194	0.538	3.28654e-260
Barx2	2.74553e-264	-0.765381	0.554	0.859	7.68694e-260
BC100530	4.14401e-264	-1.64532	0.93	0.952	1.16024e-259
Arpc2	4.53653e-264	0.536119	0.979	0.929	1.27014e-259
Hspb8	3.95738e-263	-0.498248	0.098	0.407	1.10799e-258
Cst6	4.92329e-263	-0.999935	0.222	0.563	1.37842e-258
Ptn	4.00417e-262	0.99446	0.702	0.35	1.12109e-257
Il6ra	4.03255e-262	-0.618426	0.234	0.576	1.12903e-257
Serf2	4.21775e-262	-0.539641	0.913	0.968	1.18089e-257
Maf	5.91979e-262	-0.56086	0.098	0.408	1.65742e-257
Fjx1	1.55283e-260	0.697329	0.441	0.064	4.34762e-256
Sumo2	3.24569e-259	0.539991	0.982	0.952	9.08728e-255
Uri1	7.18094e-259	0.65093	0.736	0.409	2.01052e-254
Sepp1	2.85104e-258	-0.486712	0.111	0.436	7.98233e-254
Higd1a	3.51953e-258	-1.31633	0.765	0.867	9.85397e-254
Rab11a	4.22273e-258	-0.754604	0.591	0.833	1.18228e-253
Ccer2	1.50515e-257	-0.367768	0.029	0.273	4.21413e-253
Hmgb3	9.59642e-257	0.668338	0.756	0.38	2.6868e-252
Adh5	2.97737e-256	0.62738	0.777	0.47	8.33603e-252
Anp32b	6.10445e-255	0.661974	0.953	0.835	1.70912e-250
Fam129b	1.388e-254	-0.590037	0.256	0.611	3.88613e-250
Strap	1.84502e-253	0.602871	0.866	0.674	5.1657e-249
Acer1	2.43386e-253	-0.609397	0.111	0.415	6.81431e-249
Serpinb6a	3.77276e-253	0.740751	0.812	0.521	1.0563e-248
Irx4	5.2384e-253	0.72318	0.769	0.384	1.46665e-248
Gm2000	6.2711e-253	-0.582039	0.386	0.714	1.75578e-248
Dct	1.57125e-252	-0.998717	0.053	0.323	4.3992e-248
mt-Nd4l	1.24512e-251	0.649321	0.9	0.709	3.48609e-247
Hmgn2	2.72735e-251	0.819715	0.74	0.393	7.63602e-247
Ptbp2	9.67736e-251	0.610554	0.542	0.171	2.70947e-246
Ppic	7.41855e-250	0.718077	0.688	0.324	2.07705e-245
Mcl1	2.11218e-249	0.63357	0.776	0.494	5.91368e-245
Il20rb	7.73273e-249	-0.600095	0.235	0.583	2.16501e-244
Rpl13-ps3	9.9031e-249	-0.424044	0.144	0.477	2.77267e-244
Cox17	4.58671e-248	-0.404131	0.127	0.452	1.28419e-243
Tmod3	2.26375e-247	0.637833	0.744	0.447	6.33806e-243
Tulp4	1.21364e-246	0.63907	0.766	0.46	3.39794e-242
Zfp560	2.43682e-246	0.581002	0.625	0.267	6.82262e-242
Gm8797	3.91841e-246	-0.378552	0.052	0.312	1.09708e-241
Rsl1d1	1.18174e-245	0.599298	0.87	0.694	3.30864e-241
Cebpg	1.73335e-245	-0.516973	0.235	0.581	4.85304e-241
Gm26825	3.55085e-245	-0.251146	0.009	0.202	9.94167e-241
Actb	3.64595e-245	0.48842	0.999	0.997	1.02079e-240
Chmp4b	4.66972e-245	-0.677889	0.739	0.897	1.30743e-240
Snhg6	8.80838e-245	-0.63152	0.392	0.703	2.46617e-240
Syncrip	4.40393e-244	0.644663	0.838	0.618	1.23301e-239
Psmb6	6.47072e-244	0.555857	0.945	0.852	1.81167e-239
Supt16	9.12521e-244	0.654895	0.74	0.451	2.55488e-239
Tmprss13	1.64774e-242	-0.419799	0.1	0.396	4.61333e-238
Rpl14	4.86027e-242	-0.274984	1	1	1.36078e-237
Rpl27-ps3	1.04719e-241	-0.519082	0.279	0.619	2.93193e-237
Bclaf1	1.08428e-241	0.63209	0.873	0.644	3.03576e-237
Ppm1a	1.89939e-241	0.608473	0.735	0.435	5.31791e-237
Srsf5	7.30801e-241	0.53147	0.977	0.933	2.0461e-236
Tgm1	1.60569e-240	-0.372888	0.036	0.275	4.49562e-236
Naa50	3.23943e-240	0.629735	0.79	0.542	9.06975e-236
Pld3	5.78747e-240	-0.521945	0.209	0.55	1.62037e-235
Luzp1	1.45785e-239	0.631865	0.823	0.568	4.08168e-235
Fabp5	1.52377e-239	-1.55152	0.788	0.892	4.26626e-235
Sdf2	3.04458e-239	-0.587707	0.462	0.751	8.52421e-235
Tmem160	1.85502e-238	0.586596	0.691	0.362	5.19368e-234
H2afz	4.2678e-237	0.76507	0.981	0.931	1.1949e-232
Ankrd35	6.36343e-237	-0.374274	0.071	0.344	1.78163e-232
Gm11808	7.0322e-237	-0.584931	0.497	0.764	1.96888e-232
Wnt16	7.43591e-237	0.776952	0.616	0.259	2.08191e-232
Rhov	4.40604e-236	-0.572747	0.169	0.505	1.2336e-231
Atg5	1.72323e-235	0.610562	0.67	0.341	4.8247e-231
Hebp1	2.09135e-234	-0.435305	0.116	0.415	5.85537e-230
Tmed2	2.03447e-233	0.519082	0.955	0.874	5.6961e-229
Xrn2	2.91133e-233	0.619198	0.87	0.642	8.15114e-229
Rdh12	1.34367e-232	-0.550528	0.139	0.454	3.76201e-228
Ppib	3.40111e-232	0.503618	0.962	0.903	9.52243e-228
Dync1i2	3.70481e-232	-0.763772	0.651	0.859	1.03727e-227
Tipin	5.99492e-231	0.702124	0.578	0.237	1.67846e-226
Gjb5	7.74054e-231	-0.564984	0.082	0.351	2.1672e-226
Aamp	1.01577e-230	-0.626274	0.647	0.863	2.84395e-226
Oas1f	3.6849e-230	-0.561965	0.109	0.404	1.0317e-225
Aes	1.53515e-228	0.604097	0.859	0.659	4.29813e-224
Nfe2l1	5.25568e-226	-0.574611	0.42	0.725	1.47148e-221
Bicd2	6.4452e-226	-0.683819	0.35	0.646	1.80453e-221
Rplp1	9.64488e-226	-0.361144	1	1	2.70037e-221
Clip1	2.33607e-225	-0.81913	0.482	0.731	6.54053e-221
Cyb5r3	4.51854e-225	0.618383	0.765	0.465	1.2651e-220
Ezr	4.84108e-225	-0.68547	0.717	0.893	1.35541e-220
Ndufb11	7.95102e-225	0.494819	0.963	0.892	2.22613e-220
Pim1	3.69998e-224	-0.620313	0.339	0.666	1.03592e-219
Cox5a	4.97984e-224	0.514816	0.955	0.885	1.39426e-219
Nupr1	1.07522e-223	-0.684365	0.141	0.452	3.0104e-219
Trp53inp1	3.13252e-223	-0.585114	0.295	0.63	8.77044e-219
Tmsb10	5.95149e-223	0.691547	0.896	0.583	1.6663e-218
Cab39	7.03443e-223	0.600977	0.754	0.495	1.9695e-218
Psmd12	8.68847e-223	0.600757	0.806	0.574	2.4326e-218
Cnbp	2.42971e-222	0.453103	0.983	0.956	6.80271e-218
Mapkapk3	5.72392e-222	-0.578008	0.327	0.645	1.60258e-217
Psmb3	3.13981e-221	0.559724	0.912	0.806	8.79083e-217
Sult2b1	9.05166e-221	-0.6613	0.177	0.498	2.53428e-216
2410002F23Rik	1.09892e-220	0.53852	0.55	0.202	3.07675e-216
Podxl2	3.91683e-220	0.559767	0.475	0.124	1.09663e-215
Ost4	4.84893e-220	-0.565668	0.566	0.8	1.3576e-215
Axin1	9.84089e-220	0.54907	0.578	0.238	2.75525e-215
Cebpa	1.21531e-219	-0.639183	0.435	0.769	3.40262e-215
Hopx	4.84592e-219	-0.463134	0.088	0.359	1.35676e-214
Sgk1	7.62102e-219	-0.489772	0.143	0.453	2.13373e-214
Plbd1	1.11313e-218	-0.599162	0.359	0.668	3.11655e-214
Net1	2.11614e-218	0.611775	0.922	0.752	5.92478e-214
Wls	4.9132e-218	0.633561	0.903	0.658	1.3756e-213
Lgals3	1.29092e-217	-1.05213	0.859	0.918	3.61431e-213
Fam76b	1.79524e-217	0.555874	0.603	0.265	5.0263e-213
Fosl2	3.76321e-217	-0.627313	0.556	0.795	1.05362e-212
Aprt	4.69773e-217	0.654191	0.882	0.734	1.31527e-212
2022-03-02	1.44146e-216	0.570902	0.738	0.465	4.03581e-212
Aldh3b2	1.59316e-216	-0.547707	0.181	0.493	4.46054e-212
Tma7	4.7815e-215	-0.534347	0.864	0.934	1.33872e-210
Clec2d	7.96996e-215	-0.25751	0.034	0.253	2.23143e-210
Fus	9.22412e-215	0.540183	0.953	0.865	2.58257e-210
Cggbp1	1.27583e-214	0.572031	0.735	0.449	3.57208e-210
Cox4i1	4.54297e-214	0.375951	0.997	0.998	1.27194e-209
Ovol1	4.57474e-214	-0.534415	0.18	0.49	1.28083e-209
Cd63	4.64752e-214	0.508546	0.916	0.781	1.30121e-209
Htra1	4.8889e-214	0.651148	0.728	0.366	1.3688e-209
Usmg5	2.16447e-213	-0.557891	0.739	0.897	6.06009e-209
Tdh	3.8079e-213	-0.55277	0.114	0.4	1.06614e-208
Gpt2	4.7748e-213	-0.259141	0.036	0.256	1.33685e-208
Nipal2	1.19858e-212	-0.493366	0.242	0.559	3.35579e-208
Gabarapl1	1.7949e-212	-0.440932	0.173	0.489	5.02535e-208
Mcm6	2.3917e-212	0.688541	0.547	0.201	6.69628e-208
Pdia3	3.56431e-212	0.52987	0.914	0.805	9.97937e-208
Phc2	5.39577e-212	0.570519	0.649	0.32	1.51071e-207
2010107E04Rik	1.5568e-211	-0.510253	0.886	0.95	4.35872e-207
Rorc	4.62587e-211	-0.334446	0.083	0.349	1.29515e-206
BC004004	5.90526e-211	0.547014	0.684	0.388	1.65335e-206
Lamtor1	7.64364e-211	0.54345	0.851	0.666	2.14007e-206
R3hdm2	1.25975e-210	0.58042	0.694	0.394	3.52705e-206
4833423E24Rik	3.65322e-209	-0.472947	0.13	0.428	1.02283e-204
Adss	5.90593e-208	0.578496	0.724	0.426	1.65354e-203
Kcmf1	6.16393e-208	0.543325	0.756	0.494	1.72578e-203
Pkp1	8.46376e-208	-0.572391	0.906	0.949	2.36968e-203
Adh1	1.13887e-207	-0.535156	0.11	0.383	3.18861e-203
Ptp4a2	1.18958e-207	0.556314	0.922	0.747	3.33058e-203
Sparc	1.53154e-207	0.946056	0.735	0.393	4.28801e-203
Dab2ip	5.56463e-207	0.631593	0.674	0.347	1.55799e-202
Srsf10	7.66311e-207	0.595777	0.775	0.529	2.14552e-202
Ranbp1	3.60802e-206	0.592373	0.912	0.803	1.01017e-201
Rpl18a	3.61688e-205	-0.254522	1	1	1.01266e-200
Fam92a	3.84073e-205	0.565179	0.671	0.347	1.07533e-200
Alg5	4.78021e-205	0.539185	0.683	0.391	1.33836e-200
Pdlim2	6.45797e-205	-0.470832	0.152	0.454	1.8081e-200
Atp5a1	1.36343e-204	0.398118	0.991	0.982	3.81734e-200
Rock2	1.81421e-204	0.576953	0.615	0.296	5.07942e-200
Klf4	3.68581e-203	-0.708494	0.915	0.946	1.03195e-198
Elovl1	1.23994e-202	-0.810432	0.35	0.645	3.47159e-198
Tfdp2	2.80318e-202	0.55737	0.641	0.314	7.84836e-198
Notch3	3.41865e-202	-0.338734	0.087	0.344	9.57155e-198
Dyrk2	6.28064e-202	0.433928	0.376	0.054	1.75845e-197
Abhd5	2.8841e-201	-0.58956	0.312	0.616	8.07491e-197
Smtnl2	2.90461e-201	-0.365798	0.077	0.323	8.13233e-197
Nenf	3.99523e-201	0.559574	0.827	0.593	1.11859e-196
Myl6	3.92765e-200	0.462252	0.975	0.947	1.09966e-195
Npepl1	4.33382e-200	0.522221	0.516	0.188	1.21338e-195
Rnf5	4.35696e-200	-0.343354	0.114	0.392	1.21986e-195
1600020E01Rik	1.19023e-199	0.54274	0.551	0.224	3.3324e-195
Rpl36al	3.50413e-199	-0.376742	0.988	0.998	9.81086e-195
Epc2	6.76435e-199	0.532707	0.623	0.307	1.89388e-194
Hist1h1b	1.62012e-198	1.90668	0.515	0.182	4.53602e-194
Calm4	2.35753e-198	-1.78821	0.854	0.899	6.60061e-194
Mettl9	4.00705e-198	0.526026	0.789	0.561	1.12189e-193
Suz12	4.58832e-198	0.562348	0.616	0.308	1.28464e-193
Ddx17	7.06023e-198	-0.45948	0.217	0.521	1.97672e-193
Col17a1	1.41615e-197	0.636003	0.832	0.431	3.96495e-193
Sp3	3.51283e-197	0.550952	0.646	0.334	9.83524e-193
Esd	4.9413e-197	0.56467	0.821	0.555	1.38347e-192
Ypel3	8.80785e-197	-0.533745	0.533	0.78	2.46602e-192
Dek	9.13305e-197	0.57363	0.96	0.848	2.55707e-192
Dtymk	1.1653e-196	0.614808	0.583	0.27	3.26262e-192
Cox7a2l	1.98834e-196	0.487039	0.991	0.981	5.56695e-192
Coro1b	2.07392e-196	-0.448197	0.226	0.536	5.80657e-192
Brix1	2.10083e-196	0.543267	0.699	0.416	5.8819e-192
Desi1	6.74633e-196	-0.452011	0.135	0.412	1.88884e-191
Il1rn	7.10216e-196	-0.305352	0.048	0.267	1.98846e-191
Psmb4	1.50624e-195	0.474086	0.948	0.879	4.21716e-191
Oxct1	1.67019e-195	-0.549194	0.437	0.711	4.6762e-191
Tax1bp1	1.91086e-195	0.526563	0.936	0.837	5.35003e-191
Ddx6	2.60881e-195	0.552323	0.802	0.551	7.30414e-191
Gjb4	2.9176e-195	-0.45845	0.072	0.314	8.1687e-191
Park7	7.38963e-195	0.502197	0.924	0.81	2.06895e-190
Tmpo	1.18565e-194	0.690151	0.777	0.523	3.31958e-190
Zbtb16	6.02876e-194	-0.648419	0.4	0.673	1.68793e-189
Nucks1	6.28375e-194	0.5707	0.921	0.763	1.75932e-189
Nagk	9.78555e-194	-0.425216	0.177	0.473	2.73976e-189
5730508B09Rik	1.21316e-192	0.491556	0.52	0.198	3.39659e-188
Tmem43	4.32944e-192	-0.520594	0.289	0.593	1.21216e-187
Cyhr1	1.28478e-191	0.52866	0.708	0.441	3.59712e-187
Krtdap	4.61244e-191	-1.05592	0.979	0.963	1.29139e-186
Dut	7.57811e-191	0.746845	0.555	0.252	2.12172e-186
Map7d1	8.01517e-191	-0.422678	0.158	0.444	2.24409e-186
Pdcd10	1.65372e-190	0.508463	0.748	0.503	4.63008e-186
Isoc1	2.18822e-190	0.565152	0.738	0.474	6.12658e-186
Srrm1	2.31512e-190	0.522014	0.925	0.809	6.48187e-186
Zfp644	5.61239e-190	0.552933	0.834	0.587	1.57136e-185
Ankrd37	5.72489e-190	-0.321692	0.072	0.311	1.60285e-185
H1fx	7.80218e-190	0.721154	0.521	0.205	2.18445e-185
Rps26-ps1	9.93817e-190	-0.523883	0.497	0.757	2.78249e-185
AI413582	1.53232e-189	-0.376894	0.11	0.369	4.2902e-185
Fam162a	4.35538e-189	-0.681554	0.875	0.954	1.21942e-184
Nxf1	4.58401e-189	0.546054	0.759	0.507	1.28343e-184
Tspo	5.98738e-189	0.638854	0.819	0.542	1.67635e-184
Bnip3	8.39488e-189	-0.329066	0.074	0.318	2.3504e-184
Arhgap5	1.20734e-188	0.539836	0.71	0.447	3.38032e-184
Snx21	2.56225e-188	-0.3125	0.11	0.375	7.17379e-184
Ace2	2.83129e-188	-0.428814	0.106	0.361	7.92704e-184
Snrpd2	3.73961e-188	0.468531	0.955	0.884	1.04702e-183
Rgcc	4.42033e-188	-0.317129	0.044	0.254	1.2376e-183
Trp53i11	7.8246e-188	0.556405	0.508	0.187	2.19073e-183
Fam101b	3.79379e-187	0.537934	0.451	0.138	1.06219e-182
Arg2	4.50804e-187	-0.533165	0.109	0.367	1.26216e-182
Orm1	6.99392e-187	-0.395032	0.063	0.289	1.95816e-182
Hsdl2	2.4086e-186	-0.42494	0.163	0.444	6.74359e-182
Fam83a	2.45277e-186	-0.313946	0.057	0.277	6.86725e-182
Gm16286	3.41511e-186	0.524818	0.826	0.637	9.56163e-182
Snrpe	1.06709e-185	0.450113	0.976	0.93	2.98765e-181
Cd24a	1.28722e-185	-0.796753	0.679	0.833	3.60396e-181
Avpi1	1.39968e-185	-0.779209	0.796	0.859	3.91882e-181
Pet100	2.13241e-185	-0.497359	0.335	0.632	5.97033e-181
Cst3	3.45226e-185	-0.449722	0.964	0.991	9.66563e-181
Anp32e	1.36192e-184	0.621241	0.753	0.517	3.81312e-180
Vat1	1.78939e-184	-0.473284	0.215	0.51	5.00994e-180
Hmga1	6.36242e-184	0.430816	0.394	0.086	1.78135e-179
Psma3	8.86869e-184	0.463763	0.942	0.868	2.48306e-179
Macf1	8.98715e-184	0.564056	0.673	0.402	2.51622e-179
Arhgef12	9.94071e-184	0.543792	0.704	0.438	2.7832e-179
Car13	1.10072e-183	-0.512031	0.253	0.545	3.08179e-179
Btbd7	2.27317e-183	0.44194	0.421	0.11	6.36441e-179
Skint9	4.40543e-183	-0.659314	0.072	0.299	1.23343e-178
Laptm4a	5.89794e-183	-0.509978	0.776	0.906	1.65131e-178
Ctdspl2	6.22694e-183	0.500352	0.538	0.227	1.74342e-178
Abhd2	1.39591e-182	-0.426395	0.115	0.371	3.90828e-178
Mrps21	1.47133e-182	-0.488519	0.461	0.725	4.11944e-178
Zfp106	1.8559e-182	0.524978	0.687	0.402	5.19616e-178
Klk8	1.93623e-182	-0.864375	0.242	0.534	5.42105e-178
1110004F10Rik	2.47067e-182	0.47789	0.944	0.862	6.91739e-178
Hmgb2	4.87389e-182	0.70283	0.934	0.785	1.36459e-177
Slc39a8	5.10537e-182	-0.654271	0.216	0.506	1.4294e-177
Ostf1	6.35567e-182	-0.57015	0.538	0.769	1.77946e-177
Gnai1	1.70343e-181	0.565165	0.73	0.438	4.76926e-177
Prkrir	2.4737e-181	0.539467	0.629	0.351	6.92586e-177
Adtrp	7.05667e-181	-0.324724	0.09	0.331	1.97573e-176
Vkorc1	8.39636e-181	-0.406803	0.191	0.484	2.35081e-176
Epas1	1.11259e-180	-0.30912	0.07	0.299	3.11502e-176
Hnrnpf	3.52186e-180	0.423243	0.97	0.955	9.8605e-176
Serpinb12	6.7654e-180	-0.58342	0.174	0.46	1.89418e-175
Smagp	1.0915e-179	-0.615763	0.306	0.599	3.05599e-175
Ptbp1	1.15905e-179	0.531759	0.82	0.616	3.2451e-175
Psmb5	1.60436e-179	0.480939	0.91	0.823	4.49188e-175
Ndufv2	2.41992e-179	0.484423	0.868	0.723	6.77529e-175
Mrpl12	9.57022e-179	0.527754	0.828	0.658	2.67947e-174
Dsg1a	1.11548e-178	-0.548335	0.436	0.741	3.12313e-174
Ndufc2	1.28922e-178	0.450743	0.918	0.819	3.60956e-174
Lamc2	2.14847e-178	0.596178	0.682	0.358	6.01528e-174
Sox4	2.1714e-178	0.810066	0.843	0.508	6.07949e-174
Glul	2.19132e-178	-0.917039	0.313	0.58	6.13525e-174
Endou	1.85395e-177	-1.23614	0.533	0.721	5.19069e-173
Pdcd11	2.0719e-177	-0.439883	0.223	0.512	5.8009e-173
Mpc1	2.40223e-177	0.519093	0.721	0.469	6.72576e-173
Atp6v0e	3.85526e-177	-0.546661	0.84	0.925	1.0794e-172
Hoxa7	4.55439e-177	0.543985	0.735	0.429	1.27514e-172
Nme1	9.67396e-177	0.498645	0.939	0.852	2.70852e-172
Snrpd3	1.98076e-176	0.504046	0.845	0.709	5.54572e-172
Ppp4r2	2.46608e-176	0.512444	0.74	0.491	6.90454e-172
Luc7l	1.51924e-175	0.54644	0.749	0.503	4.25358e-171
Morf4l1	1.9789e-175	0.521244	0.922	0.715	5.54053e-171
Dhx36	2.4313e-175	0.510062	0.576	0.273	6.80716e-171
Klk11	2.58525e-175	-0.366066	0.145	0.417	7.23818e-171
Gcat	8.13264e-175	-0.768581	0.43	0.695	2.27698e-170
Snrnp40	8.81897e-175	0.4897	0.648	0.368	2.46913e-170
Rest	9.47796e-175	0.545864	0.759	0.518	2.65364e-170
Arhgef5	2.30435e-174	0.518309	0.57	0.274	6.45173e-170
Snx5	3.42316e-174	-0.513265	0.433	0.691	9.58417e-170
Nasp	5.6875e-174	0.751228	0.73	0.525	1.59239e-169
Ctnnal1	9.39971e-174	0.569883	0.464	0.164	2.63173e-169
Fkbp9	1.05543e-173	0.50172	0.553	0.256	2.955e-169
Trib3	1.6811e-173	-0.262907	0.024	0.195	4.70676e-169
Tnks2	2.42228e-173	0.529367	0.661	0.403	6.78191e-169
2022-09-07	3.09028e-173	0.50001	0.808	0.621	8.65218e-169
2010111I01Rik	1.31864e-172	0.555593	0.752	0.49	3.69194e-168
Hspa5	2.61908e-172	0.519474	0.781	0.594	7.3329e-168
Tmem14c	5.05838e-172	0.476833	0.858	0.717	1.41624e-167
Mef2a	5.05843e-172	0.569059	0.892	0.639	1.41626e-167
Dgat2	5.37036e-172	-0.589644	0.113	0.357	1.50359e-167
Dnajb2	1.16845e-171	-0.337089	0.134	0.399	3.27143e-167
Itgb4	1.25351e-171	0.54904	0.667	0.319	3.50957e-167
Chaf1b	1.50622e-171	0.488548	0.376	0.085	4.21711e-167
Smim5	3.41026e-171	-0.360978	0.099	0.34	9.54803e-167
Snrpa1	6.27234e-171	0.497896	0.72	0.476	1.75613e-166
Hspa4	1.23736e-170	0.513225	0.768	0.573	3.46437e-166
Hmgcs2	2.56664e-170	-0.707706	0.122	0.374	7.18608e-166
Trim33	2.75641e-170	0.473678	0.512	0.219	7.71739e-166
Yy1	3.85141e-170	0.49403	0.766	0.551	1.07832e-165
Dynll2	4.24025e-170	0.518099	0.74	0.443	1.18719e-165
Dok4	5.88829e-170	-0.420876	0.178	0.453	1.6486e-165
Arrdc3	6.03882e-170	-0.500074	0.297	0.579	1.69075e-165
Abracl	1.09861e-169	0.495391	0.858	0.685	3.07589e-165
Myo1b	1.39809e-169	0.473362	0.442	0.141	3.91436e-165
Mgll	1.60269e-169	0.5203	0.515	0.207	4.4872e-165
Nr3c1	1.02051e-168	0.533065	0.703	0.434	2.85722e-164
Casp8ap2	2.38063e-168	0.527245	0.5	0.202	6.66528e-164
Sbsn	3.98484e-168	-1.43344	0.686	0.788	1.11567e-163
Ano7	3.99718e-168	-0.264055	0.048	0.245	1.11913e-163
Acsl5	6.17519e-168	-0.451187	0.27	0.554	1.72893e-163
Ppfibp2	1.73163e-167	-0.27777	0.078	0.305	4.84822e-163
Mall	2.8566e-167	-0.431546	0.219	0.503	7.99792e-163
Tmem79	7.05745e-167	-0.376401	0.167	0.436	1.97594e-162
Brd9	7.87527e-167	-0.376668	0.143	0.404	2.20492e-162
Cstb	1.0787e-166	-0.535452	0.748	0.874	3.02015e-162
Rnf208	3.56837e-166	-0.406772	0.223	0.507	9.99073e-162
Vim	8.50989e-166	-0.668001	0.089	0.327	2.3826e-161
Msn	1.08179e-165	0.510121	0.602	0.294	3.0288e-161
Smc3	1.39224e-165	0.530372	0.824	0.634	3.89798e-161
Lef1	1.84132e-165	0.644206	0.536	0.23	5.15534e-161
Pak2	1.26167e-164	0.503848	0.805	0.583	3.53242e-160
Rab12	5.00168e-164	0.47473	0.525	0.239	1.40037e-159
Rsrc2	1.13377e-163	-0.509129	0.607	0.81	3.17432e-159
Siah1a	2.98236e-163	0.466144	0.617	0.349	8.35002e-159
Pdia6	1.19948e-162	0.481006	0.787	0.568	3.35829e-158
Cox7c	2.65419e-162	-0.385064	0.966	0.985	7.43119e-158
Mrpl2	3.67643e-162	0.473498	0.657	0.398	1.02933e-157
Tmem50a	6.88838e-162	-0.467982	0.711	0.859	1.92861e-157
Crip2	7.79812e-162	-0.504683	0.13	0.379	2.18332e-157
Ndufa11	9.44728e-162	0.465965	0.869	0.748	2.64505e-157
Klf3	2.80535e-161	-0.599988	0.637	0.824	7.85442e-157
Prpf40a	3.28474e-161	0.476749	0.867	0.744	9.1966e-157
Gltp	4.24101e-161	-1.03611	0.791	0.855	1.1874e-156
Rpl15	6.07716e-161	-0.379224	0.977	0.985	1.70148e-156
Tprgl	2.68458e-160	-0.512393	0.58	0.787	7.51627e-156
Lrrc59	2.70621e-160	0.484626	0.614	0.341	7.57685e-156
Ube2d3	2.79578e-160	0.384347	0.98	0.952	7.82763e-156
Zfp704	2.81237e-160	0.505737	0.617	0.322	7.87409e-156
Sys1	5.05716e-160	0.479292	0.827	0.649	1.4159e-155
Lipm	7.58219e-160	-0.295478	0.07	0.279	2.12286e-155
Pten	1.04534e-159	0.505525	0.744	0.523	2.92675e-155
Ppp2ca	2.43435e-159	0.451093	0.92	0.821	6.8157e-155
Tkt	2.45924e-159	0.479718	0.855	0.731	6.88538e-155
Mrps18c	3.37447e-159	0.469823	0.747	0.528	9.44785e-155
Xdh	5.97264e-159	-0.333434	0.135	0.387	1.67222e-154
Golga4	2.90705e-158	-0.449634	0.417	0.699	8.13917e-154
Usp1	4.03345e-158	0.625298	0.604	0.349	1.12929e-153
Evl	5.26259e-158	0.475783	0.581	0.292	1.47342e-153
Ctbp1	5.97186e-158	0.483264	0.789	0.581	1.672e-153
Cwh43	3.98984e-157	-0.520063	0.285	0.559	1.11707e-152
Unc119	5.4837e-157	0.398294	0.394	0.113	1.53533e-152
Ola1	8.89496e-157	0.465402	0.82	0.657	2.49041e-152
Psph	1.23218e-156	0.475241	0.595	0.318	3.44984e-152
Apc	2.54378e-156	0.460783	0.516	0.236	7.12208e-152
Sphk1	2.86352e-156	-0.350631	0.086	0.302	8.01729e-152
Fam57a	3.27337e-156	-0.421055	0.153	0.399	9.16479e-152
Tubb5	3.39761e-156	0.784385	0.91	0.747	9.51262e-152
Srpk1	3.90781e-156	-0.568432	0.366	0.638	1.09411e-151
Tmcc3	1.78516e-155	-0.445331	0.2	0.468	4.9981e-151
Ssbp3	3.63399e-155	0.510181	0.713	0.43	1.01744e-150
Sprr1a	3.80339e-155	-0.847146	0.023	0.182	1.06487e-150
Taf10	4.62383e-155	0.479175	0.794	0.618	1.29458e-150
Psapl1	5.59132e-155	-0.848684	0.166	0.414	1.56546e-150
Lad1	6.56003e-155	-0.504569	0.526	0.744	1.83668e-150
Lnpep	6.61718e-155	0.357303	0.319	0.055	1.85268e-150
Lurap1l	7.82846e-155	-0.302166	0.091	0.315	2.19181e-150
Postn	8.12606e-155	0.72627	0.694	0.427	2.27513e-150
Ndufb5	1.44752e-154	0.40784	0.961	0.895	4.05278e-150
Serinc3	1.54461e-154	-0.394461	0.276	0.562	4.3246e-150
Auts2	1.86074e-154	0.513677	0.768	0.487	5.2097e-150
Lmo7	1.34111e-153	-0.46699	0.242	0.513	3.75485e-149
Ly6d	1.91075e-153	-0.43991	0.947	0.966	5.34971e-149
Kitl	3.50081e-153	0.464002	0.38	0.107	9.80158e-149
Atp5c1	5.41559e-153	0.383647	0.97	0.934	1.51626e-148
Tpr	1.41117e-152	0.458129	0.925	0.841	3.95101e-148
Whsc1	1.89846e-152	0.520611	0.468	0.186	5.31531e-148
Coq7	2.95685e-151	0.450487	0.566	0.297	8.27859e-147
Dtnbp1	3.20278e-151	0.442713	0.544	0.265	8.96715e-147
Acaa1a	4.40922e-151	-0.374964	0.239	0.512	1.23449e-146
Pxmp4	4.52645e-151	-0.475139	0.25	0.509	1.26731e-146
Ddx5	6.7516e-151	0.321799	0.994	0.994	1.89031e-146
Pafah1b1	7.62822e-151	0.44893	0.882	0.733	2.13575e-146
Zfp395	8.74264e-151	0.438658	0.503	0.223	2.44776e-146
Smarcd2	9.28363e-151	-0.5186	0.638	0.803	2.59923e-146
Ctcf	1.43729e-150	0.505301	0.755	0.55	4.02413e-146
Eci2	4.91234e-150	0.47266	0.765	0.467	1.37536e-145
H2afy	6.04468e-150	0.464769	0.925	0.817	1.69239e-145
Tmem234	1.4784e-149	0.399643	0.969	0.912	4.13922e-145
Hspa8	1.66869e-149	0.403796	0.991	0.974	4.67201e-145
Ei24	3.1473e-149	0.457038	0.759	0.553	8.81181e-145
Galnt6	9.62222e-149	-0.384483	0.155	0.402	2.69403e-144
Rac3	1.27681e-148	0.495983	0.522	0.24	3.57482e-144
Krt1	1.59887e-148	-1.46188	0.969	0.916	4.47652e-144
Fam214b	3.07326e-148	-0.266135	0.096	0.323	8.60452e-144
Nbl1	3.79381e-148	0.529871	0.67	0.362	1.06219e-143
Cnih1	8.66699e-148	0.452903	0.75	0.535	2.42658e-143
Ak6	1.11213e-147	-0.347492	0.193	0.457	3.11375e-143
Ptgds	1.4481e-147	-0.424332	0.033	0.2	4.0544e-143
Maz	1.60986e-147	0.473385	0.54	0.258	4.50727e-143
Acp1	1.64268e-147	0.430548	0.869	0.739	4.59919e-143
Nfe2l2	1.6648e-147	0.468966	0.643	0.384	4.66111e-143
Bag5	1.8409e-147	0.445642	0.601	0.344	5.15416e-143
Smarcad1	3.49745e-147	0.445998	0.567	0.3	9.79216e-143
Ralgps2	1.28674e-146	0.47381	0.775	0.564	3.60262e-142
Hspa2	3.032e-146	-0.30697	0.062	0.256	8.48899e-142
Mknk2	4.99895e-146	-0.410579	0.368	0.624	1.39961e-141
Tuba1c	5.62479e-146	-0.472339	0.228	0.484	1.57483e-141
Zmynd8	2.27496e-145	-0.36576	0.208	0.471	6.36942e-141
Rin2	4.36722e-145	-0.455649	0.393	0.662	1.22273e-140
Polr1c	5.12836e-145	-0.396662	0.305	0.574	1.43584e-140
Fbl	6.85343e-145	0.450445	0.855	0.735	1.91882e-140
Mast4	8.67861e-145	-0.503099	0.407	0.658	2.42984e-140
Mprip	1.12847e-144	0.47938	0.711	0.47	3.1595e-140
Nras	1.85343e-144	0.477153	0.842	0.675	5.18924e-140
Zfp280d	1.91397e-144	0.473037	0.618	0.366	5.35875e-140
Mrpl14	3.78767e-144	-0.442864	0.528	0.745	1.06047e-139
Capns2	7.46048e-144	-0.604849	0.697	0.862	2.08878e-139
Dnaja1	9.84607e-144	0.456599	0.782	0.541	2.7567e-139
Ufc1	1.21555e-143	0.446868	0.841	0.67	3.4033e-139
Ndufs6	1.90957e-143	0.417841	0.92	0.84	5.34641e-139
Ngfrap1	5.94278e-143	0.502295	0.725	0.469	1.66386e-138
Ufl1	6.40624e-143	0.430274	0.538	0.271	1.79362e-138
Nsmce4a	9.01748e-143	0.455366	0.768	0.572	2.52471e-138
Ppp1r14c	1.0847e-142	0.576645	0.758	0.587	3.03694e-138
Lama3	1.19653e-142	0.501634	0.594	0.312	3.35005e-138
4930522L14Rik	1.32182e-142	0.331213	0.311	0.058	3.70084e-138
Acot1	1.45768e-142	-0.401138	0.271	0.546	4.08121e-138
Akap8	1.7354e-142	0.450963	0.654	0.402	4.85876e-138
Fem1b	4.66234e-142	0.425168	0.546	0.282	1.30536e-137
Pfkl	5.16589e-142	-0.379159	0.213	0.469	1.44635e-137
Nin	8.85436e-142	0.484601	0.612	0.343	2.47904e-137
Smim10l1	1.91947e-141	0.458247	0.666	0.439	5.37413e-137
Ramp1	3.37125e-141	0.435425	0.324	0.075	9.43883e-137
Anxa7	4.18049e-141	-0.456874	0.656	0.833	1.17045e-136
Slk	6.333e-141	0.470398	0.601	0.363	1.77311e-136
Npl	7.28366e-141	-0.635681	0.288	0.547	2.03928e-136
Cask	8.02443e-141	0.454216	0.537	0.279	2.24668e-136
Cast	6.14374e-140	0.483473	0.617	0.383	1.72012e-135
Sub1	8.74723e-140	-0.46003	0.92	0.955	2.44905e-135
Ndufs3	1.25886e-139	0.433307	0.821	0.663	3.52457e-135
Ndufb7	1.90186e-139	0.431254	0.817	0.684	5.32482e-135
Ube2d2a	3.0639e-139	0.428046	0.876	0.748	8.5783e-135
Ncl	3.17273e-139	0.390021	0.994	0.989	8.88302e-135
Spint2	5.36384e-139	-0.443793	0.833	0.934	1.50177e-134
Use1	1.01988e-138	-0.448574	0.81	0.897	2.85546e-134
Kdm7a	1.21046e-138	-0.404281	0.315	0.585	3.38904e-134
D10Jhu81e	1.23122e-138	-0.351688	0.217	0.473	3.44717e-134
Phf5a	1.89096e-138	0.432223	0.828	0.681	5.2943e-134
Aktip	2.06603e-138	-0.301627	0.126	0.353	5.78446e-134
Pdrg1	2.08767e-138	-0.388336	0.267	0.534	5.84505e-134
Mcm4	7.01461e-138	0.480495	0.417	0.159	1.96395e-133
Lsm2	7.22706e-138	0.469008	0.75	0.546	2.02343e-133
Ephb6	7.89387e-138	-0.346741	0.192	0.441	2.21012e-133
AI661453	8.25267e-138	-0.345523	0.177	0.423	2.31058e-133
Adam15	9.77882e-138	-0.329495	0.179	0.425	2.73787e-133
Psmd1	1.0327e-137	0.452887	0.694	0.489	2.89135e-133
Sap18	2.08453e-137	0.423544	0.63	0.392	5.83627e-133
Bzw2	5.0961e-137	0.446806	0.785	0.596	1.42681e-132
Atf3	1.29377e-136	0.838655	0.533	0.286	3.62229e-132
Orc2	1.57598e-136	0.406062	0.447	0.184	4.41244e-132
Mpc2	2.50021e-136	0.419417	0.856	0.718	7.00008e-132
Rnf7	3.89428e-136	0.40731	0.9	0.798	1.09032e-131
Aim1l	5.23743e-136	-0.278377	0.12	0.341	1.46638e-131
Cxcl14	1.06862e-135	0.573844	0.924	0.747	2.99193e-131
Uqcc3	1.50719e-135	-0.428907	0.502	0.719	4.21982e-131
Mark3	1.92379e-135	0.448983	0.608	0.366	5.38623e-131
Mtus1	1.95586e-135	-0.289033	0.132	0.362	5.47601e-131
Ptms	2.54639e-135	0.498066	0.931	0.799	7.12937e-131
Vti1b	4.11438e-135	-0.390981	0.296	0.553	1.15194e-130
Abca12	4.3282e-135	-0.264505	0.076	0.271	1.21181e-130
Ndufa12	4.42078e-135	0.425819	0.864	0.759	1.23773e-130
Smo	4.48413e-135	0.457421	0.593	0.328	1.25547e-130
Gapdh	1.10657e-134	0.371954	0.988	0.982	3.09816e-130
S100a10	4.22366e-134	-0.477499	0.967	0.978	1.18254e-129
Scand1	5.35542e-134	0.432731	0.901	0.766	1.49941e-129
Tmco1	5.70337e-134	-0.440641	0.496	0.72	1.59683e-129
Il1rl2	5.88306e-134	-0.296252	0.127	0.353	1.64714e-129
Arl1	7.87062e-134	0.424771	0.821	0.681	2.20362e-129
Ubl5	9.4842e-134	-0.391565	0.904	0.949	2.65539e-129
Hs2st1	1.2213e-133	0.384924	0.452	0.193	3.4194e-129
Agap3	1.76944e-133	0.457015	0.696	0.469	4.95409e-129
Lims1	3.11339e-133	0.418648	0.473	0.21	8.71686e-129
Smc6	4.35227e-133	0.473239	0.79	0.579	1.21855e-128
Gpx4	5.30646e-133	0.456782	0.912	0.787	1.4857e-128
Igf2bp3	6.56556e-133	0.445669	0.688	0.466	1.83823e-128
Glud1	8.35626e-133	0.428263	0.645	0.406	2.33959e-128
Rnase1	1.72658e-132	-0.298832	0.066	0.249	4.83409e-128
Abhd6	1.80203e-132	-0.274549	0.114	0.333	5.04532e-128
Acox1	3.30082e-132	-0.307085	0.146	0.377	9.24164e-128
Atrx	5.5292e-132	0.445361	0.857	0.688	1.54807e-127
Cfl1	5.9535e-132	0.382038	0.965	0.917	1.66686e-127
Hjurp	7.0162e-132	0.431332	0.561	0.305	1.9644e-127
Mmp14	9.65152e-132	0.43112	0.627	0.325	2.70223e-127
Suv39h2	1.16884e-131	0.305075	0.308	0.064	3.27253e-127
Zfp326	1.21293e-131	0.444197	0.654	0.398	3.39596e-127
Itm2b	1.27641e-131	-0.469697	0.998	1	3.57369e-127
Cdc42	3.20253e-131	0.383262	0.929	0.871	8.96644e-127
Cdca7l	3.63233e-131	0.412514	0.4	0.146	1.01698e-126
Alad	5.02442e-131	0.383923	0.42	0.161	1.40674e-126
Cd81	5.59789e-131	0.439174	0.834	0.671	1.5673e-126
Vdac2	8.19107e-131	0.404555	0.871	0.753	2.29334e-126
Cct3	8.28284e-131	0.416346	0.889	0.793	2.31903e-126
Rab2a	9.05865e-131	0.388927	0.943	0.876	2.53624e-126
Nxn	1.73291e-130	0.431308	0.595	0.358	4.85181e-126
Mt1	2.58607e-130	-0.98179	0.957	0.96	7.24047e-126
Usp14	2.85455e-130	0.429983	0.644	0.427	7.99218e-126
Rangap1	4.21683e-130	-0.39971	0.336	0.601	1.18063e-125
Bend5	6.57897e-130	0.373062	0.343	0.098	1.84198e-125
Ezh2	6.69889e-130	-0.45903	0.285	0.531	1.87556e-125
Galnt1	1.21206e-129	0.41566	0.517	0.266	3.39354e-125
Stfa3	1.24349e-129	-1.2169	0.95	0.942	3.48154e-125
Atp6v1a	1.2463e-129	-0.449083	0.492	0.717	3.48939e-125
Pdzd8	1.29806e-129	0.400975	0.454	0.2	3.6343e-125
Polr2m	1.54442e-129	0.431418	0.841	0.679	4.32407e-125
Csnk1g2	3.42249e-129	0.424215	0.642	0.417	9.58228e-125
Actl6a	3.78392e-129	0.440255	0.664	0.439	1.05942e-124
Zfp68	7.99083e-129	0.411637	0.543	0.29	2.23727e-124
Mbnl1	8.28866e-129	0.445681	0.698	0.48	2.32066e-124
4921524J17Rik	9.54124e-129	0.402857	0.565	0.305	2.67136e-124
Thoc3	1.41092e-128	0.405996	0.63	0.388	3.9503e-124
Api5	2.0469e-128	0.430555	0.617	0.386	5.7309e-124
Sec63	4.33398e-128	0.433891	0.601	0.374	1.21343e-123
Ankra2	5.68286e-128	-0.345506	0.243	0.494	1.59109e-123
Bzw1	7.17306e-128	0.439005	0.955	0.928	2.00831e-123
Sec14l2	1.04441e-127	-0.253409	0.065	0.243	2.92414e-123
C1qbp	1.48582e-127	0.41455	0.852	0.723	4.15999e-123
Dkc1	2.24622e-127	0.439385	0.63	0.404	6.28897e-123
Rab3d	2.26495e-127	-0.432358	0.402	0.654	6.3414e-123
Smarcd1	3.28448e-127	0.398936	0.504	0.247	9.19589e-123
Calml3	5.01153e-127	-0.862741	0.069	0.249	1.40313e-122
Vapa	5.48573e-127	0.397667	0.864	0.769	1.5359e-122
Serpinb5	1.07433e-126	-0.443142	0.926	0.968	3.00791e-122
Rnh1	1.30245e-126	-0.455892	0.834	0.904	3.6466e-122
Zmym4	1.6688e-126	0.403209	0.449	0.199	4.67229e-122
Srp9	2.39915e-126	0.380326	0.934	0.859	6.71713e-122
Ufd1l	3.78893e-126	0.407299	0.596	0.359	1.06082e-121
Usp7	4.28218e-126	0.440732	0.661	0.45	1.19892e-121
Anapc13	6.787e-126	-0.428508	0.521	0.726	1.90022e-121
Prelid1	8.77791e-126	-0.383421	0.841	0.914	2.45764e-121
Rhbg	4.08098e-125	-0.302466	0.131	0.344	1.14259e-120
Kras	4.62698e-125	0.434951	0.625	0.406	1.29546e-120
N6amt1	8.40558e-125	0.426686	0.555	0.314	2.35339e-120
Slc7a5	8.64803e-125	-0.291479	0.091	0.284	2.42128e-120
Slc25a28	1.1065e-124	0.372855	0.433	0.19	3.09798e-120
Ube2j2	1.70982e-124	0.410565	0.756	0.58	4.78714e-120
Mettl7a1	1.75923e-124	-0.319989	0.144	0.367	4.92549e-120
Gatad1	2.23275e-124	0.409556	0.555	0.308	6.25127e-120
Nol11	2.34826e-124	0.386577	0.514	0.262	6.57465e-120
Copb2	4.49578e-124	0.413679	0.657	0.444	1.25873e-119
Bcl7c	4.65237e-124	0.409785	0.864	0.737	1.30257e-119
Tubgcp2	8.29139e-124	0.388642	0.437	0.189	2.32142e-119
Sema4b	1.52006e-123	-0.400021	0.257	0.502	4.25586e-119
Tpi1	1.61648e-123	-0.49507	0.71	0.865	4.52583e-119
Aplp2	1.75739e-123	0.427791	0.799	0.625	4.92033e-119
Adnp	2.20471e-123	0.270608	0.232	0.022	6.17276e-119
Gnb2	3.1559e-123	0.354121	0.967	0.921	8.83589e-119
Arhgap21	3.33902e-123	0.335796	0.323	0.089	9.34859e-119
Sptlc3	3.37481e-123	-0.288475	0.107	0.307	9.4488e-119
Gtf2i	4.75688e-123	-0.49918	0.465	0.66	1.33183e-118
Map1lc3b	4.78566e-123	-0.392758	0.925	0.957	1.33989e-118
Hist1h2bc	4.98147e-123	-0.350504	0.194	0.441	1.39471e-118
Pdlim1	5.09389e-123	0.446621	0.719	0.434	1.42619e-118
Rif1	6.49283e-123	0.45357	0.531	0.298	1.81786e-118
Ano1	6.75955e-123	-0.284476	0.125	0.335	1.89254e-118
Prr13	7.24246e-123	-0.414759	0.377	0.614	2.02775e-118
Nop10	7.64994e-123	-0.449822	0.733	0.864	2.14183e-118
Cct8	9.39266e-123	0.391692	0.88	0.779	2.62976e-118
Atp6v0d1	2.14034e-122	-0.406354	0.484	0.704	5.99253e-118
Rab4a	5.07316e-122	0.346139	0.363	0.123	1.42038e-117
Myc	6.46323e-122	-0.321744	0.177	0.411	1.80957e-117
Vcp	6.89009e-122	0.382358	0.916	0.845	1.92909e-117
Sf3b6	7.02442e-122	0.372604	0.901	0.8	1.9667e-117
Dnttip2	9.62714e-122	0.416389	0.691	0.488	2.69541e-117
Tmbim1	1.38786e-121	-0.335165	0.252	0.502	3.88572e-117
Smad2	1.54857e-121	0.378791	0.463	0.217	4.33569e-117
Anxa5	1.58343e-121	-0.488007	0.696	0.838	4.4333e-117
Hcfc1	2.04355e-121	0.38072	0.481	0.237	5.72153e-117
Hsd17b7	2.65937e-121	-0.460007	0.211	0.44	7.4457e-117
Fxr1	2.87097e-121	0.410351	0.646	0.392	8.03814e-117
Mcee	4.89384e-121	-0.362846	0.298	0.546	1.37018e-116
Rfx7	5.13944e-121	0.40683	0.566	0.331	1.43894e-116
Ssr2	7.22446e-121	0.38081	0.895	0.808	2.0227e-116
Axin2	9.58554e-121	-0.396815	0.269	0.512	2.68376e-116
Camk2d	1.00158e-120	-0.321251	0.189	0.424	2.80423e-116
Bcl7a	1.06211e-120	0.431495	0.603	0.359	2.9737e-116
Josd2	1.30605e-120	-0.276203	0.155	0.379	3.65669e-116
Rab5a	1.98893e-120	0.415706	0.739	0.557	5.56861e-116
Nab1	2.20697e-120	0.47102	0.701	0.517	6.17907e-116
Lrp1	2.27646e-120	-0.277169	0.168	0.398	6.37363e-116
Uba2	3.67838e-120	0.416258	0.717	0.551	1.02987e-115
Mfsd2a	3.82647e-120	-0.270579	0.124	0.333	1.07133e-115
Dazap2	3.93355e-120	0.419256	0.817	0.665	1.10132e-115
Smpdl3a	9.18741e-120	-0.301954	0.105	0.304	2.57229e-115
Pafah1b3	1.6346e-119	0.415243	0.816	0.639	4.57655e-115
Tsn	1.79323e-119	0.399601	0.816	0.671	5.02067e-115
Ehd4	2.65452e-119	-0.430276	0.258	0.493	7.43213e-115
Fam84a	4.66368e-119	-0.318571	0.1	0.298	1.30574e-114
Hnrnpa1	6.52893e-119	0.343265	0.986	0.948	1.82797e-114
Pex2	8.30553e-119	0.394636	0.554	0.318	2.32538e-114
Lsm4	9.03791e-119	0.385029	0.913	0.85	2.53043e-114
D16Ertd472e	1.29693e-118	0.388141	0.496	0.247	3.63113e-114
2810428I15Rik	1.86415e-118	0.406092	0.715	0.528	5.21926e-114
Jag2	2.67189e-118	0.374301	0.353	0.121	7.48076e-114
Papss1	2.93714e-118	0.400733	0.639	0.423	8.2234e-114
Heca	2.99649e-118	0.346541	0.386	0.149	8.38959e-114
Txnl1	4.92976e-118	0.384325	0.82	0.682	1.38024e-113
Dgka	5.50079e-118	-0.289835	0.175	0.406	1.54011e-113
Arl13b	7.56791e-118	-0.369732	0.215	0.447	2.11886e-113
Fosb	9.01085e-118	0.761606	0.482	0.251	2.52286e-113
Chmp5	1.0833e-117	-0.424956	0.5	0.715	3.03302e-113
Crabp2	1.08935e-117	-0.314308	0.029	0.165	3.04997e-113
Clec2l	2.22842e-117	0.349293	0.264	0.05	6.23914e-113
Notch2	2.26378e-117	-0.356642	0.137	0.342	6.33812e-113
Krtcap3	2.27246e-117	0.380873	0.428	0.182	6.36242e-113
Rabggtb	2.41275e-117	-0.321781	0.224	0.463	6.75522e-113
Etf1	2.5299e-117	0.407221	0.813	0.688	7.08322e-113
Arf2	3.88638e-117	0.31466	0.305	0.079	1.08811e-112
Dctpp1	5.41907e-117	0.434656	0.662	0.458	1.51723e-112
Kif5b	5.5734e-117	0.375076	0.944	0.882	1.56044e-112
Cdk9	7.66725e-117	0.393191	0.632	0.411	2.14668e-112
Ubl7	1.01192e-116	-0.316335	0.203	0.438	2.83319e-112
Dad1	1.25891e-116	0.368599	0.88	0.772	3.52469e-112
Ddx42	1.59213e-116	0.418243	0.702	0.494	4.45763e-112
Mrpl23	2.42892e-116	0.398383	0.9	0.787	6.8005e-112
Arl6ip4	3.08798e-116	0.40603	0.733	0.555	8.64572e-112
Mat2b	4.92366e-116	0.436015	0.704	0.511	1.37853e-111
Smn1	6.08368e-116	0.383286	0.604	0.367	1.70331e-111
Eif4h	8.14763e-116	0.36875	0.937	0.862	2.28117e-111
Nbr1	8.42674e-116	-0.328043	0.264	0.514	2.35932e-111
Nfyb	1.21828e-115	0.391182	0.5	0.258	3.41094e-111
Ntan1	1.43307e-115	0.389643	0.568	0.327	4.01232e-111
Cct2	1.54485e-115	0.35713	0.944	0.886	4.32528e-111
Rnaseh2b	1.81067e-115	0.402683	0.473	0.235	5.06951e-111
Calm5	2.18122e-115	-0.42223	0.14	0.355	6.10697e-111
Atp6ap1	2.29915e-115	-0.367995	0.349	0.591	6.43715e-111
Mapkapk2	3.58225e-115	0.399931	0.56	0.331	1.00296e-110
Krt10	3.60403e-115	-1.88043	0.996	0.947	1.00906e-110
BC005561	4.34797e-115	0.410915	0.618	0.396	1.21734e-110
Srsf7	9.76098e-115	0.465159	0.748	0.605	2.73288e-110
Actr3	1.00154e-114	0.377376	0.888	0.795	2.80412e-110
Gabarap	1.27213e-114	-0.368606	0.892	0.942	3.5617e-110
Ppp1r2	1.27853e-114	0.405945	0.744	0.577	3.57963e-110
Dnaja2	1.55934e-114	0.384922	0.832	0.708	4.36584e-110
Supt5	1.58055e-114	-0.400384	0.407	0.632	4.42524e-110
Parg	3.6046e-114	0.350518	0.395	0.16	1.00922e-109
Actr10	3.68134e-114	0.391713	0.699	0.517	1.0307e-109
Eif4a2	3.68552e-114	-0.392751	0.452	0.679	1.03187e-109
Sars	3.8434e-114	-0.411316	0.481	0.708	1.07608e-109
Cdk2ap2	5.58165e-114	-0.292837	0.187	0.415	1.56275e-109
Rwdd1	6.06747e-114	0.387559	0.824	0.694	1.69877e-109
Chp1	6.73608e-114	-0.37577	0.305	0.549	1.88597e-109
Prdx5	9.81833e-114	-0.644435	0.72	0.829	2.74894e-109
Senp6	2.98156e-113	0.40567	0.844	0.702	8.34778e-109
Kdm6b	3.21743e-113	-0.365295	0.252	0.486	9.00817e-109
Fgfr1op2	4.16561e-113	0.401401	0.79	0.642	1.16629e-108
Plagl1	6.16948e-113	-0.253033	0.08	0.256	1.72733e-108
Psmc3ip	6.26609e-113	0.325822	0.302	0.081	1.75438e-108
Zcchc11	6.57584e-113	0.417504	0.526	0.291	1.8411e-108
Cdc42se2	1.38815e-112	0.354094	0.449	0.207	3.88655e-108
Fyttd1	1.39663e-112	0.403694	0.676	0.482	3.91027e-108
Eif2d	1.55634e-112	-0.264565	0.163	0.384	4.35743e-108
Rpgrip1	1.88483e-112	0.276189	0.23	0.031	5.27715e-108
Zfp362	1.90812e-112	0.362713	0.39	0.158	5.34235e-108
Crim1	2.0142e-112	0.44319	0.467	0.224	5.63935e-108
Mycl	2.03408e-112	0.385024	0.517	0.28	5.695e-108
Fmr1	2.88837e-112	0.364869	0.5	0.259	8.08685e-108
Luc7l2	3.16847e-112	0.374093	0.937	0.85	8.87109e-108
Zc3h14	3.69455e-112	0.404776	0.594	0.381	1.0344e-107
Anxa2	5.38287e-112	-0.422571	0.985	0.993	1.5071e-107
Map2k2	9.81976e-112	-0.401739	0.673	0.813	2.74934e-107
Larp4	1.10169e-111	0.377246	0.523	0.293	3.08452e-107
Eif3f	1.17166e-111	0.26831	0.995	0.994	3.28042e-107
Cdkn1b	1.58713e-111	0.400871	0.492	0.265	4.44366e-107
Pacsin2	3.43784e-111	0.327393	0.371	0.14	9.62526e-107
Phb2	3.82783e-111	0.35816	0.939	0.878	1.07172e-106
Nae1	4.14521e-111	0.379356	0.566	0.338	1.16058e-106
Bptf	5.18991e-111	0.423722	0.811	0.639	1.45307e-106
Polr2j	1.0136e-110	0.36159	0.85	0.723	2.83789e-106
Slc6a6	1.83086e-110	-0.766739	0.448	0.622	5.12605e-106
Aldh2	2.13115e-110	0.396646	0.868	0.75	5.96679e-106
Svbp	2.2759e-110	0.41402	0.772	0.578	6.37206e-106
Arhgap27os2	3.17455e-110	0.299621	0.308	0.088	8.88811e-106
Tmem9b	5.10003e-110	-0.330756	0.249	0.48	1.42791e-105
Dock8	7.76917e-110	-0.253109	0.076	0.247	2.17521e-105
Fez2	1.11021e-109	0.306987	0.351	0.123	3.10836e-105
Ppie	1.66107e-109	0.377521	0.557	0.327	4.65066e-105
Sdhb	2.00236e-109	-0.554658	0.839	0.897	5.60621e-105
Hacd2	2.58578e-109	-0.411359	0.442	0.656	7.23968e-105
Tmem242	3.55752e-109	-0.327053	0.299	0.54	9.96033e-105
Ackr4	4.36244e-109	0.502034	0.56	0.306	1.22139e-104
Rbmx	6.38397e-109	0.373471	0.514	0.284	1.78738e-104
C1d	8.49194e-109	0.378546	0.701	0.517	2.37757e-104
Slc40a1	1.16283e-108	-0.325026	0.078	0.249	3.25569e-104
Ctsh	1.53839e-108	0.404713	0.733	0.542	4.30718e-104
Eif5b	1.60792e-108	-0.401354	0.847	0.921	4.50184e-104
Cul1	2.87676e-108	0.393658	0.671	0.48	8.05437e-104
Prpf8	3.01145e-108	0.393814	0.576	0.358	8.43145e-104
Fam63a	3.22036e-108	-0.30971	0.234	0.461	9.01636e-104
Trmt6	3.68009e-108	0.376582	0.544	0.32	1.03035e-103
Polr2b	6.70375e-108	0.353439	0.459	0.233	1.87692e-103
Fst	1.92418e-107	0.610946	0.594	0.34	5.38731e-103
Gmfb	2.92664e-107	0.360264	0.492	0.261	8.19399e-103
Rad18	2.99365e-107	0.319707	0.317	0.097	8.38163e-103
Nudt8	3.25777e-107	0.37042	0.529	0.306	9.12109e-103
Rcn1	8.98222e-107	-0.348457	0.251	0.473	2.51484e-102
Sec61g	1.33923e-106	-0.346999	0.932	0.965	3.74957e-102
Atp5h	1.70583e-106	0.287301	0.981	0.97	4.77598e-102
Sec31a	3.48482e-106	0.393495	0.571	0.369	9.75679e-102
Hp1bp3	4.15196e-106	0.406055	0.852	0.701	1.16247e-101
Kpna3	6.06141e-106	0.344885	0.419	0.194	1.69707e-101
Fam35a	8.46559e-106	0.266727	0.254	0.052	2.37019e-101
Cops5	2.75151e-105	0.368571	0.783	0.63	7.70367e-101
Bmpr1b	3.93675e-105	0.316461	0.264	0.064	1.10221e-100
Gna15	5.81668e-105	-0.272392	0.163	0.37	1.62855e-100
Cdk2ap1	6.21872e-105	0.407464	0.603	0.4	1.74112e-100
Hax1	6.28481e-105	-0.259126	0.16	0.372	1.75962e-100
Uqcr10	7.36526e-105	0.355967	0.938	0.886	2.06213e-100
Khdrbs1	7.55325e-105	0.396391	0.763	0.58	2.11476e-100
Cdk13	9.00941e-105	0.369027	0.505	0.281	2.52246e-100
Nop58	9.36324e-105	0.394049	0.834	0.722	2.62152e-100
Gcsh	9.84144e-105	0.377764	0.522	0.303	2.75541e-100
Trp63	1.12006e-104	-0.585935	0.804	0.863	3.13596e-100
Myl12b	1.88094e-104	0.388367	0.642	0.445	5.26626e-100
Fam110b	2.85573e-104	0.32866	0.394	0.165	7.99549e-100
Manbal	2.89061e-104	0.364155	0.65	0.456	8.09313e-100
Mtch2	4.75364e-104	-0.391116	0.565	0.753	1.33093e-99
Cacnb3	5.06347e-104	0.39921	0.414	0.191	1.41767e-99
Cox6b1	6.47902e-104	-0.307891	0.96	0.972	1.814e-99
Chd1	6.70297e-104	0.393941	0.727	0.565	1.8767e-99
Ddr1	9.17088e-104	-0.349178	0.342	0.568	2.56766e-99
Rlim	1.01359e-103	0.377148	0.551	0.336	2.83784e-99
Psma6	1.2601e-103	0.349178	0.874	0.783	3.52803e-99
Rragc	1.31859e-103	0.372443	0.626	0.43	3.6918e-99
Ranbp2	2.02046e-103	0.356044	0.444	0.221	5.65689e-99
Ginm1	2.20755e-103	0.360612	0.521	0.3	6.18071e-99
Lmnb1	3.67735e-103	0.441904	0.528	0.305	1.02958e-98
Metap2	4.72833e-103	-0.35413	0.885	0.94	1.32384e-98
Taf7	6.21357e-103	0.370546	0.543	0.323	1.73968e-98
Bfar	7.11369e-103	-0.262658	0.146	0.352	1.99169e-98
Tmem167	7.90321e-103	0.386857	0.799	0.686	2.21274e-98
Akirin2	1.03981e-102	0.378069	0.6	0.396	2.91126e-98
Nipa2	1.09677e-102	0.36065	0.499	0.284	3.07073e-98
Tex261	1.60893e-102	0.392105	0.68	0.486	4.50468e-98
Tmem222	1.90779e-102	0.359808	0.602	0.391	5.34143e-98
Mrpl34	2.14616e-102	-0.364062	0.397	0.611	6.00882e-98
Plscr3	2.46288e-102	0.357186	0.505	0.28	6.89558e-98
Fam96b	2.53497e-102	-0.269677	0.183	0.397	7.09741e-98
Psma4	2.5961e-102	0.329141	0.914	0.843	7.26855e-98
Apoc1	2.81847e-102	-0.610051	0.539	0.714	7.89115e-98
Wbp2	3.43774e-102	-0.29557	0.229	0.456	9.62498e-98
Palmd	3.61215e-102	-0.390449	0.347	0.58	1.01133e-97
Mrgbp	1.00909e-101	0.320627	0.443	0.215	2.82524e-97
Slc38a4	1.08296e-101	0.39279	0.584	0.378	3.03207e-97
Ndufb2	1.14004e-101	-0.36573	0.498	0.699	3.19189e-97
Fam60a	1.71368e-101	0.369054	0.542	0.316	4.79797e-97
Tfrc	2.32076e-101	0.299019	0.36	0.135	6.49768e-97
Chchd5	2.33856e-101	-0.277579	0.224	0.451	6.54749e-97
Celsr1	2.47873e-101	0.387316	0.607	0.361	6.93995e-97
Ppdpf	2.52085e-101	-0.439053	0.501	0.693	7.05788e-97
Nme4	2.5662e-101	0.359068	0.499	0.277	7.18484e-97
Pgap2	3.04197e-101	0.389184	0.62	0.432	8.5169e-97
Trpm1	3.32589e-101	-0.255606	0.05	0.194	9.31182e-97
Sat1	3.76623e-101	-0.464036	0.486	0.687	1.05447e-96
Gna13	3.98376e-101	0.386221	0.694	0.514	1.11537e-96
Sptbn2	4.04725e-101	-0.304977	0.215	0.436	1.13315e-96
Dcn	4.63947e-101	0.492609	0.656	0.423	1.29896e-96
Ndufb10	5.55656e-101	0.328533	0.922	0.866	1.55573e-96
Oaz1	5.81513e-101	0.271653	0.995	0.993	1.62812e-96
Krcc1	7.07207e-101	-0.36088	0.458	0.673	1.98004e-96
Hat1	1.70926e-100	0.399297	0.569	0.359	4.78558e-96
Slf1	1.85673e-100	0.331177	0.402	0.178	5.19847e-96
2810004N23Rik	2.05781e-100	-0.371261	0.326	0.553	5.76144e-96
Pdcd6	3.28505e-100	0.347355	0.905	0.838	9.19748e-96
Gan	4.06329e-100	-0.318768	0.257	0.483	1.13764e-95
Atp2b4	5.59284e-100	-0.389769	0.493	0.688	1.56588e-95
Ddrgk1	5.71417e-100	0.368887	0.76	0.607	1.59985e-95
Nap1l4	1.40434e-99	0.375585	0.728	0.561	3.93188e-95
Nfia	2.81609e-99	0.363014	0.651	0.396	7.88449e-95
Kpna4	3.82692e-99	0.362707	0.523	0.316	1.07146e-94
Vdr	3.98111e-99	-0.265506	0.187	0.402	1.11463e-94
Srpk2	4.92728e-99	-0.481072	0.645	0.788	1.37954e-94
Rbfa	5.25382e-99	0.367458	0.657	0.47	1.47096e-94
Ssr1	6.25042e-99	0.382358	0.713	0.552	1.74999e-94
Tlk2	6.97673e-99	0.344179	0.462	0.244	1.95335e-94
Nfic	8.08111e-99	0.369748	0.606	0.351	2.26255e-94
Tm9sf3	9.87547e-99	0.377712	0.827	0.705	2.76493e-94
Lsr	1.14757e-98	-0.32992	0.318	0.544	3.21297e-94
Abcg2	1.37188e-98	0.335146	0.333	0.122	3.84099e-94
Ppfia1	1.66947e-98	0.354465	0.487	0.277	4.67419e-94
Dazap1	1.73009e-98	0.372819	0.775	0.632	4.84392e-94
Syce2	1.78929e-98	0.376303	0.399	0.185	5.00965e-94
Rab34	2.10433e-98	0.389577	0.616	0.394	5.89169e-94
Mcm3	2.3091e-98	0.416829	0.341	0.131	6.46501e-94
Msh3	2.64132e-98	0.353483	0.449	0.226	7.39518e-94
Idi1	3.93899e-98	0.361526	0.382	0.162	1.10284e-93
Cd9	4.19837e-98	0.277617	0.987	0.987	1.17546e-93
Twistnb	4.52645e-98	0.358451	0.638	0.441	1.26732e-93
Eif1	6.93411e-98	-0.258322	0.996	0.999	1.94141e-93
Glg1	8.24343e-98	0.376797	0.654	0.456	2.308e-93
Tenm4	8.56892e-98	-0.296998	0.211	0.422	2.39913e-93
Dnajc21	9.28536e-98	0.386482	0.617	0.43	2.59972e-93
Tnks	1.1221e-97	0.262684	0.272	0.075	3.14166e-93
Hist1h2ae	1.48051e-97	0.66367	0.272	0.077	4.14514e-93
Dock7	2.64449e-97	0.318849	0.38	0.165	7.40403e-93
Zfp148	2.76009e-97	0.37526	0.545	0.335	7.72769e-93
Esco1	4.18472e-97	0.314243	0.396	0.178	1.17164e-92
Fam49b	4.83573e-97	0.325731	0.411	0.191	1.35391e-92
Lpin2	5.68122e-97	0.330349	0.383	0.166	1.59063e-92
Lamb3	1.18369e-96	0.386664	0.656	0.384	3.31409e-92
Tmed3	2.16398e-96	0.37946	0.75	0.599	6.05872e-92
Marveld1	2.40368e-96	0.355136	0.406	0.198	6.72981e-92
Tmf1	3.12747e-96	0.375195	0.57	0.364	8.75629e-92
Dsc3	4.5624e-96	0.538088	0.93	0.865	1.27738e-91
Psmc5	4.8813e-96	0.386493	0.782	0.67	1.36667e-91
Slc4a7	5.28511e-96	0.28757	0.278	0.08	1.47972e-91
Ech1	6.10506e-96	-0.352588	0.428	0.644	1.70929e-91
Gadl1	7.2413e-96	-0.266213	0.12	0.307	2.02742e-91
Tmem40	8.0048e-96	-0.423873	0.345	0.553	2.24118e-91
Tpm3	9.76739e-96	0.381047	0.741	0.603	2.73467e-91
Mrps24	1.06444e-95	0.352521	0.853	0.734	2.98023e-91
Hoxc8	1.66304e-95	0.305944	0.287	0.088	4.65617e-91
Taok1	1.99658e-95	0.374996	0.619	0.425	5.59003e-91
Gnai2	2.98022e-95	0.404995	0.789	0.589	8.34401e-91
Chpt1	3.87107e-95	0.318435	0.329	0.126	1.08382e-90
Ap1m2	4.04141e-95	-0.258508	0.188	0.395	1.13151e-90
Fam204a	5.29232e-95	0.337171	0.505	0.295	1.48174e-90
Bcam	5.78195e-95	0.333811	0.825	0.522	1.61883e-90
Rbl1	7.74903e-95	0.287014	0.257	0.067	2.16957e-90
Krt78	8.15895e-95	-0.382492	0.061	0.206	2.28434e-90
Samm50	2.01729e-94	0.349662	0.677	0.492	5.648e-90
Grk6	2.14816e-94	0.327754	0.405	0.197	6.01442e-90
Gnai3	2.15019e-94	0.365807	0.733	0.575	6.0201e-90
Tcp1	2.53072e-94	0.320498	0.935	0.883	7.08551e-90
Timp3	2.55054e-94	0.598157	0.396	0.187	7.14101e-90
Igf2	2.85201e-94	0.572099	0.396	0.189	7.98506e-90
Rabac1	3.92274e-94	-0.391636	0.716	0.826	1.09829e-89
Nudcd3	5.5925e-94	-0.385303	0.452	0.639	1.56579e-89
Cebpb	5.75177e-94	-0.463043	0.573	0.754	1.61038e-89
Pla2g4a	5.85373e-94	0.289487	0.336	0.129	1.63893e-89
Pebp1	6.8537e-94	0.285684	0.974	0.943	1.9189e-89
Bcap29	7.67069e-94	0.352025	0.521	0.326	2.14764e-89
Gsn	9.38488e-94	-0.714473	0.617	0.749	2.62758e-89
Zfp740	1.59778e-93	0.341541	0.435	0.225	4.47345e-89
Rps6kb2	2.05743e-93	-0.277274	0.199	0.403	5.76038e-89
Haus4	2.18604e-93	0.307998	0.293	0.096	6.12049e-89
Gatad2a	3.65391e-93	0.386335	0.667	0.505	1.02302e-88
Tiprl	4.74417e-93	0.32098	0.502	0.286	1.32827e-88
Deptor	6.26438e-93	-0.288472	0.155	0.344	1.7539e-88
Orc6	1.10774e-92	0.357978	0.483	0.275	3.10146e-88
Art4	1.16325e-92	0.324675	0.271	0.083	3.25686e-88
Cdc37	1.20716e-92	-0.35236	0.616	0.786	3.3798e-88
Cep350	1.5773e-92	0.339708	0.457	0.245	4.41613e-88
Fbxo45	1.91701e-92	0.299463	0.336	0.133	5.36725e-88
Mdh1	2.56551e-92	0.332179	0.877	0.812	7.18292e-88
Prdx4	2.73996e-92	0.380527	0.461	0.249	7.67134e-88
Gnaq	3.411e-92	0.36804	0.541	0.332	9.55011e-88
Cisd1	3.73559e-92	-0.415122	0.495	0.67	1.04589e-87
Nudt4	4.73613e-92	0.35104	0.405	0.202	1.32602e-87
Mboat2	6.03905e-92	-0.401836	0.174	0.365	1.69081e-87
Sumo1	8.79403e-92	0.310418	0.907	0.837	2.46215e-87
Klhl7	8.9904e-92	0.311071	0.361	0.155	2.51713e-87
Pdzk1ip1	1.06525e-91	-0.354523	0.042	0.168	2.9825e-87
Vangl1	2.1654e-91	0.400275	0.569	0.365	6.0627e-87
Zfpm1	2.19943e-91	0.284949	0.299	0.105	6.15797e-87
Dld	4.48168e-91	0.329451	0.575	0.369	1.25478e-86
Mt2	4.48867e-91	-1.48885	0.804	0.818	1.25674e-86
Dis3	5.06695e-91	0.277124	0.321	0.12	1.41864e-86
Itpa	6.10004e-91	0.337458	0.541	0.338	1.70789e-86
H2-T23	6.51638e-91	-0.291152	0.196	0.4	1.82446e-86
Amotl1	7.13664e-91	-0.411236	0.558	0.72	1.99812e-86
Fubp1	7.79425e-91	0.386078	0.785	0.636	2.18223e-86
Tmem5	8.04889e-91	0.343668	0.583	0.385	2.25353e-86
Zranb1	8.47651e-91	0.391811	0.677	0.499	2.37325e-86
Sox12	9.02825e-91	0.293263	0.284	0.093	2.52773e-86
Ank	9.59872e-91	-0.261738	0.12	0.296	2.68745e-86
Actg1	1.24476e-90	-0.355217	0.996	1	3.48507e-86
Dynll1	1.60972e-90	-0.513365	0.938	0.967	4.50691e-86
Smoc2	1.73108e-90	0.351355	0.579	0.335	4.84668e-86
Ube2q1	1.83269e-90	0.345077	0.603	0.408	5.13117e-86
Edf1	2.17257e-90	-0.364061	0.745	0.852	6.08275e-86
Sae1	2.17741e-90	0.364132	0.615	0.437	6.09632e-86
Zfp36l2	2.41772e-90	-0.429081	0.596	0.756	6.76914e-86
Pinx1	2.77266e-90	0.300043	0.381	0.171	7.76291e-86
Ankrd22	4.54758e-90	-0.250983	0.152	0.342	1.27323e-85
2310011J03Rik	5.316e-90	0.340372	0.623	0.439	1.48837e-85
Fermt1	7.01111e-90	0.352034	0.612	0.374	1.96297e-85
Stag1	9.81599e-90	0.349249	0.53	0.323	2.74828e-85
Gm10073	1.33256e-89	-0.337165	0.786	0.858	3.73089e-85
Ski	1.7789e-89	0.374909	0.575	0.373	4.98057e-85
Alox12e	1.86121e-89	-0.276244	0.034	0.153	5.21102e-85
Ndufv1	1.95446e-89	0.351189	0.74	0.603	5.4721e-85
Ddx24	2.1709e-89	0.344272	0.802	0.675	6.0781e-85
Hnrnpk	3.1406e-89	0.27394	0.969	0.947	8.79304e-85
Lockd	3.4273e-89	-0.365399	0.076	0.224	9.59577e-85
Samd1	3.58846e-89	0.274825	0.275	0.088	1.0047e-84
Dnm1l	5.81871e-89	0.337007	0.581	0.383	1.62912e-84
Golga5	1.44859e-88	0.316212	0.388	0.187	4.05577e-84
Med8	2.7561e-88	0.34538	0.7	0.539	7.71653e-84
Mrpl55	2.79251e-88	0.333596	0.623	0.443	7.81847e-84
Tmed10	3.37254e-88	0.301018	0.941	0.896	9.44244e-84
Polr1d	4.2311e-88	-0.335997	0.957	0.972	1.18462e-83
Dcaf13	4.83677e-88	0.288731	0.417	0.205	1.3542e-83
Smg1	6.07878e-88	0.350467	0.54	0.342	1.70194e-83
Mpzl1	7.55188e-88	0.292986	0.386	0.183	2.11438e-83
Kif2a	9.56655e-88	0.350674	0.52	0.33	2.67844e-83
Fam32a	9.88353e-88	-0.365622	0.458	0.656	2.76719e-83
Prpf19	1.27878e-87	0.34935	0.683	0.509	3.58034e-83
Hebp2	1.30021e-87	-0.357331	0.196	0.389	3.64034e-83
Tcf3	1.57596e-87	0.365697	0.594	0.393	4.41236e-83
Sirt2	1.89015e-87	-0.282244	0.267	0.48	5.29205e-83
D5Ertd579e	2.004e-87	0.324213	0.42	0.219	5.61081e-83
Sdc1	2.42363e-87	-0.438262	0.725	0.822	6.78567e-83
Acadl	2.57459e-87	-0.300944	0.284	0.501	7.20833e-83
Arcn1	3.96679e-87	0.351808	0.58	0.401	1.11062e-82
Setd5	4.14982e-87	0.358617	0.73	0.572	1.16187e-82
Arl4a	4.43997e-87	-0.479354	0.577	0.749	1.2431e-82
Pmm1	5.42641e-87	-0.331808	0.314	0.525	1.51929e-82
Ung	5.91223e-87	0.38514	0.307	0.116	1.65531e-82
Acly	8.10849e-87	-0.300388	0.264	0.466	2.27021e-82
Bod1	8.12415e-87	0.344818	0.766	0.608	2.2746e-82
Hist3h2a	8.30308e-87	-0.273248	0.19	0.391	2.3247e-82
Mrpl24	9.64913e-87	-0.338068	0.444	0.643	2.70156e-82
Mkln1	1.00318e-86	0.360513	0.664	0.477	2.8087e-82
Sec62	1.08093e-86	-0.371041	0.721	0.834	3.02639e-82
Tmem128	1.09224e-86	0.344812	0.569	0.385	3.05806e-82
Cnpy2	1.31307e-86	-0.347038	0.525	0.707	3.67633e-82
Eif4enif1	1.42122e-86	0.31317	0.429	0.231	3.97914e-82
1700020I14Rik	1.61566e-86	0.341689	0.561	0.374	4.52351e-82
Tmsb4x	1.9063e-86	0.285601	0.995	0.994	5.33726e-82
Suco	3.49976e-86	0.30134	0.348	0.153	9.79863e-82
Pcif1	3.72505e-86	0.358037	0.636	0.454	1.04294e-81
Ahcyl2	3.83903e-86	0.356948	0.564	0.346	1.07485e-81
Lfng	4.89487e-86	0.349504	0.364	0.166	1.37046e-81
Myo18a	6.9613e-86	-0.31977	0.304	0.517	1.94902e-81
Ces2g	8.54157e-86	-0.377506	0.277	0.479	2.39147e-81
Tet2	1.03235e-85	0.334482	0.466	0.264	2.89037e-81
Capza2	1.15523e-85	0.322029	0.832	0.718	3.23443e-81
Ptpn9	1.39112e-85	0.276032	0.315	0.121	3.89487e-81
Rnf126	1.54248e-85	0.363132	0.705	0.566	4.31864e-81
Farp1	1.58146e-85	0.306305	0.339	0.143	4.42779e-81
Errfi1	1.7591e-85	-0.354307	0.294	0.491	4.92514e-81
Pef1	1.84155e-85	-0.256176	0.195	0.389	5.15597e-81
Fbxo11	1.86503e-85	0.327336	0.5	0.301	5.22172e-81
Rrm1	3.87291e-85	0.438064	0.389	0.196	1.08434e-80
Trip11	3.89396e-85	0.356887	0.536	0.345	1.09023e-80
Usp24	4.9556e-85	0.309418	0.404	0.205	1.38747e-80
Nsd1	5.17581e-85	0.368134	0.637	0.465	1.44912e-80
Snrpc	5.34728e-85	0.330158	0.769	0.623	1.49713e-80
Tcp11l1	6.7751e-85	0.263234	0.252	0.075	1.89689e-80
Tiam1	7.91341e-85	-0.342504	0.62	0.765	2.2156e-80
Fcho2	9.55465e-85	0.301095	0.395	0.194	2.67511e-80
St13	1.03975e-84	-0.388327	0.679	0.8	2.91109e-80
Atf1	1.37906e-84	0.332591	0.532	0.335	3.8611e-80
Bhlhb9	1.47929e-84	0.259577	0.299	0.108	4.14172e-80
Ndufa4	1.56187e-84	0.279461	0.939	0.892	4.37292e-80
Nufip1	1.90529e-84	0.293475	0.432	0.224	5.33442e-80
Tspan3	1.9165e-84	0.331736	0.492	0.286	5.3658e-80
Rpa2	2.92927e-84	0.381711	0.42	0.226	8.20137e-80
Zpr1	3.65907e-84	-0.274886	0.245	0.449	1.02447e-79
Rrp36	5.1918e-84	0.269181	0.35	0.15	1.4536e-79
Asf1a	6.41576e-84	0.329331	0.595	0.411	1.79629e-79
Fam134b	7.88568e-84	-0.277376	0.11	0.276	2.20783e-79
2810474O19Rik	2.57648e-83	0.356998	0.605	0.417	7.21363e-79
Rev3l	2.58825e-83	0.313973	0.383	0.186	7.24659e-79
Akr1b3	2.67656e-83	0.307742	0.453	0.252	7.49384e-79
Psmd9	2.89212e-83	0.315186	0.601	0.406	8.09736e-79
Atad5	3.47765e-83	0.259633	0.254	0.075	9.73672e-79
Opa1	3.61766e-83	0.302813	0.423	0.226	1.01287e-78
Prkacb	4.36291e-83	0.288679	0.365	0.169	1.22153e-78
Mdp1	4.61575e-83	0.33242	0.549	0.366	1.29232e-78
Itpr2	4.84396e-83	-0.317606	0.266	0.469	1.35621e-78
Faap20	8.36344e-83	-0.264309	0.248	0.45	2.3416e-78
Ndufa8	9.61807e-83	0.308455	0.851	0.755	2.69287e-78
Wbp5	1.14672e-82	0.426318	0.786	0.588	3.2106e-78
Mpp6	1.198e-82	0.302805	0.358	0.168	3.35415e-78
Gtpbp4	1.56522e-82	0.343046	0.684	0.534	4.38229e-78
Hook1	1.62197e-82	0.30584	0.381	0.187	4.5412e-78
Fkbp3	2.21564e-82	0.329075	0.805	0.685	6.20335e-78
Map4k5	2.22484e-82	0.327539	0.439	0.246	6.22912e-78
Idh1	4.11948e-82	0.322002	0.522	0.31	1.15337e-77
Tpgs1	4.64714e-82	-0.25119	0.215	0.416	1.30111e-77
Tgm5	5.01599e-82	-0.254035	0.081	0.226	1.40438e-77
Rras	5.12105e-82	0.310215	0.335	0.148	1.43379e-77
Gpalpp1	5.73424e-82	0.311137	0.458	0.263	1.60547e-77
Kdm1a	6.62971e-82	0.342533	0.692	0.525	1.85619e-77
Capzb	7.32656e-82	-0.323286	0.768	0.87	2.05129e-77
Eif5a	7.66477e-82	0.299522	0.995	0.978	2.14598e-77
Wwtr1	8.76598e-82	0.317566	0.526	0.316	2.4543e-77
Klc3	9.22994e-82	-0.348273	0.496	0.707	2.5842e-77
4930453N24Rik	1.2522e-81	0.324057	0.521	0.333	3.50591e-77
Nudc	1.25649e-81	0.321155	0.802	0.692	3.51791e-77
Psmd8	1.49785e-81	0.305311	0.903	0.835	4.19368e-77
Dsel	1.76845e-81	0.264582	0.306	0.119	4.9513e-77
Fam81a	1.84315e-81	0.280057	0.315	0.126	5.16045e-77
Nsmce2	1.91083e-81	0.315289	0.551	0.359	5.34993e-77
Lcorl	2.11437e-81	0.287375	0.325	0.136	5.91983e-77
Plk4	5.12137e-81	0.327643	0.359	0.168	1.43388e-76
Ndufab1	5.96904e-81	0.324584	0.789	0.68	1.67121e-76
Uhrf1	6.87719e-81	0.410711	0.329	0.144	1.92547e-76
Mthfd2l	6.91995e-81	0.302894	0.436	0.24	1.93745e-76
Plekhf2	7.77977e-81	0.309255	0.512	0.318	2.17818e-76
Ndufa6	9.64008e-81	-0.309177	0.872	0.92	2.69903e-76
Cep57	1.23404e-80	0.331662	0.463	0.266	3.45505e-76
Rrbp1	1.52278e-80	0.345874	0.778	0.65	4.26348e-76
Ndufa1	1.58375e-80	-0.358839	0.641	0.765	4.43419e-76
R3hcc1	1.60971e-80	0.291176	0.447	0.25	4.50686e-76
Hsd17b12	1.78317e-80	0.342455	0.755	0.633	4.99253e-76
Spcs2	1.9348e-80	0.317691	0.79	0.674	5.41704e-76
Ankrd12	2.15593e-80	-0.333807	0.426	0.629	6.03616e-76
Plxdc2	2.21198e-80	-0.29688	0.313	0.519	6.1931e-76
Fam195b	3.78568e-80	0.32765	0.783	0.643	1.05992e-75
Fbrsl1	4.16681e-80	0.315402	0.409	0.216	1.16662e-75
Eif4a3	4.5969e-80	0.310637	0.688	0.518	1.28704e-75
Slc50a1	5.48093e-80	0.277661	0.347	0.156	1.53455e-75
Snhg12	5.89712e-80	-0.313182	0.366	0.563	1.65108e-75
Pmel	8.50219e-80	-0.323558	0.05	0.177	2.38044e-75
Mycbp	1.07593e-79	-0.288841	0.279	0.48	3.01238e-75
Txnrd3	1.13661e-79	0.27651	0.359	0.169	3.18228e-75
Mrpl20	1.3613e-79	0.307616	0.837	0.741	3.81138e-75
Agpat3	1.95265e-79	-0.374539	0.409	0.607	5.46702e-75
Tmem132a	2.46919e-79	0.335082	0.516	0.293	6.91324e-75
Lsg1	2.81422e-79	0.293846	0.534	0.336	7.87925e-75
Satb1	3.50575e-79	0.347659	0.682	0.461	9.8154e-75
Stfa2	5.31349e-79	-0.583432	0.114	0.269	1.48767e-74
Gtf2a2	6.01387e-79	0.328568	0.738	0.604	1.68376e-74
Rnf168	6.63512e-79	0.303943	0.425	0.23	1.8577e-74
Armcx5	6.77372e-79	0.258732	0.313	0.128	1.89651e-74
Mettl23	6.78882e-79	-0.304822	0.448	0.645	1.90073e-74
Eif2s3y	8.18217e-79	0.327249	0.636	0.465	2.29084e-74
Ldlr	8.53153e-79	0.251985	0.286	0.103	2.38866e-74
Blvra	8.8358e-79	0.258956	0.368	0.172	2.47385e-74
Insig2	9.72186e-79	-0.286767	0.234	0.432	2.72193e-74
Rock1	1.11417e-78	0.360401	0.696	0.538	3.11946e-74
Smim14	1.12164e-78	-0.333209	0.516	0.683	3.14037e-74
Atp6v1b2	1.31326e-78	-0.28647	0.291	0.504	3.67685e-74
Fam168b	1.41716e-78	0.334835	0.521	0.338	3.96776e-74
Csnk1e	1.43683e-78	0.333213	0.593	0.389	4.02284e-74
Erbb3	1.53394e-78	-0.294491	0.372	0.581	4.29471e-74
Clstn1	1.8566e-78	0.372472	0.654	0.478	5.19811e-74
Hcfc1r1	2.24984e-78	-0.316796	0.577	0.74	6.2991e-74
Cltb	2.8792e-78	-0.397626	0.639	0.778	8.06119e-74
Usp22	3.23781e-78	0.330795	0.518	0.332	9.06522e-74
Slirp	3.79551e-78	-0.312827	0.506	0.687	1.06267e-73
Pabpc1	3.88976e-78	-0.286756	0.971	0.985	1.08906e-73
Hspa9	4.64372e-78	0.340002	0.803	0.708	1.30015e-73
Mff	5.44272e-78	0.327243	0.734	0.601	1.52385e-73
Vimp	6.17052e-78	0.328359	0.714	0.583	1.72762e-73
Mrps26	6.90791e-78	0.317556	0.772	0.655	1.93408e-73
Gpbp1	7.34744e-78	0.306057	0.584	0.401	2.05714e-73
Pcsk2	8.22984e-78	-0.532056	0.101	0.25	2.30419e-73
Mien1	9.87043e-78	-0.311405	0.347	0.55	2.76352e-73
Ptges3	1.01692e-77	0.325931	0.854	0.78	2.84716e-73
Nfib	1.03226e-77	0.265638	0.941	0.778	2.89011e-73
Rad23a	1.13931e-77	-0.268261	0.305	0.511	3.18984e-73
Tomm40	1.29623e-77	0.326018	0.774	0.663	3.62918e-73
Golim4	1.88634e-77	0.346872	0.686	0.482	5.28139e-73
Ino80b	2.0061e-77	-0.309461	0.29	0.484	5.61669e-73
Nmd3	3.4165e-77	0.306316	0.512	0.324	9.56551e-73
Gm94	3.64397e-77	-0.562335	0.077	0.211	1.02024e-72
Supt6	3.65865e-77	0.321965	0.602	0.429	1.02435e-72
Filip1l	4.3502e-77	0.382098	0.506	0.317	1.21797e-72
Ctnnd1	4.35233e-77	-0.28911	0.327	0.527	1.21857e-72
Nufip2	4.64056e-77	0.328062	0.539	0.354	1.29926e-72
D17Wsu92e	7.64369e-77	0.318188	0.596	0.417	2.14008e-72
Creb5	8.08332e-77	-0.359082	0.325	0.525	2.26317e-72
G3bp2	8.11783e-77	0.321264	0.729	0.557	2.27283e-72
Mapre1	1.02123e-76	0.334666	0.767	0.655	2.85925e-72
Ncam1	1.19562e-76	-0.258976	0.071	0.207	3.3475e-72
Eif3j1	2.11557e-76	-0.372358	0.567	0.734	5.92316e-72
Pou3f1	2.80448e-76	0.739508	0.88	0.83	7.85199e-72
Itgb5	5.50548e-76	-0.307457	0.416	0.602	1.54142e-71
Hmgn5	5.94916e-76	0.361789	0.618	0.455	1.66565e-71
Abl1	7.71965e-76	0.284653	0.34	0.157	2.16135e-71
Adk	8.58433e-76	0.277127	0.506	0.307	2.40344e-71
Slc39a10	8.84529e-76	0.295022	0.281	0.108	2.47651e-71
Hspa14	1.08106e-75	0.311064	0.491	0.31	3.02676e-71
Rbbp4	1.66614e-75	0.345126	0.73	0.591	4.66485e-71
Zfp646	2.78871e-75	0.3015	0.43	0.242	7.80783e-71
Gna11	4.19302e-75	0.309484	0.458	0.276	1.17396e-70
Pa2g4	4.33247e-75	0.342534	0.846	0.793	1.213e-70
Fam213a	4.91797e-75	0.314284	0.649	0.411	1.37693e-70
Ap2s1	4.99914e-75	-0.292338	0.702	0.828	1.39966e-70
Col18a1	5.32751e-75	0.314043	0.474	0.267	1.4916e-70
Gmnn	5.54439e-75	0.478299	0.461	0.29	1.55232e-70
Uqcc2	5.67332e-75	-0.38187	0.609	0.757	1.58842e-70
Setd2	7.63642e-75	0.324843	0.572	0.401	2.13804e-70
Zzz3	9.06114e-75	0.320657	0.557	0.377	2.53694e-70
Fam188a	1.06506e-74	-0.272861	0.286	0.482	2.98195e-70
Snx4	1.31333e-74	0.283309	0.443	0.254	3.67705e-70
1110008P14Rik	1.53758e-74	-0.518158	0.296	0.464	4.30491e-70
Dhfr	1.8126e-74	0.331972	0.279	0.106	5.07493e-70
Mrpl35	1.86198e-74	0.307531	0.66	0.512	5.21318e-70
Mgst3	1.90568e-74	0.339955	0.71	0.541	5.33552e-70
Ogt	1.95061e-74	-0.371043	0.677	0.801	5.46131e-70
Mrto4	1.95425e-74	0.308795	0.614	0.452	5.47151e-70
Camta1	2.10229e-74	0.322015	0.616	0.44	5.886e-70
Lars2	3.1657e-74	0.306052	0.351	0.167	8.86332e-70
Anp32a	3.47791e-74	0.296863	0.788	0.628	9.73746e-70
Tma16	3.57724e-74	0.295742	0.449	0.264	1.00156e-69
Rbm25	4.49864e-74	0.290994	0.948	0.893	1.25953e-69
Serpinb10	4.52978e-74	0.275437	0.223	0.064	1.26825e-69
Ubr5	5.21147e-74	0.311949	0.466	0.286	1.45911e-69
9930021J03Rik	7.47645e-74	0.319719	0.553	0.376	2.09326e-69
Tagln2	8.20088e-74	-0.493931	0.798	0.863	2.29608e-69
Mysm1	8.77359e-74	0.305166	0.472	0.29	2.45643e-69
Copb1	9.30284e-74	0.310098	0.677	0.529	2.60461e-69
Tcea1	9.48711e-74	0.327461	0.685	0.539	2.6562e-69
Trip6	1.2337e-73	0.308623	0.523	0.329	3.45411e-69
Usp25	1.24952e-73	0.323175	0.549	0.384	3.4984e-69
Abcf1	1.42374e-73	-0.352456	0.649	0.79	3.9862e-69
Fbxw7	1.57039e-73	0.304223	0.411	0.229	4.39679e-69
Upf3a	2.43315e-73	0.302773	0.485	0.302	6.81235e-69
Brca2	3.91019e-73	0.284773	0.298	0.123	1.09478e-68
Ick	4.54136e-73	0.297836	0.364	0.181	1.27149e-68
Cox5b	4.6412e-73	0.262751	0.968	0.953	1.29944e-68
Upf2	5.91121e-73	-0.336525	0.411	0.595	1.65502e-68
Dnase2a	6.52447e-73	-0.35374	0.448	0.635	1.82672e-68
Myo5a	7.00652e-73	0.284808	0.38	0.198	1.96169e-68
Zmynd11	8.09437e-73	0.320216	0.608	0.426	2.26626e-68
Kif13a	8.56323e-73	0.294881	0.522	0.32	2.39753e-68
Setbp1	9.16055e-73	0.298058	0.317	0.14	2.56477e-68
Mcm5	9.31266e-73	0.349017	0.35	0.173	2.60736e-68
Col12a1	1.12671e-72	0.315625	0.341	0.163	3.15456e-68
Tbc1d15	1.33846e-72	0.285997	0.441	0.257	3.74742e-68
Ccdc32	2.08499e-72	0.253334	0.355	0.174	5.83754e-68
Fnbp1l	2.71107e-72	0.33323	0.583	0.408	7.59044e-68
Ets2	2.73399e-72	-0.347137	0.794	0.854	7.65461e-68
Tsc22d4	2.80591e-72	-0.32264	0.657	0.775	7.85598e-68
Bcl9	2.86838e-72	0.283248	0.383	0.2	8.03088e-68
Pycard	3.67444e-72	-0.616896	0.584	0.688	1.02877e-67
Bag1	3.87178e-72	0.282882	0.933	0.872	1.08402e-67
Gata3	3.97781e-72	-0.457157	0.752	0.828	1.11371e-67
Dkkl1	4.57431e-72	-0.483889	0.055	0.173	1.28072e-67
Snrpf	5.23108e-72	-0.318953	0.918	0.953	1.4646e-67
Fxn	5.46476e-72	0.286153	0.387	0.209	1.53002e-67
Pfn2	6.86487e-72	0.307403	0.315	0.136	1.92203e-67
Maged1	7.75166e-72	0.312201	0.44	0.254	2.17031e-67
Pmvk	8.96567e-72	-0.275929	0.21	0.387	2.51021e-67
Exosc8	9.55924e-72	0.291205	0.496	0.314	2.67639e-67
Hnrnpl	9.76053e-72	0.324136	0.692	0.544	2.73275e-67
Ubald2	1.01455e-71	-0.359612	0.65	0.783	2.84055e-67
Exoc1	1.03665e-71	0.271719	0.369	0.189	2.90241e-67
Rarres1	1.05415e-71	-0.256227	0.066	0.194	2.95142e-67
Txnrd1	1.75106e-71	0.259428	0.28	0.11	4.90262e-67
Gsr	2.47778e-71	0.293809	0.462	0.28	6.93728e-67
Ppp1cb	2.55138e-71	-0.31396	0.665	0.811	7.14335e-67
Mrpl11	3.10611e-71	0.298839	0.605	0.447	8.69649e-67
Pgam1	3.70864e-71	-0.400378	0.678	0.797	1.03835e-66
Pbx3	3.86316e-71	0.261419	0.322	0.148	1.08161e-66
Cyfip1	4.10629e-71	0.313206	0.645	0.497	1.14968e-66
Ptprz1	4.57879e-71	0.350941	0.423	0.236	1.28197e-66
Fnbp4	5.01813e-71	0.318035	0.487	0.305	1.40497e-66
Eif1b	7.72831e-71	0.278044	0.522	0.325	2.16377e-66
Ier5	8.88682e-71	-0.28443	0.208	0.383	2.48813e-66
Pcbp1	9.66581e-71	-0.294847	0.808	0.89	2.70623e-66
2210013O21Rik	1.01883e-70	0.298786	0.6	0.422	2.85251e-66
Hsp90aa1	1.23502e-70	0.294451	0.923	0.82	3.45781e-66
Acaa2	1.2801e-70	0.330014	0.797	0.71	3.58403e-66
Cebpzos	1.50055e-70	0.297072	0.551	0.387	4.20123e-66
Ufm1	1.51897e-70	0.302259	0.699	0.563	4.25282e-66
Tomm70a	1.68018e-70	0.307047	0.533	0.367	4.70418e-66
Cdc26	2.88585e-70	0.295529	0.727	0.57	8.07979e-66
Ago1	2.94746e-70	0.30134	0.408	0.229	8.25231e-66
Impdh2	3.02123e-70	-0.327686	0.628	0.768	8.45885e-66
Abr	3.21065e-70	0.255003	0.343	0.162	8.98918e-66
Erf	4.20167e-70	0.307491	0.512	0.327	1.17638e-65
Zfr	4.38105e-70	0.313172	0.54	0.371	1.22661e-65
Bcl11a	5.30369e-70	-0.442954	0.495	0.637	1.48493e-65
Wdr83os	5.39058e-70	0.30935	0.737	0.613	1.50926e-65
Rapgefl1	5.81314e-70	-0.301947	0.445	0.621	1.62756e-65
Ogfrl1	7.95159e-70	0.265453	0.277	0.111	2.22629e-65
Cyb5a	1.17684e-69	-0.341443	0.874	0.93	3.29491e-65
Fam53a	1.2559e-69	0.296984	0.481	0.304	3.51628e-65
L3mbtl3	1.26548e-69	0.275128	0.388	0.208	3.54308e-65
Rab1a	1.37653e-69	-0.311935	0.688	0.805	3.854e-65
Srsf9	1.48476e-69	0.310025	0.667	0.518	4.15704e-65
Igf1r	1.76575e-69	-0.347074	0.471	0.633	4.94375e-65
Fam83g	1.80218e-69	-0.271772	0.298	0.489	5.04574e-65
Gpx8	1.85235e-69	0.259508	0.421	0.232	5.18621e-65
Aff4	2.22093e-69	0.319701	0.654	0.504	6.21817e-65
Zfp746	2.50741e-69	0.274253	0.389	0.212	7.02025e-65
Jmy	3.04755e-69	0.315319	0.508	0.327	8.53252e-65
Clic3	3.72378e-69	-0.274723	0.104	0.247	1.04258e-64
Xpc	4.36367e-69	0.285915	0.434	0.255	1.22174e-64
Med10	6.06863e-69	0.302764	0.667	0.519	1.69909e-64
Coa3	6.99175e-69	-0.273436	0.357	0.55	1.95755e-64
Nrarp	7.39973e-69	-0.28593	0.411	0.606	2.07178e-64
Car12	7.52553e-69	-0.428826	0.223	0.385	2.107e-64
Nudt19	7.98756e-69	0.29553	0.494	0.322	2.23636e-64
Med13	8.34486e-69	0.306933	0.455	0.282	2.33639e-64
Mcc	8.88378e-69	0.284435	0.505	0.314	2.48728e-64
Psmd14	1.30363e-68	0.290782	0.632	0.473	3.64989e-64
Zfp385a	1.3049e-68	-0.278391	0.391	0.579	3.65345e-64
Ogdh	1.41142e-68	-0.28021	0.427	0.611	3.9517e-64
Pim3	1.9532e-68	-0.30003	0.449	0.653	5.46857e-64
Thumpd1	2.47493e-68	0.301083	0.552	0.385	6.9293e-64
Mrpl13	2.70457e-68	0.29355	0.639	0.49	7.57226e-64
Icam1	5.34524e-68	0.351671	0.339	0.168	1.49656e-63
Dap3	6.05313e-68	0.288859	0.642	0.486	1.69475e-63
Crk	6.06797e-68	0.299783	0.59	0.429	1.69891e-63
Fam83b	6.38119e-68	0.263231	0.332	0.162	1.78661e-63
Fras1	7.26125e-68	0.31542	0.534	0.347	2.033e-63
Rcn2	7.35774e-68	0.276576	0.394	0.218	2.06002e-63
Gtf2h5	8.35721e-68	0.290452	0.801	0.712	2.33985e-63
Ddx54	1.0169e-67	0.334182	0.65	0.512	2.84712e-63
Usp9x	1.03084e-67	0.302955	0.556	0.393	2.88615e-63
Erich1	1.65952e-67	0.27105	0.411	0.234	4.64632e-63
Crtc3	1.71524e-67	0.287538	0.425	0.25	4.80232e-63
Ctnnb1	1.93307e-67	0.292205	0.921	0.821	5.41221e-63
Wwc2	2.02472e-67	0.269515	0.356	0.185	5.66881e-63
Cbx5	2.07943e-67	0.303402	0.519	0.336	5.82198e-63
Mex3c	2.26118e-67	0.25054	0.323	0.154	6.33086e-63
Paqr5	2.27566e-67	-0.277994	0.284	0.475	6.37138e-63
Rasa1	2.82141e-67	0.293669	0.561	0.391	7.89938e-63
Dusp7	3.66939e-67	-0.3771	0.6	0.724	1.02735e-62
Mea1	4.49422e-67	-0.26228	0.355	0.55	1.25829e-62
Atxn7l3b	5.1136e-67	0.268399	0.961	0.925	1.43171e-62
Chchd6	5.90707e-67	0.255947	0.383	0.206	1.65386e-62
Phf20	8.878e-67	0.280171	0.459	0.279	2.48566e-62
Rbbp7	8.88372e-67	0.311723	0.672	0.536	2.48726e-62
Ubxn1	1.08688e-66	0.261809	0.928	0.874	3.04305e-62
Rnps1	1.41914e-66	0.326476	0.737	0.614	3.9733e-62
Ptgr1	2.56662e-66	-0.305314	0.21	0.376	7.18603e-62
Rfc4	2.66327e-66	0.276064	0.416	0.236	7.45662e-62
Serf1	2.68879e-66	-0.308997	0.357	0.534	7.52807e-62
Rrp15	2.78365e-66	0.271993	0.491	0.32	7.79365e-62
Ipmk	3.13023e-66	-0.259418	0.208	0.379	8.76403e-62
Bola1	3.13198e-66	0.28167	0.517	0.348	8.76891e-62
Ndufb4	3.47637e-66	0.288757	0.849	0.771	9.73313e-62
Zfp281	4.18893e-66	0.253167	0.269	0.109	1.17282e-61
Atp6v1g1	5.94293e-66	-0.310949	0.85	0.903	1.6639e-61
Khsrp	6.11729e-66	0.275537	0.463	0.287	1.71272e-61
Rnf121	6.3922e-66	-0.276675	0.226	0.401	1.78969e-61
Syf2	8.27691e-66	0.286067	0.772	0.643	2.31737e-61
Reep4	8.83265e-66	-0.281417	0.72	0.843	2.47297e-61
Lnp	9.02428e-66	0.270056	0.448	0.274	2.52662e-61
Cdk8	1.30354e-65	0.278997	0.418	0.252	3.64966e-61
Hdlbp	1.52207e-65	0.311929	0.796	0.693	4.26148e-61
Mob2	1.64187e-65	0.314636	0.754	0.628	4.59692e-61
Rab38	1.92435e-65	-0.375155	0.551	0.692	5.38779e-61
Psmd6	3.0417e-65	0.295478	0.733	0.619	8.51614e-61
Dnajb11	3.19874e-65	0.283404	0.532	0.371	8.95582e-61
Ywhaq	3.53937e-65	0.282862	0.872	0.794	9.90952e-61
Rap1b	3.77524e-65	0.297323	0.746	0.633	1.05699e-60
Tcerg1	4.27753e-65	0.324481	0.718	0.593	1.19762e-60
Hagh	4.87747e-65	-0.310713	0.47	0.641	1.3656e-60
Snrpg	6.28197e-65	-0.328298	0.781	0.865	1.75883e-60
Lman1	7.3308e-65	0.297383	0.603	0.455	2.05248e-60
Ubxn2a	8.38769e-65	0.290564	0.508	0.337	2.34839e-60
Apopt1	9.44506e-65	0.302503	0.619	0.465	2.64443e-60
Dtl	9.68587e-65	0.348837	0.389	0.219	2.71185e-60
Med4	9.87085e-65	0.275952	0.507	0.338	2.76364e-60
Mfsd10	1.11749e-64	0.278962	0.523	0.35	3.12874e-60
Chd2	1.32241e-64	0.323934	0.643	0.479	3.70249e-60
Cenpw	1.34915e-64	0.304267	0.424	0.249	3.77734e-60
Commd2	1.38567e-64	0.263662	0.557	0.393	3.8796e-60
Dhrs1	1.63024e-64	-0.27047	0.253	0.429	4.56433e-60
Cat	2.09638e-64	-0.258558	0.212	0.383	5.86945e-60
Naa15	3.42453e-64	-0.341398	0.643	0.761	9.58801e-60
Tgfbi	3.42549e-64	0.296128	0.718	0.493	9.59068e-60
2310039H08Rik	3.78972e-64	0.301783	0.63	0.494	1.06105e-59
Klf13	4.62927e-64	-0.295076	0.812	0.886	1.2961e-59
Sf1	5.11381e-64	0.299179	0.666	0.516	1.43176e-59
Csta1	5.78232e-64	-0.884889	0.557	0.667	1.61893e-59
Arpc1b	5.82104e-64	0.267429	0.576	0.396	1.62977e-59
Cdca7	7.07432e-64	0.267943	0.342	0.173	1.98067e-59
Ppp2r2d	7.37187e-64	0.281955	0.453	0.284	2.06398e-59
Wnt10a	1.11613e-63	0.302713	0.456	0.263	3.12494e-59
Eapp	1.95762e-63	-0.277168	0.397	0.576	5.48095e-59
Xrn1	2.13086e-63	0.288418	0.517	0.357	5.96599e-59
Rpn2	2.503e-63	0.28791	0.712	0.596	7.0079e-59
Cdc42ep5	2.79328e-63	0.336911	0.546	0.405	7.82061e-59
Gsk3b	3.36755e-63	0.29596	0.856	0.759	9.42845e-59
Mcm2	3.59987e-63	0.257194	0.274	0.116	1.00789e-58
Tanc2	3.94477e-63	0.295486	0.484	0.304	1.10446e-58
Msi2	4.43586e-63	0.292664	0.561	0.379	1.24195e-58
1810022K09Rik	4.89531e-63	-0.31324	0.611	0.752	1.37059e-58
Phf3	5.62784e-63	0.308036	0.702	0.561	1.57568e-58
Dbnl	6.90272e-63	-0.275421	0.323	0.498	1.93262e-58
Hmgcs1	7.18345e-63	0.336172	0.689	0.556	2.01122e-58
Tfam	7.41984e-63	0.255637	0.44	0.27	2.07741e-58
B2m	9.91333e-63	-0.312373	0.337	0.518	2.77553e-58
Pdgfc	1.03437e-62	0.260546	0.299	0.137	2.89602e-58
Neat1	1.22564e-62	-0.413873	0.975	0.982	3.43154e-58
Zcrb1	1.338e-62	0.28454	0.786	0.688	3.74615e-58
Rap2c	1.41711e-62	0.27157	0.424	0.259	3.96764e-58
Brd4	1.61122e-62	0.311843	0.748	0.609	4.51111e-58
Btg2	1.91831e-62	0.590131	0.744	0.645	5.37088e-58
Rab24	2.16701e-62	-0.295241	0.456	0.616	6.06719e-58
Ythdf1	2.43345e-62	0.269816	0.448	0.286	6.81317e-58
Pafah1b2	2.47813e-62	0.279994	0.573	0.415	6.93826e-58
Txn1	2.57664e-62	0.279442	0.904	0.847	7.21408e-58
Cope	2.77792e-62	-0.287119	0.653	0.781	7.77761e-58
Il1f5	3.5768e-62	-0.347268	0.227	0.393	1.00143e-57
Sgk3	4.28397e-62	0.253933	0.46	0.279	1.19943e-57
Raly	5.28524e-62	0.284284	0.855	0.753	1.47976e-57
Dnttip1	6.54882e-62	0.268471	0.473	0.307	1.83354e-57
Mfhas1	8.24698e-62	0.297674	0.474	0.316	2.30899e-57
Plekhj1	8.698e-62	-0.257258	0.323	0.498	2.43527e-57
Kdm5b	9.02847e-62	-0.30306	0.646	0.79	2.52779e-57
Dnajb6	1.11785e-61	0.277503	0.836	0.772	3.12977e-57
Bola2	1.17221e-61	-0.286965	0.673	0.795	3.28196e-57
Tnfrsf12a	1.24902e-61	0.294906	0.407	0.237	3.497e-57
Kmt2e	1.35977e-61	-0.298579	0.742	0.835	3.80708e-57
Mta2	1.36305e-61	0.290419	0.682	0.539	3.81627e-57
Zfp787	1.82113e-61	0.255753	0.351	0.189	5.09881e-57
Zfp292	2.45787e-61	0.309006	0.649	0.49	6.88155e-57
Grb2	2.73028e-61	0.281449	0.517	0.361	7.64424e-57
Trappc10	2.73861e-61	0.283944	0.496	0.341	7.66755e-57
Lgr4	3.38745e-61	0.270075	0.361	0.196	9.48419e-57
Caprin1	3.68375e-61	0.294028	0.658	0.514	1.03138e-56
Bbx	4.21167e-61	0.272935	0.433	0.264	1.17918e-56
Rab11fip2	4.31361e-61	0.274337	0.403	0.237	1.20773e-56
Mtmr3	5.56809e-61	0.261698	0.37	0.209	1.55895e-56
Wbp4	6.9666e-61	0.288527	0.759	0.636	1.95051e-56
Sms	7.8132e-61	0.274192	0.416	0.245	2.18754e-56
Cd3eap	9.83829e-61	-0.293986	0.402	0.583	2.75452e-56
Tnk1	1.326e-60	-0.354597	0.406	0.555	3.71253e-56
Tes	1.62601e-60	0.268141	0.364	0.196	4.5525e-56
Ccdc86	2.05364e-60	0.277795	0.472	0.311	5.74978e-56
Mfsd5	3.28112e-60	-0.274672	0.381	0.554	9.18647e-56
Qars	3.32719e-60	-0.285165	0.634	0.757	9.31547e-56
Atp5g3	3.6369e-60	0.284835	0.891	0.826	1.01826e-55
Slc2a1	3.75962e-60	-0.496393	0.58	0.677	1.05262e-55
Erp29	4.31221e-60	-0.310278	0.772	0.853	1.20733e-55
Smc5	4.89491e-60	0.251185	0.324	0.165	1.37048e-55
Ckap5	5.32124e-60	0.274863	0.406	0.242	1.48984e-55
Wnt6	5.38187e-60	0.287196	0.553	0.356	1.50682e-55
Ap2b1	5.39116e-60	-0.278309	0.246	0.409	1.50942e-55
Mrpl45	8.36087e-60	-0.251843	0.296	0.473	2.34088e-55
Zfyve9	1.17235e-59	0.289906	0.474	0.32	3.28236e-55
Gpbp1l1	1.50315e-59	0.276736	0.564	0.398	4.20853e-55
Amd1	1.6174e-59	-0.300632	0.424	0.599	4.52839e-55
Ap1ar	1.80404e-59	0.258202	0.454	0.293	5.05095e-55
Pltp	2.52229e-59	0.288325	0.423	0.245	7.0619e-55
Dap	3.08626e-59	0.259675	0.395	0.23	8.6409e-55
Dnajc3	3.21282e-59	0.275832	0.575	0.428	8.99525e-55
Spag9	3.50839e-59	0.301697	0.691	0.554	9.8228e-55
Ndufb6	4.27749e-59	0.263657	0.818	0.723	1.19761e-54
Rprd2	5.52168e-59	0.275946	0.47	0.311	1.54596e-54
Ncoa1	5.70256e-59	0.26071	0.397	0.239	1.5966e-54
Cdc40	7.19509e-59	0.274995	0.458	0.3	2.01448e-54
Ice1	9.7599e-59	0.256255	0.338	0.184	2.73258e-54
Ppp3cb	1.56256e-58	0.279584	0.464	0.304	4.37486e-54
Pds5a	1.98816e-58	0.293762	0.577	0.434	5.56645e-54
Nudt5	2.13389e-58	-0.262952	0.319	0.494	5.97445e-54
Hspd1	2.18004e-58	0.293943	0.854	0.796	6.10367e-54
Slc35b1	3.16865e-58	0.263032	0.436	0.273	8.8716e-54
Eif5	3.64192e-58	-0.288553	0.838	0.901	1.01967e-53
Aasdhppt	3.82975e-58	0.260434	0.518	0.362	1.07225e-53
Eef1d	4.48606e-58	-0.274335	0.932	0.956	1.25601e-53
Polb	4.85925e-58	-0.281863	0.387	0.559	1.36049e-53
Txnip	6.54614e-58	0.328228	0.966	0.865	1.83279e-53
Arf6	8.00713e-58	-0.305345	0.648	0.78	2.24184e-53
Atraid	8.51972e-58	0.278808	0.733	0.625	2.38535e-53
Acsl1	1.29367e-57	-0.258006	0.306	0.482	3.62201e-53
Ddx21	1.67671e-57	-0.392316	0.597	0.732	4.69446e-53
Suds3	2.43149e-57	-0.252979	0.377	0.544	6.80769e-53
Nptn	2.4504e-57	0.266503	0.569	0.429	6.86062e-53
Smim20	2.99475e-57	0.261131	0.514	0.365	8.38469e-53
Smap1	3.28296e-57	0.2686	0.891	0.818	9.19164e-53
Gtf3a	4.52299e-57	0.276058	0.639	0.492	1.26635e-52
Ucp2	4.71199e-57	-0.348873	0.372	0.541	1.31926e-52
Sf3b2	6.2374e-57	0.259364	0.889	0.823	1.74635e-52
Cops7a	8.4283e-57	-0.251475	0.426	0.602	2.35976e-52
Cotl1	1.01982e-56	0.281349	0.497	0.342	2.85529e-52
Gls	1.17496e-56	0.265168	0.456	0.296	3.28965e-52
Col16a1	1.2024e-56	0.261918	0.273	0.125	3.36647e-52
Rtf1	1.39882e-56	0.265919	0.845	0.733	3.91642e-52
Ccny	1.92376e-56	0.262166	0.434	0.279	5.38613e-52
Ttc19	2.7006e-56	0.259717	0.424	0.265	7.56115e-52
Sdad1	3.27341e-56	0.264078	0.48	0.327	9.1649e-52
Rnd3	5.21526e-56	0.26044	0.393	0.231	1.46017e-51
Smu1	5.33553e-56	0.25121	0.57	0.417	1.49384e-51
Mrpl18	5.44647e-56	0.292661	0.789	0.706	1.5249e-51
Ccdc50	6.49254e-56	0.259683	0.395	0.236	1.81778e-51
Anapc11	7.19545e-56	-0.272872	0.448	0.607	2.01458e-51
Pls3	8.26267e-56	-0.289439	0.319	0.479	2.31338e-51
Gpc1	9.90491e-56	-0.251285	0.334	0.499	2.77318e-51
Jmjd1c	1.15972e-55	0.273863	0.527	0.372	3.247e-51
Slc25a17	1.2835e-55	-0.284419	0.467	0.624	3.59355e-51
Dnmt1	1.31771e-55	0.337398	0.455	0.311	3.68931e-51
Lias	1.75442e-55	0.270092	0.548	0.401	4.91203e-51
Lsm6	2.1054e-55	0.265594	0.622	0.49	5.89471e-51
Calr	2.24205e-55	0.313081	0.872	0.836	6.27728e-51
Ube2e2	2.54618e-55	0.256306	0.482	0.327	7.12878e-51
Ptov1	2.94683e-55	0.25387	0.851	0.746	8.25053e-51
Rbmxl1	3.17006e-55	0.256674	0.615	0.465	8.87554e-51
Rtn4	3.36772e-55	-0.281671	0.897	0.936	9.42893e-51
Psmd13	3.58895e-55	0.260471	0.68	0.56	1.00484e-50
R3hdm1	3.79942e-55	0.276278	0.575	0.422	1.06376e-50
Vezf1	4.05124e-55	0.266393	0.557	0.381	1.13427e-50
Exoc5	4.86854e-55	0.273727	0.503	0.363	1.36309e-50
Chmp6	6.32058e-55	0.252474	0.467	0.315	1.76964e-50
Celf1	7.31482e-55	0.276877	0.631	0.469	2.048e-50
Me1	8.15713e-55	-0.26679	0.229	0.39	2.28383e-50
Arl4c	8.31934e-55	0.273772	0.637	0.457	2.32925e-50
Sytl1	8.79515e-55	-0.25477	0.453	0.625	2.46247e-50
Zbtb7a	1.14183e-54	-0.274592	0.758	0.834	3.19688e-50
Ccdc122	1.39318e-54	0.266222	0.49	0.342	3.90062e-50
Mib1	1.7403e-54	0.260353	0.444	0.287	4.87249e-50
Stat3	2.10598e-54	-0.282228	0.556	0.702	5.89631e-50
Erlec1	2.28252e-54	0.258715	0.468	0.312	6.39061e-50
Mtch1	2.45622e-54	0.267931	0.758	0.649	6.87692e-50
Cd2ap	2.67433e-54	0.257736	0.826	0.72	7.4876e-50
Baiap2	3.29434e-54	-0.255901	0.45	0.616	9.22348e-50
Cops4	3.34708e-54	0.25951	0.693	0.57	9.37117e-50
Pex13	4.60234e-54	-0.288143	0.428	0.584	1.28856e-49
Prss23	4.64197e-54	-0.273559	0.216	0.371	1.29966e-49
Lrrc58	5.0949e-54	0.283874	0.533	0.392	1.42647e-49
Hectd1	6.65768e-54	0.271499	0.77	0.677	1.86402e-49
Mrpl36	1.11124e-53	-0.273788	0.445	0.619	3.11126e-49
Odc1	1.26514e-53	0.265322	0.407	0.249	3.54213e-49
Crebbp	1.29076e-53	0.275628	0.733	0.615	3.61388e-49
Rnpepl1	1.40584e-53	-0.25068	0.483	0.64	3.93606e-49
Timm50	1.9303e-53	0.256382	0.534	0.393	5.40445e-49
Pcnp	2.1564e-53	0.282086	0.657	0.536	6.03749e-49
Ndufs7	2.54994e-53	0.256544	0.816	0.738	7.13932e-49
Grsf1	3.72129e-53	0.265902	0.541	0.396	1.04189e-48
Dgcr6	3.90373e-53	0.305387	0.869	0.798	1.09297e-48
Mier1	4.24443e-53	0.271902	0.653	0.505	1.18836e-48
Tyms	4.58051e-53	0.328217	0.31	0.165	1.28245e-48
Lmo4	5.03294e-53	-0.566034	0.77	0.778	1.40912e-48
Tk1	5.14436e-53	0.295652	0.263	0.121	1.44032e-48
Timm44	6.77829e-53	-0.256044	0.408	0.567	1.89778e-48
Cbx6	9.90003e-53	-0.263646	0.192	0.335	2.77181e-48
Rbm33	1.16181e-52	0.250072	0.473	0.317	3.25284e-48
Acad9	1.3623e-52	-0.26173	0.4	0.572	3.81417e-48
Dnajb1	1.52037e-52	0.280901	0.751	0.652	4.25673e-48
Fam46a	1.63674e-52	-0.325681	0.329	0.483	4.58255e-48
Cnfn	1.83379e-52	-0.520968	0.037	0.123	5.13425e-48
Fbln2	3.07304e-52	0.258202	0.233	0.097	8.60389e-48
Nsg1	4.59408e-52	0.253095	0.25	0.112	1.28625e-47
Tdg	5.19501e-52	0.274117	0.64	0.517	1.4545e-47
Npnt	6.47554e-52	0.270421	0.311	0.165	1.81302e-47
Mxd4	6.9773e-52	-0.267668	0.431	0.585	1.95351e-47
Ube2k	8.73999e-52	0.255106	0.827	0.749	2.44702e-47
Huwe1	1.32967e-51	0.2786	0.673	0.56	3.72281e-47
Cnot3	2.11503e-51	-0.308217	0.44	0.579	5.92165e-47
Epha4	2.26247e-51	-0.305421	0.268	0.428	6.33446e-47
Mtpn	2.48467e-51	0.259741	0.588	0.445	6.95658e-47
Irx1	2.56888e-51	0.278359	0.37	0.22	7.19236e-47
Thoc2	2.98478e-51	-0.28668	0.523	0.665	8.35679e-47
Ncbp3	3.97098e-51	0.258072	0.453	0.308	1.1118e-46
Uqcrc1	4.95995e-51	0.269682	0.916	0.875	1.38869e-46
Rara	5.11136e-51	0.264814	0.427	0.278	1.43108e-46
Tbc1d10a	5.59193e-51	-0.250714	0.464	0.615	1.56563e-46
Tesc	8.16782e-51	-0.294503	0.029	0.105	2.28683e-46
Vamp3	8.46022e-51	0.256808	0.631	0.507	2.36869e-46
Ssr3	1.04987e-50	0.251817	0.694	0.569	2.93943e-46
Rp9	1.11496e-50	0.267934	0.855	0.731	3.12167e-46
Elf2	1.56417e-50	0.260489	0.568	0.426	4.37937e-46
Ddx50	4.78749e-50	0.264635	0.514	0.374	1.3404e-45
Cbr3	1.1704e-49	-0.280774	0.384	0.536	3.2769e-45
Htatsf1	1.3768e-49	0.261631	0.446	0.303	3.85475e-45
Csnk1g1	1.50404e-49	0.259378	0.455	0.308	4.21101e-45
Nol7	1.82259e-49	0.257684	0.79	0.676	5.10289e-45
Npepps	2.33579e-49	-0.250187	0.612	0.732	6.53975e-45
Usp3	2.70892e-49	0.267155	0.683	0.561	7.58443e-45
Zfp593	3.2065e-49	0.253032	0.528	0.399	8.97757e-45
2310035C23Rik	3.31743e-49	0.254513	0.489	0.352	9.28815e-45
Gltscr2	3.41729e-49	-0.259982	0.974	0.977	9.56773e-45
Rnf4	3.6651e-49	0.264245	0.634	0.521	1.02615e-44
Man2a1	3.834e-49	0.255325	0.419	0.275	1.07344e-44
Plec	5.22128e-49	0.263979	0.858	0.735	1.46185e-44
Cdh3	5.22857e-49	0.26038	0.561	0.394	1.46389e-44
Ing2	6.38466e-49	0.258892	0.57	0.442	1.78758e-44
Zfp282	7.37513e-49	0.270862	0.495	0.355	2.06489e-44
Fdps	1.0408e-48	0.300654	0.426	0.29	2.91402e-44
Tpm4	3.01875e-48	-0.273139	0.612	0.732	8.45191e-44
Phip	3.17275e-48	0.328834	0.706	0.606	8.88305e-44
Dnajc9	3.58347e-48	0.287794	0.513	0.38	1.0033e-43
Hotairm1	5.29864e-48	0.296503	0.633	0.478	1.48351e-43
Ctage5	6.94993e-48	0.262957	0.623	0.51	1.94584e-43
Ppm1g	8.45671e-48	0.280065	0.547	0.432	2.36771e-43
Ccnl2	8.67222e-48	0.258708	0.64	0.508	2.42805e-43
Ctdsp2	1.05504e-47	0.281934	0.736	0.599	2.95391e-43
Bmpr2	1.45308e-47	0.263433	0.559	0.43	4.06834e-43
Spats2l	1.73815e-47	0.255235	0.579	0.417	4.86646e-43
Pcna	2.16085e-47	0.282205	0.429	0.292	6.04995e-43
Bach1	3.97478e-47	0.260014	0.545	0.409	1.11286e-42
Slco3a1	4.06576e-47	-0.254053	0.409	0.57	1.13833e-42
Mycbp2	4.14326e-47	0.297934	0.671	0.582	1.16003e-42
S100a6	6.61544e-47	0.348683	0.606	0.45	1.85219e-42
Ppp1r14a	8.95219e-47	0.266679	0.407	0.254	2.50643e-42
Ube2h	1.00724e-46	0.253909	0.409	0.272	2.82008e-42
Pnrc1	1.16299e-46	0.276068	0.883	0.813	3.25615e-42
Ankrd17	1.40409e-46	0.262932	0.706	0.589	3.93117e-42
Cnih4	1.64448e-46	0.264435	0.712	0.61	4.60422e-42
Wnt7b	1.67026e-46	0.3061	0.655	0.541	4.67639e-42
Ndufc1	1.74196e-46	-0.274472	0.658	0.764	4.87714e-42
Hnrnpr	2.9658e-46	0.251334	0.802	0.703	8.30366e-42
Pcbp2	2.98398e-46	-0.276586	0.932	0.946	8.35454e-42
Baz2b	3.80619e-46	0.25593	0.691	0.566	1.06566e-41
Cald1	3.84197e-46	0.340372	0.341	0.2	1.07567e-41
Zfp64	3.86715e-46	0.252805	0.508	0.364	1.08272e-41
Mybbp1a	4.19695e-46	0.259769	0.594	0.477	1.17506e-41
Egr1	6.35909e-46	0.419667	0.853	0.793	1.78042e-41
Hsp90b1	2.03624e-45	0.262724	0.748	0.649	5.70106e-41
Notch1	2.89605e-45	0.280651	0.702	0.527	8.10836e-41
Mlec	4.14847e-45	0.251095	0.537	0.397	1.16149e-40
Col4a1	4.85327e-45	0.363738	0.476	0.319	1.35882e-40
Foxn3	1.3609e-44	-0.261005	0.662	0.757	3.81024e-40
Ddx3y	1.86565e-44	0.255548	0.617	0.499	5.22343e-40
Ier2	2.14156e-44	0.472724	0.861	0.839	5.99594e-40
Smarca5	2.28609e-44	0.269363	0.719	0.629	6.40059e-40
Gadd45b	3.56369e-44	0.419964	0.375	0.247	9.97763e-40
Cpsf6	7.04624e-44	0.253995	0.617	0.5	1.97281e-39
Ube2r2	1.19267e-43	0.268375	0.732	0.602	3.33925e-39
Fbln1	2.28969e-43	-0.253473	0.407	0.561	6.41066e-39
Nolc1	5.28381e-43	0.259149	0.589	0.486	1.47936e-38
Cir1	6.21601e-43	-0.271493	0.61	0.714	1.74036e-38
Hal	1.388e-42	-0.417319	0.049	0.131	3.88613e-38
Eif6	2.27378e-42	-0.309933	0.903	0.91	6.36612e-38
Dusp22	4.26341e-42	-0.262305	0.404	0.54	1.19367e-37
Gm26917	7.53933e-42	-0.263952	0.53	0.669	2.11086e-37
Blmh	2.05835e-41	-0.447568	0.692	0.768	5.76297e-37
Ube2c	1.02222e-40	-0.325435	0.153	0.277	2.86201e-36
Pdap1	1.98917e-40	-0.260602	0.927	0.948	5.56928e-36
Basp1	2.02105e-40	0.296555	0.272	0.144	5.65852e-36
Iffo2	3.21864e-40	-0.28818	0.395	0.528	9.01156e-36
Klk5	7.56115e-40	-0.370383	0.106	0.207	2.11697e-35
Luc7l3	7.83449e-40	-0.26469	0.589	0.695	2.1935e-35
Tuba1a	1.68381e-39	-0.274035	0.334	0.488	4.71432e-35
Rad21	3.78884e-39	0.264044	0.561	0.444	1.0608e-34
Wnt3	2.56049e-38	0.262896	0.442	0.327	7.16885e-34
Epcam	8.46886e-38	0.265894	0.782	0.686	2.37111e-33
Tuba4a	9.91753e-38	-0.285526	0.559	0.672	2.77671e-33
Ctsb	2.40393e-37	-0.266617	0.665	0.769	6.73051e-33
Krt7	2.70586e-37	-0.580964	0.1	0.196	7.57585e-33
Bmp2	3.3324e-35	-0.303397	0.243	0.359	9.33006e-31
Ube2s	2.23552e-34	0.260474	0.766	0.649	6.259e-30
Ptch1	7.72073e-33	0.358182	0.554	0.448	2.16165e-28
Sptssa	4.16804e-32	-0.259442	0.894	0.911	1.16697e-27
Apoe	3.50018e-31	-0.444808	0.893	0.936	9.7998e-27
Fgfbp1	3.51964e-30	0.288252	0.804	0.752	9.85429e-26
Ccl27a	1.17821e-29	-0.845564	0.423	0.485	3.29876e-25
Gsto1	1.304e-28	-0.399095	0.714	0.726	3.65093e-24
Stmn1	2.78423e-28	0.255186	0.823	0.736	7.79528e-24
Krt77	3.36786e-28	-0.36996	0.076	0.151	9.42935e-24
Gja1	1.00059e-27	-0.266778	0.752	0.794	2.80145e-23
Smc2	1.76932e-26	0.40576	0.37	0.283	4.95374e-22
Slbp	2.84049e-24	0.263274	0.418	0.338	7.95281e-20
Crct1	3.53682e-24	0.666483	0.103	0.037	9.9024e-20
Lima1	5.92452e-23	0.294318	0.454	0.357	1.65875e-18
Ccnd1	2.21984e-21	0.251891	0.45	0.361	6.21512e-17
Ctsd	8.33003e-21	-0.300397	0.792	0.838	2.33224e-16
Hist1h2ap	1.43526e-20	0.556283	0.275	0.189	4.01844e-16
Alcam	2.13888e-18	-0.32463	0.443	0.519	5.98844e-14
Hrnr	2.4524e-15	-0.361384	0.199	0.123	6.86624e-11
Parp1	1.60216e-14	-0.342742	0.367	0.454	4.48574e-10
Krt79	8.93231e-14	-0.882137	0.384	0.469	2.50087e-09
2810417H13Rik	3.15875e-13	0.465122	0.271	0.216	8.84387e-09
Id3	1.03154e-11	-0.265163	0.322	0.385	2.8881e-07
Nfkbia	8.23559e-10	0.327705	0.896	0.887	2.3058e-05
Mki67	2.41008e-07	0.438407	0.259	0.226	0.00674775
Krt17	0.000274522	0.307275	0.789	0.802	1
Penk	0.00112454	-0.302869	0.276	0.238	1
Klk7	0.00152955	-0.949424	0.201	0.216	1
Spink5	0.427535	-0.364521	0.284	0.256	1

## Sheet: 4_WTM3KO_IFE_deg_dtd_kovwt
	p_val	avg_log2FC	pct.1	pct.2	p_val_adj
Rps28	9.6659e-182	-2.70609	0.952	1	2.70626e-177
Rpl23a	4.17168e-181	-2.31442	0.943	1	1.16799e-176
Rpl31	9.33306e-181	-2.07088	0.949	1	2.61307e-176
Gm10036	9.22755e-177	-2.10659	0.23	0.983	2.58353e-172
Rpl41	2.21609e-176	-1.51738	0.993	1	6.2046e-172
Rps29	3.04706e-176	-1.59301	0.995	1	8.53116e-172
Gm42418	3.8411e-176	4.65715	1	0.926	1.07543e-171
Rps27	1.35679e-174	-1.52064	0.972	1	3.79873e-170
Rplp2	4.54974e-174	-1.12634	0.986	1	1.27384e-169
Rpl37a	8.38362e-173	-1.41906	0.991	1	2.34725e-168
Rps17	9.08294e-173	-1.39266	0.961	1	2.54304e-168
Rpl37	9.20606e-173	-1.32227	0.993	1	2.57751e-168
Stfa1	3.69388e-171	4.48187	0.926	0.246	1.03421e-166
Rpl39	9.42683e-168	-1.20081	0.991	1	2.63932e-163
Rpl4	9.5647e-168	-1.18513	0.986	1	2.67792e-163
Rps25	1.04319e-165	-1.10227	0.986	1	2.92073e-161
Rps26	1.04324e-165	-1.13098	0.993	1	2.92088e-161
Wdr89	3.56998e-162	-1.71177	0.545	0.983	9.99524e-158
Rpl38	3.25548e-161	-1.15824	0.97	1	9.11469e-157
Rps27rt	5.05521e-161	-1.69512	0.471	0.98	1.41536e-156
Rps15	4.17847e-160	-0.972194	0.993	1	1.16989e-155
Rpl22l1	4.55304e-158	-1.44601	0.92	1	1.27476e-153
Rpl23a-ps3	5.3181e-154	-1.58953	0.561	0.969	1.48896e-149
Rpl27	5.13914e-152	-1.27776	0.885	0.999	1.43886e-147
Eef1g	1.44488e-146	-1.00318	0.968	1	4.04538e-142
Urah	2.04734e-145	-1.55617	0.828	0.995	5.73213e-141
Rps23	3.74897e-144	-0.814286	0.993	1	1.04964e-139
Rpl6	4.28348e-143	-0.886933	0.991	1	1.19929e-138
Rpl13a	9.29958e-142	-0.812702	1	1	2.6037e-137
Tsc22d3	2.06978e-141	-2.07571	0.232	0.902	5.79498e-137
Rpl36	1.08337e-137	-0.795624	0.984	1	3.03322e-133
Hnrnpa0	7.71754e-135	1.57432	0.959	0.645	2.16076e-130
Rpl36a	1.01321e-134	-0.898715	0.968	1	2.83678e-130
Arf5	8.89708e-134	1.42075	0.949	0.874	2.491e-129
Rps12-ps3	1.31737e-132	-1.20631	0.809	0.991	3.68838e-128
Cirbp	1.72201e-131	1.36172	0.963	0.838	4.82127e-127
Jund	3.49439e-131	1.55216	0.975	0.902	9.78358e-127
Ralbp1	2.99097e-130	-1.40194	0.86	0.991	8.37411e-126
Rbm3	5.73209e-128	1.10585	0.989	0.997	1.60487e-123
Hk2	9.24186e-128	-1.50466	0.324	0.9	2.58754e-123
Avpi1	3.378e-127	-1.37338	0.841	0.992	9.45772e-123
Rps6	6.39907e-124	-0.74756	0.991	1	1.79161e-119
Rpl10	2.8682e-122	-0.820998	0.989	1	8.03038e-118
Rplp1	1.19751e-120	-0.675584	0.998	1	3.35278e-116
Ndufa4l2	1.5152e-120	-1.72299	0.572	0.977	4.24225e-116
Rpl18a	2.48949e-116	-0.605722	0.998	1	6.97009e-112
Gm9843	3.96853e-116	-1.05018	0.602	0.94	1.11111e-111
Rps21	4.0867e-116	-0.731551	0.984	1	1.14419e-111
Ptma	4.13053e-115	1.15143	1	1	1.15647e-110
Brd1	5.86473e-114	1.06704	0.839	0.251	1.64201e-109
Rps18-ps3	1.95486e-113	-0.902788	0.046	0.749	5.47321e-109
Ppp1r14b	1.2338e-112	1.35257	0.943	0.965	3.45438e-108
Shfm1	2.76871e-111	-0.814693	0.936	0.999	7.75183e-107
AY036118	3.17137e-110	2.31145	0.94	0.594	8.87921e-106
Rps19	8.36493e-110	-0.565604	0.998	1	2.34201e-105
Hras	8.80009e-108	1.1226	0.936	0.965	2.46385e-103
Hist1h1e	2.55526e-107	1.05985	0.795	0.19	7.15422e-103
Arrdc4	5.04204e-106	1.21272	0.871	0.371	1.41167e-101
Rpl7a	6.97364e-106	-0.695084	0.968	1	1.95248e-101
Dapl1	1.55205e-105	-1.94033	0.471	0.938	4.34544e-101
Hspb1	5.26644e-105	-1.45575	0.798	0.999	1.4745e-100
Rps18	1.45394e-104	-0.606964	1	1	4.07073e-100
Hmgb1	1.5539e-104	1.52654	0.97	0.907	4.35061e-100
mt-Co2	2.41582e-104	0.924561	0.991	1	6.76382e-100
Ubb	6.27666e-104	0.900328	0.984	0.997	1.75734e-99
BC117090	2.53299e-103	-1.0882	0.352	0.883	7.09185e-99
Rps9	3.76765e-103	-0.584124	0.995	1	1.05487e-98
Rpl9-ps6	1.61472e-99	-0.866375	0.264	0.814	4.52089e-95
Ddit4	3.96996e-99	-1.41555	0.393	0.843	1.11151e-94
H3f3b	8.71555e-99	0.785843	0.995	0.999	2.44018e-94
Rpl14	5.74065e-98	-0.514144	0.995	1	1.60727e-93
Malat1	1.07551e-97	-1.03125	0.991	1	3.01121e-93
Rpl26	2.00939e-97	-0.510488	0.984	1	5.62589e-93
Gm8730	3.82676e-96	-0.928996	0.782	0.964	1.07142e-91
Zfos1	3.3119e-95	-1.20755	0.582	0.912	9.27266e-91
Rnase4	4.80372e-94	-1.12368	0.586	0.914	1.34495e-89
Mbd2	5.66565e-94	1.03881	0.834	0.413	1.58627e-89
Gm21092	1.33446e-93	1.00481	0.828	0.275	3.73622e-89
Top2b	4.65263e-93	1.07505	0.892	0.643	1.30264e-88
Ahnak2	9.46094e-93	-0.930978	0.834	0.985	2.64888e-88
H3f3a	7.73911e-91	0.719429	0.991	1	2.1668e-86
Hnrnpd	1.07299e-90	1.18172	0.885	0.552	3.00417e-86
Rps12	2.56576e-90	-0.538451	0.995	1	7.18361e-86
Dstn	2.01503e-89	-0.848797	0.936	0.999	5.64168e-85
Lgals7	2.45796e-89	-0.600462	1	1	6.8818e-85
Rpl6l	8.35092e-89	-0.829485	0.432	0.843	2.33809e-84
Psmd12	1.92366e-88	1.06141	0.874	0.61	5.38587e-84
Clu	2.34694e-88	-1.10837	0.556	0.932	6.57096e-84
Hnrnpa3	6.95899e-88	1.04266	0.945	0.818	1.94838e-83
Pla2g4f	7.995e-88	-0.837579	0.255	0.773	2.23844e-83
Ubtf	2.17413e-87	1.00604	0.906	0.618	6.08714e-83
Tpt1	7.87715e-87	0.54188	0.998	1	2.20544e-82
Them5	3.98171e-86	-1.11043	0.841	0.988	1.1148e-81
Rpl10-ps3	4.52714e-85	-0.7544	0.115	0.685	1.26751e-80
Agpat4	5.23917e-85	-1.09144	0.48	0.904	1.46686e-80
Fkbp5	1.22778e-84	-0.93694	0.418	0.838	3.43753e-80
Jun	2.1561e-84	1.81491	0.933	0.76	6.03666e-80
Reep5	5.53639e-84	1.2876	0.89	0.786	1.55008e-79
Ly6g6c	1.28177e-83	-1.30958	0.795	0.996	3.5887e-79
Rps14	1.50005e-83	-0.462668	0.998	1	4.19984e-79
Tppp3	2.33918e-82	-1.40209	0.2	0.737	6.54924e-78
Ndufb9	7.31424e-82	0.795163	0.922	0.948	2.04784e-77
Egln3	1.11468e-81	-0.916702	0.379	0.815	3.12088e-77
Purb	4.91428e-81	0.928103	0.943	0.724	1.3759e-76
Gm9493	1.29866e-80	-0.835804	0.591	0.886	3.636e-76
Erh	5.52951e-80	0.897402	0.926	0.93	1.54815e-75
Defb1	8.87762e-80	-1.10148	0.202	0.772	2.48556e-75
Cul3	1.38593e-79	0.924155	0.874	0.474	3.88034e-75
Gm10076	2.80832e-79	0.90587	0.924	0.935	7.86272e-75
Anxa8	6.64017e-79	-0.992174	0.841	0.973	1.85911e-74
Bicd2	5.71695e-78	-0.825189	0.669	0.911	1.60063e-73
Myeov2	1.80075e-77	-0.794641	0.786	0.952	5.04175e-73
Wtip	2.63421e-77	0.471342	0.547	0.065	7.37527e-73
Srsf3	2.02091e-76	0.89496	0.945	0.883	5.65815e-72
Rps15a	5.96157e-76	-0.47576	0.993	1	1.66912e-71
Rps26-ps1	1.86813e-75	-0.788158	0.497	0.857	5.23039e-71
Rpl15	1.89992e-74	-0.711216	0.894	0.989	5.31941e-70
Clip1	6.7217e-74	-0.78347	0.793	0.964	1.88194e-69
Wapl	1.27865e-73	0.937809	0.924	0.687	3.57997e-69
Phgdh	1.57363e-73	1.10026	0.86	0.576	4.40585e-69
Psmb3	5.2869e-73	0.862954	0.901	0.867	1.48023e-68
Cenpb	6.35865e-73	0.806453	0.802	0.371	1.7803e-68
mt-Atp6	1.2501e-72	0.571064	1	1	3.50004e-68
Nucks1	2.3488e-72	1.02488	0.938	0.718	6.57618e-68
Rpl7	3.02187e-72	-0.445498	0.998	1	8.46062e-68
Gm10709	9.95732e-72	-2.36482	0.03	0.548	2.78785e-67
Lypd3	2.09568e-71	-0.704311	0.913	0.999	5.86748e-67
Pdcd4	3.19209e-71	-1.05106	0.839	0.977	8.93721e-67
Gm11808	3.35924e-71	-0.75156	0.559	0.849	9.40521e-67
BC100530	4.86133e-71	-0.846949	0.991	0.999	1.36107e-66
Psma2	6.33058e-71	0.845927	0.887	0.883	1.77243e-66
Tomm7	7.12503e-71	-0.738493	0.809	0.967	1.99486e-66
H2afz	8.89176e-71	0.955092	0.954	0.911	2.48951e-66
Ndufa3	1.31789e-70	-0.752687	0.713	0.938	3.68982e-66
Dhx9	1.3959e-70	0.91874	0.816	0.402	3.90823e-66
Ncl	1.40114e-70	0.841986	0.984	0.989	3.92292e-66
Tmod3	2.33158e-70	0.805743	0.83	0.463	6.52795e-66
Pitpnb	3.58229e-70	0.826615	0.862	0.473	1.00297e-65
Ube2m	9.29366e-70	0.843218	0.869	0.632	2.60204e-65
Rpl30	5.91086e-69	0.417711	0.991	1	1.65492e-64
Bzw1	2.10546e-68	0.849547	0.926	0.992	5.89487e-64
Rbbp6	3.47768e-68	0.941815	0.908	0.644	9.73682e-64
Atp5g1	7.96663e-68	0.70327	0.933	0.981	2.2305e-63
Pa2g4	1.35675e-67	0.812217	0.91	0.903	3.79864e-63
Ptges	3.11618e-67	-0.822301	0.336	0.798	8.72468e-63
Clec2g	5.48201e-67	0.323388	0.366	0.005	1.53485e-62
Ube2i	8.29966e-67	0.767121	0.915	0.845	2.32374e-62
Gm10263	8.34783e-67	-0.543443	0.034	0.533	2.33723e-62
Ddr2	9.84329e-67	-0.711024	0.053	0.546	2.75592e-62
Egln1	1.14812e-66	0.923801	0.814	0.461	3.21451e-62
Rpl24	1.68018e-66	-0.404896	0.986	1	4.70416e-62
Neat1	2.80174e-66	-0.918918	0.908	0.996	7.8443e-62
Cd24a	6.65154e-66	-0.968178	0.761	0.95	1.8623e-61
Rpl36-ps3	8.08859e-66	-0.632581	0.193	0.659	2.26464e-61
Tubb4b	1.01941e-65	0.984546	0.91	0.944	2.85416e-61
Higd1a	1.66641e-65	-0.871897	0.922	0.992	4.66561e-61
1810037I17Rik	2.05991e-65	-0.895993	0.784	0.946	5.76732e-61
Fam25c	3.09077e-65	-0.800502	0.956	0.992	8.65354e-61
Erbb2ip	4.19458e-65	0.894082	0.823	0.389	1.1744e-60
Elovl7	1.02611e-64	-0.834891	0.786	0.968	2.8729e-60
Dsc3	1.09044e-64	1.14477	0.894	0.899	3.05301e-60
Sgpp1	1.15103e-64	-0.72759	0.699	0.938	3.22265e-60
Psmb6	3.17159e-64	0.759092	0.91	0.863	8.87981e-60
Btg1	5.53874e-64	-0.805586	0.86	0.98	1.55074e-59
Psph	1.18536e-63	0.796389	0.756	0.336	3.31878e-59
Eif5a	3.19657e-63	0.521483	0.982	1	8.94977e-59
Ctdspl	5.64235e-63	0.630915	0.685	0.212	1.57974e-58
Ubc	6.2797e-63	0.876669	0.908	0.827	1.75819e-58
Psmb4	7.27573e-63	0.664133	0.922	0.924	2.03706e-58
Cysrt1	1.63108e-62	-0.558126	0.398	0.869	4.56669e-58
Snhg9	1.73534e-62	-1.00113	0.469	0.782	4.85859e-58
Rpl34	1.96101e-62	-0.398168	0.995	1	5.49044e-58
Psmb5	2.15167e-62	0.759985	0.897	0.89	6.02426e-58
Rps10	3.67986e-62	0.383329	0.998	1	1.03029e-57
Trim7	4.07095e-62	-0.782695	0.405	0.761	1.13978e-57
Scaf11	4.10316e-62	0.843891	0.899	0.672	1.1488e-57
Rps2	4.74122e-62	-0.449261	1	1	1.32745e-57
Prmt1	1.2606e-61	0.84465	0.837	0.531	3.52942e-57
Cox6a1	2.10916e-61	-0.594421	0.91	0.997	5.90523e-57
Dbi	2.51492e-61	-0.745279	0.926	0.999	7.04128e-57
Eef1a1	2.6234e-61	-0.452307	1	1	7.34499e-57
Tfrc	3.44852e-61	0.450663	0.561	0.105	9.65516e-57
Psma3	4.70787e-61	0.720622	0.913	0.895	1.31811e-56
Psmc5	8.2996e-61	0.794716	0.876	0.776	2.32372e-56
Eif4g2	1.53426e-60	0.716159	0.97	0.95	4.29561e-56
Gm6133	1.68137e-60	-0.539637	0.106	0.566	4.70751e-56
Ndufb8	2.63671e-60	0.687337	0.897	0.888	7.38225e-56
Smarcc1	2.68824e-60	0.885024	0.855	0.509	7.52654e-56
Sdr16c5	2.84719e-60	-0.813846	0.641	0.896	7.97156e-56
Gm2000	4.04488e-60	-0.653999	0.469	0.782	1.13249e-55
Set	2.63224e-59	0.90309	0.938	0.882	7.36975e-55
Ddx39b	3.29006e-59	0.833358	0.89	0.622	9.21151e-55
Pdlim4	3.46028e-59	-0.83329	0.446	0.807	9.6881e-55
Nedd4	3.71599e-59	0.899361	0.89	0.664	1.0404e-54
Wdr61	4.17945e-59	-0.80673	0.738	0.935	1.17016e-54
1810058I24Rik	5.12537e-59	0.637283	0.947	0.976	1.435e-54
Anp32b	5.41962e-59	0.910278	0.92	0.773	1.51739e-54
2010107E04Rik	5.54079e-59	-0.653463	0.853	0.979	1.55131e-54
Tprg	5.73554e-59	-0.686589	0.474	0.826	1.60584e-54
Alyref	8.42149e-58	0.649751	0.747	0.315	2.35785e-53
Actg1	8.7967e-58	-0.616646	0.982	1	2.4629e-53
Rsrp1	9.3637e-58	-0.649196	0.646	0.903	2.62165e-53
Pnn	2.02262e-57	0.844141	0.867	0.558	5.66292e-53
Lars2	2.6446e-57	0.769285	0.6	0.149	7.40435e-53
Vcp	3.52501e-57	0.710947	0.938	0.891	9.86932e-53
Rps27a	4.41958e-57	-0.345498	1	1	1.23739e-52
Tsc22d1	1.50442e-56	-0.972629	0.566	0.819	4.21206e-52
Cab39	2.82591e-56	0.800876	0.848	0.55	7.91199e-52
Gm15987	2.94713e-56	-0.596034	0.051	0.493	8.25136e-52
Lrrc59	3.39669e-56	0.637868	0.743	0.307	9.51006e-52
Thrap3	2.04409e-55	0.816748	0.894	0.649	5.72305e-51
Rpl27-ps3	2.33021e-55	-0.633091	0.343	0.684	6.52413e-51
Efna3	2.81871e-55	-0.67785	0.754	0.943	7.89182e-51
Ube2e3	3.19191e-55	0.706045	0.848	0.552	8.9367e-51
Use1	7.77235e-55	-0.602791	0.759	0.927	2.1761e-50
Hnrnpab	9.31837e-55	0.702213	0.933	0.935	2.60896e-50
Psmd7	4.34413e-54	0.658592	0.922	0.904	1.21627e-49
Cyp2b10	5.12345e-54	-0.664214	0.117	0.537	1.43446e-49
Hes1	1.12456e-53	-0.994223	0.547	0.83	3.14853e-49
Eef2	1.18146e-53	-0.462042	0.979	1	3.30785e-49
Aldoa	1.64231e-53	-0.656424	0.894	0.995	4.59815e-49
Ssb	5.0422e-53	0.689864	0.885	0.801	1.41171e-48
Hmgcs1	6.14524e-53	0.845489	0.802	0.497	1.72054e-48
Klk13	6.54106e-53	-0.742402	0.232	0.632	1.83137e-48
Rgcc	6.77897e-53	-0.656409	0.048	0.477	1.89798e-48
Ube2l3	7.28209e-53	0.653936	0.885	0.792	2.03884e-48
Sf3b1	8.50701e-53	0.795536	0.915	0.774	2.38179e-48
Ctsc	1.16639e-52	0.834973	0.761	0.448	3.26565e-48
Hnrnpdl	2.49879e-52	0.772207	0.878	0.684	6.9961e-48
Ppp2cb	2.7168e-52	0.597993	0.726	0.295	7.6065e-48
2410002F23Rik	3.22978e-52	0.463293	0.595	0.169	9.04274e-48
Rpsa	4.07719e-52	0.345123	0.995	1	1.14153e-47
Fkbp4	4.88111e-52	0.741158	0.816	0.522	1.36661e-47
Map3k8	7.42573e-52	0.430316	0.446	0.072	2.07905e-47
Trp53inp1	8.51904e-52	-0.625419	0.313	0.709	2.38516e-47
mt-Nd4l	1.02031e-51	0.786612	0.899	0.76	2.85667e-47
Idi1	1.23229e-51	0.638708	0.669	0.247	3.45018e-47
Ndrg1	1.28186e-51	-0.686651	0.244	0.673	3.58897e-47
Gjb5	1.82447e-51	-0.733484	0.441	0.801	5.10815e-47
Rab4a	5.41758e-51	0.452889	0.529	0.127	1.51681e-46
Sap30l	5.50988e-51	0.634984	0.763	0.369	1.54266e-46
Tlk1	7.23652e-51	0.640629	0.729	0.332	2.02608e-46
Acsbg1	8.35513e-51	-0.649909	0.591	0.845	2.33927e-46
Sin3b	1.2728e-50	0.653367	0.853	0.665	3.56358e-46
Clip4	1.52228e-50	-0.634395	0.545	0.839	4.26207e-46
Fam83b	4.23658e-50	0.467467	0.589	0.189	1.18616e-45
mt-Nd2	7.07825e-50	0.616573	0.963	1	1.98177e-45
Rpl10a	1.00528e-49	-0.39714	0.991	1	2.81459e-45
Magoh	1.27195e-49	0.725336	0.809	0.55	3.56122e-45
Dyrk2	1.50333e-49	0.351558	0.391	0.048	4.20901e-45
Suv39h2	2.05423e-49	0.31879	0.421	0.061	5.75144e-45
Fdps	3.18291e-49	0.760795	0.761	0.422	8.91151e-45
Hmgb3	3.68279e-49	0.625092	0.556	0.149	1.03111e-44
Fam46b	3.74076e-49	-0.637527	0.2	0.592	1.04734e-44
Irx3	4.15633e-49	-0.703552	0.57	0.825	1.16369e-44
Ly6d	4.39256e-49	0.75774	0.993	1	1.22983e-44
Ost4	4.42749e-49	-0.542818	0.761	0.919	1.23961e-44
Gpt2	4.80762e-49	-0.469606	0.101	0.502	1.34604e-44
Zfp91	6.29453e-49	0.775734	0.874	0.704	1.76234e-44
Btbd7	1.06755e-48	0.419552	0.467	0.089	2.98891e-44
Anp32e	1.13843e-48	0.688913	0.821	0.465	3.18737e-44
Syncrip	2.03137e-48	0.742266	0.874	0.651	5.68743e-44
Plbd1	2.8081e-48	-0.599701	0.687	0.902	7.86211e-44
Arhgap27os2	2.84732e-48	0.379493	0.48	0.101	7.97193e-44
Tma7	3.60487e-48	-0.564073	0.871	0.975	1.00929e-43
Cyhr1	5.4412e-48	0.596005	0.807	0.428	1.52343e-43
Adh5	6.19951e-48	0.735545	0.756	0.433	1.73574e-43
Psmd1	6.44736e-48	0.645473	0.832	0.567	1.80513e-43
Snrpd1	1.10703e-47	0.743287	0.86	0.732	3.09947e-43
2022-03-02	1.84792e-47	0.634452	0.77	0.434	5.1738e-43
Matr3	2.13126e-47	0.734356	0.786	0.445	5.96711e-43
Tns4	2.24047e-47	-0.656538	0.211	0.586	6.27287e-43
Pet100	2.44871e-47	-0.6055	0.556	0.81	6.85591e-43
Atp5o	2.65732e-47	0.560496	0.91	0.964	7.43996e-43
Cacybp	6.89814e-47	0.683994	0.818	0.525	1.93134e-42
Brix1	8.72986e-47	0.620417	0.775	0.428	2.44419e-42
Tmem160	1.03987e-46	0.54019	0.738	0.356	2.91143e-42
Gltscr2	1.14592e-46	-0.590875	0.869	0.965	3.20834e-42
Erdr1	1.26978e-46	-0.423622	0.011	0.386	3.55512e-42
Sdf2	1.48161e-46	-0.496124	0.6	0.823	4.14821e-42
Kras	1.77082e-46	0.62535	0.784	0.436	4.95795e-42
Pdia3	1.84171e-46	0.607772	0.89	0.876	5.15643e-42
Suz12	2.08649e-46	0.558379	0.657	0.238	5.84175e-42
Park7	2.29831e-46	0.694502	0.883	0.806	6.43482e-42
Tmem238	2.39822e-46	0.64909	0.841	0.776	6.71454e-42
Dsc1	4.0172e-46	1.27848	0.657	0.324	1.12473e-41
Gnb2	4.08242e-46	0.547554	0.943	0.959	1.143e-41
Sfpq	7.04102e-46	0.746459	0.901	0.762	1.97134e-41
Cct3	7.08912e-46	0.673949	0.883	0.839	1.98481e-41
S100a10	9.70905e-46	-0.798066	0.832	0.979	2.71834e-41
2022-09-07	1.18559e-45	0.662438	0.844	0.625	3.31941e-41
Ssx2ip	1.22776e-45	0.561173	0.655	0.272	3.43748e-41
F3	1.44644e-45	-0.794551	0.563	0.829	4.04973e-41
Snhg6	2.14591e-45	-0.620958	0.421	0.717	6.00811e-41
Cd9	2.45375e-45	0.646658	0.952	0.971	6.87e-41
Hjurp	2.47937e-45	0.573942	0.646	0.242	6.94174e-41
Slc6a6	3.46213e-45	-0.712411	0.202	0.584	9.69328e-41
Cox5a	3.54312e-45	0.518596	0.929	0.954	9.92003e-41
Qk	4.28826e-45	0.749442	0.782	0.397	1.20063e-40
Nme1	4.92518e-45	0.59764	0.913	0.972	1.37895e-40
Ptbp2	6.31956e-45	0.41568	0.464	0.102	1.76935e-40
Acaa2	6.80418e-45	0.688157	0.857	0.742	1.90503e-40
Hs2st1	7.64166e-45	0.425143	0.549	0.154	2.13951e-40
Ubl5	8.44794e-45	-0.49248	0.88	0.993	2.36525e-40
Dnajc21	1.31427e-44	0.581353	0.775	0.436	3.67971e-40
Dkc1	1.67947e-44	0.632792	0.756	0.405	4.70218e-40
C1qtnf4	1.94926e-44	0.652033	0.844	0.645	5.45754e-40
Cast	2.03488e-44	0.644087	0.791	0.466	5.69726e-40
Ndufa1	2.25921e-44	-0.573149	0.756	0.912	6.32534e-40
Idh1	5.52222e-44	0.481873	0.563	0.17	1.54611e-39
mt-Nd5	6.96682e-44	0.591355	0.926	0.977	1.95057e-39
Hmga1	9.08402e-44	0.250557	0.324	0.031	2.54334e-39
mt-Nd3	9.82892e-44	-0.651082	0.908	0.997	2.7519e-39
mt-Co3	1.49014e-43	0.34083	1	1	4.17211e-39
mt-Cytb	1.49915e-43	0.398918	0.975	1	4.19733e-39
Myl6	1.8317e-43	0.520139	0.922	0.979	5.12839e-39
Sumo2	1.97525e-43	0.546717	0.947	0.96	5.5303e-39
Mafb	2.11569e-43	-0.623131	0.88	0.991	5.92351e-39
Zfp560	3.12671e-43	0.422655	0.6	0.199	8.75415e-39
Bri3	3.13514e-43	0.609238	0.894	0.813	8.77776e-39
Snx5	5.2638e-43	-0.591384	0.566	0.777	1.47376e-38
Hint1	5.96245e-43	0.445409	0.947	0.992	1.66937e-38
Trim33	7.29337e-43	0.538656	0.575	0.183	2.042e-38
Ly6g6e	1.05558e-42	-0.59432	0.529	0.801	2.9554e-38
Ppp1r2	1.41631e-42	0.659415	0.885	0.691	3.96539e-38
2022-09-15	1.45222e-42	0.611776	0.883	0.854	4.06592e-38
Calr	1.69723e-42	0.667085	0.938	0.899	4.7519e-38
Nipal2	1.87002e-42	-0.522837	0.513	0.757	5.23568e-38
Hddc2	2.16107e-42	0.505376	0.71	0.345	6.05057e-38
Serpinb6c	2.84167e-42	-0.497818	0.06	0.417	7.95611e-38
Rbp2	3.07119e-42	-0.831576	0.593	0.869	8.59871e-38
Supt16	3.13715e-42	0.593976	0.752	0.396	8.78338e-38
Cdv3	4.57826e-42	0.791108	0.86	0.579	1.28182e-37
Prelid1	4.86073e-42	-0.494318	0.86	0.972	1.36091e-37
Dsg1b	5.76871e-42	0.52424	0.697	0.332	1.61512e-37
Hebp1	5.85466e-42	-0.514211	0.301	0.631	1.63919e-37
Cox7c	5.87589e-42	-0.474127	0.924	0.996	1.64513e-37
Pla2g4a	9.52061e-42	0.346818	0.503	0.133	2.66558e-37
Rsl1d1	1.26707e-41	0.636425	0.855	0.757	3.54755e-37
Prkacb	1.7136e-41	0.374381	0.453	0.104	4.79774e-37
Axin1	1.9621e-41	0.437799	0.579	0.195	5.4935e-37
Atp5a1	2.78558e-41	0.446951	0.949	0.989	7.79907e-37
Nab1	2.79382e-41	0.743337	0.798	0.57	7.82215e-37
Akt1	3.28641e-41	0.603375	0.674	0.292	9.20129e-37
Hspa5	5.93935e-41	0.593279	0.839	0.643	1.6629e-36
Pou3f1	7.80769e-41	0.884243	0.929	0.927	2.186e-36
Kctd11	1.0328e-40	-0.552686	0.2	0.6	2.89163e-36
Tgm3	1.33137e-40	-0.699792	0.446	0.77	3.72758e-36
Gmps	1.4514e-40	0.559341	0.747	0.392	4.06362e-36
Il17rc	1.52421e-40	-0.509723	0.733	0.884	4.26748e-36
Fem1b	1.78845e-40	0.473905	0.657	0.27	5.00731e-36
Gm10073	1.97884e-40	-0.510037	0.839	0.954	5.54034e-36
Ablim1	2.18698e-40	-0.596397	0.869	0.985	6.1231e-36
Parl	3.0728e-40	0.589875	0.864	0.834	8.60323e-36
Actb	3.60907e-40	0.545989	0.993	1	1.01047e-35
Rpl13-ps3	3.78298e-40	-0.43807	0.193	0.539	1.05916e-35
2310007B03Rik	5.42921e-40	-0.500364	0.23	0.564	1.52007e-35
Ets2	5.87349e-40	-0.527309	0.674	0.876	1.64446e-35
Hmgb2	5.90092e-40	0.847776	0.92	0.799	1.65214e-35
U2af1	6.25286e-40	0.592997	0.883	0.837	1.75068e-35
5730508B09Rik	7.01405e-40	0.34408	0.483	0.127	1.96379e-35
Rars	9.21108e-40	0.569722	0.779	0.456	2.57892e-35
Sox4	1.3942e-39	1.01873	0.513	0.154	3.90348e-35
Nfic	1.54578e-39	0.444928	0.395	0.08	4.32788e-35
H2afj	1.59665e-39	0.412785	0.947	0.997	4.4703e-35
Strap	1.70467e-39	0.582278	0.869	0.74	4.77274e-35
Aqp3	1.73936e-39	-0.713983	0.772	0.952	4.86986e-35
S100a16	1.98424e-39	0.395303	0.961	0.995	5.55549e-35
Il6ra	2.03204e-39	-0.535565	0.559	0.762	5.68931e-35
Cggbp1	2.93332e-39	0.566733	0.745	0.389	8.21271e-35
Usp14	3.9042e-39	0.571855	0.763	0.457	1.0931e-34
Bzw2	4.09856e-39	0.635739	0.825	0.599	1.14752e-34
Rpgrip1	4.44182e-39	0.3177	0.285	0.027	1.24362e-34
Mrps21	4.73768e-39	-0.460453	0.639	0.851	1.32645e-34
Rnf126	5.33444e-39	0.587686	0.848	0.681	1.49354e-34
Rora	6.06962e-39	-0.569651	0.821	0.95	1.69937e-34
Chchd2	6.15568e-39	0.326525	0.982	1	1.72347e-34
Ndufs3	6.6812e-39	0.587544	0.855	0.717	1.8706e-34
Lsm12	8.25826e-39	0.572566	0.839	0.61	2.31215e-34
Tspo	8.93754e-39	0.657624	0.628	0.282	2.50233e-34
Tmed2	1.08935e-38	0.506141	0.924	0.95	3.04996e-34
Ahnak	1.13095e-38	-0.671661	0.963	1	3.16642e-34
Gsn	1.7468e-38	-0.663924	0.74	0.946	4.8907e-34
S100a14	1.90668e-38	-0.459799	0.931	0.996	5.33831e-34
Slk	2.5187e-38	0.616851	0.768	0.428	7.05186e-34
Irx4	2.61028e-38	0.535156	0.421	0.098	7.30826e-34
Pdcd10	3.20104e-38	0.568047	0.789	0.513	8.96227e-34
Nfe2l2	3.2194e-38	0.549149	0.733	0.382	9.01366e-34
Nol11	3.35908e-38	0.436409	0.602	0.218	9.40475e-34
Orm1	4.07843e-38	-0.374441	0.303	0.677	1.14188e-33
Zbtb16	4.19584e-38	-0.430046	0.234	0.583	1.17475e-33
Aplp2	4.5349e-38	0.643177	0.834	0.544	1.26968e-33
Mcm6	4.61844e-38	0.350955	0.354	0.058	1.29307e-33
Ryk	5.06646e-38	0.698171	0.816	0.546	1.41851e-33
Sap18	5.37841e-38	0.51147	0.749	0.424	1.50585e-33
Trappc10	6.49979e-38	0.51709	0.715	0.372	1.81981e-33
Epc2	7.29968e-38	0.443808	0.621	0.247	2.04376e-33
Rpl17	7.71859e-38	-0.308327	1	1	2.16105e-33
Eif4a2	8.11562e-38	-0.356624	0.471	0.753	2.27221e-33
Plag1	1.02408e-37	0.286324	0.414	0.089	2.86722e-33
Ssbp3	1.28808e-37	0.563266	0.618	0.239	3.60636e-33
Serf2	1.40215e-37	-0.44853	0.91	0.991	3.92573e-33
Srsf5	1.62174e-37	0.522377	0.931	0.946	4.54055e-33
Atp6ap2	1.78962e-37	0.529459	0.738	0.434	5.01058e-33
Cnbp	1.88013e-37	0.439837	0.952	0.983	5.26398e-33
Kank1	2.49084e-37	-0.3688	0.2	0.548	6.97384e-33
Nfix	3.24526e-37	0.781904	0.759	0.454	9.08607e-33
Ifitm2	4.21367e-37	0.73717	0.805	0.59	1.17974e-32
Rpl7a-ps5	5.60417e-37	-0.302063	0.028	0.351	1.56906e-32
Snx21	5.87192e-37	-0.398825	0.239	0.56	1.64402e-32
Esco1	6.02965e-37	0.347317	0.538	0.17	1.68818e-32
Sltm	6.03022e-37	-0.459831	0.74	0.906	1.68834e-32
Ppp2ca	6.92684e-37	0.546492	0.91	0.911	1.93938e-32
R3hdm2	8.92849e-37	0.518319	0.717	0.359	2.4998e-32
Tax1bp1	9.84634e-37	0.580557	0.899	0.835	2.75678e-32
Prr13	1.07014e-36	-0.50442	0.602	0.802	2.99618e-32
Vapa	1.16026e-36	0.550464	0.874	0.857	3.24851e-32
Anapc13	1.43075e-36	-0.488379	0.632	0.825	4.00581e-32
Hist1h1b	1.43399e-36	0.530642	0.313	0.045	4.01489e-32
Ola1	1.63745e-36	0.566468	0.839	0.785	4.58453e-32
Smim14	1.69757e-36	-0.477291	0.625	0.807	4.75285e-32
Trib3	2.35607e-36	-0.528617	0.214	0.522	6.59654e-32
Tulp4	2.38118e-36	0.579771	0.763	0.438	6.66682e-32
Lor	3.09657e-36	1.85113	0.749	0.357	8.66978e-32
Ndufc2	4.50666e-36	0.570008	0.871	0.851	1.26177e-31
Rps16	5.6994e-36	-0.273427	0.993	1	1.59572e-31
Ndufa11	8.41639e-36	0.533076	0.887	0.823	2.35642e-31
Parg	1.14513e-35	0.366442	0.474	0.131	3.20613e-31
Sdr16c6	1.16167e-35	0.732475	0.828	0.703	3.25244e-31
Dhx36	1.30843e-35	0.490332	0.538	0.175	3.66335e-31
Cttnbp2	2.16301e-35	0.355717	0.418	0.105	6.056e-31
Itgb1	2.80367e-35	0.5475	0.389	0.089	7.84971e-31
Usmg5	3.25674e-35	-0.480433	0.83	0.934	9.11823e-31
Tpm3	3.27047e-35	0.639802	0.83	0.599	9.15665e-31
Nmt1	4.3307e-35	-0.533122	0.561	0.758	1.21251e-30
Ptbp1	4.94773e-35	0.582109	0.839	0.607	1.38527e-30
Mall	5.49875e-35	-0.513973	0.48	0.742	1.53954e-30
Igf1r	5.5103e-35	-0.409459	0.375	0.675	1.54277e-30
Tmcc3	5.53726e-35	-0.508926	0.359	0.648	1.55032e-30
Ndufb7	5.61149e-35	0.532333	0.851	0.757	1.5711e-30
Ranbp2	5.99362e-35	0.466367	0.543	0.195	1.67809e-30
Atg5	6.59316e-35	0.508574	0.676	0.336	1.84595e-30
Tmem97	8.28637e-35	0.403002	0.609	0.247	2.32002e-30
Dync1i2	8.38588e-35	-0.48609	0.68	0.863	2.34788e-30
Bcl7c	8.59827e-35	0.525672	0.88	0.847	2.40734e-30
Alad	9.45293e-35	0.295798	0.411	0.104	2.64663e-30
Ddx46	1.02571e-34	0.56649	0.864	0.728	2.87177e-30
Pvrl4	1.09069e-34	-0.498789	0.738	0.924	3.0537e-30
Acsl5	1.1024e-34	-0.437782	0.552	0.769	3.08649e-30
Cyb5r3	1.14249e-34	0.616845	0.648	0.307	3.19875e-30
Sumo3	1.18516e-34	0.624169	0.846	0.679	3.3182e-30
Ppm1a	1.50863e-34	0.523866	0.786	0.489	4.22385e-30
Larp4	1.66826e-34	0.457625	0.653	0.284	4.67079e-30
Rpl23	1.7605e-34	-0.264974	1	1	4.92905e-30
Cfl1	1.91143e-34	0.533558	0.91	0.91	5.35161e-30
Ranbp1	2.03066e-34	0.612214	0.876	0.805	5.68545e-30
Metrnl	2.04785e-34	-0.512059	0.736	0.908	5.73356e-30
Dnajb2	2.51025e-34	-0.38899	0.223	0.533	7.02821e-30
Lrrc8b	2.71e-34	0.353057	0.474	0.145	7.58746e-30
Hspa9	2.8306e-34	0.61467	0.86	0.746	7.92512e-30
Oaz1	3.32277e-34	0.425803	0.966	0.987	9.30309e-30
Cox17	3.33803e-34	-0.379823	0.186	0.51	9.3458e-30
Desi1	3.62758e-34	-0.481486	0.379	0.684	1.01565e-29
Hspd1	3.88083e-34	0.629261	0.864	0.849	1.08656e-29
Pgap2	3.94147e-34	0.524239	0.772	0.486	1.10353e-29
Htatip2	5.14615e-34	0.515278	0.763	0.494	1.44082e-29
Hspa4	6.37814e-34	0.569495	0.823	0.619	1.78575e-29
Papss1	7.13302e-34	0.502932	0.736	0.414	1.9971e-29
Myo5a	1.0886e-33	0.484447	0.485	0.151	3.04787e-29
Exosc7	1.29705e-33	0.558101	0.768	0.538	3.63149e-29
Ddx6	1.31213e-33	0.594298	0.793	0.485	3.6737e-29
Tkt	1.66211e-33	0.548797	0.89	0.834	4.65359e-29
Usp7	1.82211e-33	0.623975	0.802	0.529	5.10154e-29
Txn1	1.96718e-33	0.564202	0.883	0.892	5.50771e-29
Klf5	2.29824e-33	-0.661642	0.814	0.958	6.43461e-29
Snrnp40	2.48478e-33	0.442578	0.674	0.328	6.9569e-29
Podxl2	3.32083e-33	0.34168	0.322	0.057	9.29766e-29
Gjb4	3.7675e-33	-0.58139	0.292	0.631	1.05483e-28
Npepl1	4.94691e-33	0.325079	0.315	0.056	1.38503e-28
Ndufb11	8.49085e-33	0.484365	0.903	0.942	2.37727e-28
Myo1b	8.75752e-33	0.365661	0.356	0.076	2.45193e-28
Pdrg1	9.25237e-33	-0.437164	0.379	0.647	2.59048e-28
Slc16a6	9.39159e-33	0.435849	0.646	0.307	2.62946e-28
Dcaf13	1.036e-32	0.321774	0.577	0.215	2.90059e-28
Ndufb10	1.12608e-32	0.497999	0.874	0.912	3.1528e-28
Rps5	1.46708e-32	-0.305294	0.993	1	4.10752e-28
Smarce1	1.50345e-32	0.633585	0.857	0.612	4.20935e-28
Mpc1	1.56284e-32	0.482285	0.71	0.433	4.37565e-28
Pxmp4	1.62432e-32	-0.488455	0.621	0.795	4.54777e-28
Cox6c	2.32566e-32	-0.374665	0.947	0.999	6.51139e-28
Tgm1	2.53372e-32	-0.346827	0.274	0.637	7.09392e-28
Mcl1	2.69839e-32	0.545665	0.784	0.531	7.55495e-28
Cep350	3.01931e-32	0.423394	0.572	0.226	8.45346e-28
Alg5	3.91001e-32	0.494835	0.747	0.444	1.09472e-27
Ldlr	4.19924e-32	0.288646	0.423	0.114	1.1757e-27
Cd63	4.49017e-32	0.571831	0.871	0.792	1.25716e-27
Rock2	4.66896e-32	0.472626	0.559	0.219	1.30722e-27
Mid1	4.85118e-32	-0.332252	0.032	0.323	1.35823e-27
Siah1a	5.07636e-32	0.398177	0.674	0.327	1.42128e-27
Copb2	5.39296e-32	0.490384	0.759	0.458	1.50992e-27
Kcmf1	5.50085e-32	0.493613	0.798	0.527	1.54013e-27
Sergef	6.49006e-32	0.296804	0.487	0.162	1.81709e-27
Phc2	6.71217e-32	0.399449	0.563	0.212	1.87927e-27
Ppia	6.89731e-32	0.328999	0.982	0.999	1.93111e-27
Snrpa1	6.89803e-32	0.510351	0.743	0.453	1.93131e-27
Arhgef5	9.01296e-32	0.483444	0.513	0.19	2.52345e-27
Mettl9	1.19394e-31	0.499677	0.786	0.535	3.3428e-27
Ptgs1	1.38241e-31	-0.545157	0.651	0.859	3.87046e-27
Rab11a	1.44275e-31	-0.51214	0.823	0.969	4.0394e-27
Map1lc3b	1.44289e-31	-0.373213	0.874	0.98	4.03981e-27
Mapkapk3	1.44514e-31	-0.457579	0.71	0.862	4.0461e-27
Fosb	1.4894e-31	0.649744	0.501	0.187	4.17001e-27
Prpf40a	1.83843e-31	0.559686	0.88	0.758	5.14723e-27
Tpm4	1.95713e-31	-0.425704	0.706	0.858	5.47958e-27
Dsp	2.12598e-31	0.494696	0.986	0.997	5.95233e-27
Fosl2	2.37528e-31	-0.416882	0.68	0.839	6.65031e-27
Arrdc3	2.43781e-31	-0.449919	0.409	0.651	6.82538e-27
Gas1	2.53677e-31	0.49772	0.434	0.129	7.10244e-27
Akap8	3.09651e-31	0.448454	0.669	0.328	8.66961e-27
Slc31a2	3.17858e-31	-0.503972	0.724	0.867	8.8994e-27
Socs2	3.35288e-31	-0.389304	0.057	0.351	9.38738e-27
Polr1c	4.60565e-31	-0.412837	0.336	0.596	1.28949e-26
Mef2a	5.70501e-31	0.559242	0.818	0.513	1.59729e-26
Apoc1	5.70601e-31	-0.626474	0.772	0.926	1.59757e-26
Sfn	5.96466e-31	-0.494195	0.966	0.999	1.66998e-26
Arhgef12	6.24741e-31	0.515379	0.768	0.462	1.74915e-26
Dock8	6.8003e-31	-0.453976	0.12	0.421	1.90395e-26
Ypel3	7.40211e-31	-0.409346	0.669	0.829	2.07244e-26
Srp9	7.66482e-31	0.421916	0.915	0.908	2.146e-26
Taf7	8.19969e-31	0.320268	0.593	0.254	2.29575e-26
Mrgbp	8.25797e-31	0.312517	0.497	0.167	2.31207e-26
Chrac1	8.27017e-31	0.514915	0.743	0.414	2.31548e-26
2810004N23Rik	1.11934e-30	-0.420691	0.329	0.604	3.13392e-26
Hmgcr	1.11937e-30	0.486392	0.607	0.286	3.134e-26
Psmd6	1.15658e-30	0.480855	0.834	0.669	3.2382e-26
Sdhb	1.20296e-30	-0.497454	0.699	0.879	3.36805e-26
Mapkapk2	1.42512e-30	0.459649	0.667	0.323	3.99004e-26
Rint1	1.47488e-30	0.320479	0.54	0.214	4.12938e-26
Rsrc2	1.60779e-30	-0.393557	0.706	0.843	4.50148e-26
Stfa3	1.94388e-30	-0.619651	0.982	0.999	5.44247e-26
Krt14	2.06201e-30	2.75719	0.913	0.803	5.77323e-26
Setd8	2.21821e-30	0.526081	0.88	0.821	6.21056e-26
Ctage5	2.32679e-30	0.524339	0.814	0.649	6.51453e-26
Ell2	2.90646e-30	0.462252	0.653	0.335	8.13749e-26
Maff	3.79702e-30	-0.391039	0.172	0.462	1.06309e-25
Cisd1	4.16913e-30	-0.512437	0.708	0.849	1.16727e-25
Psma6	4.39276e-30	0.475564	0.869	0.811	1.22989e-25
Dtnbp1	4.40825e-30	0.422115	0.595	0.256	1.23422e-25
Thoc3	5.24383e-30	0.392819	0.68	0.341	1.46817e-25
Smad2	5.2946e-30	0.369586	0.554	0.222	1.48238e-25
Dad1	5.33958e-30	0.496564	0.848	0.799	1.49498e-25
Dtd2	5.72789e-30	0.326309	0.531	0.194	1.6037e-25
Mycbp2	6.53321e-30	0.635274	0.855	0.687	1.82917e-25
Map7d1	6.60176e-30	-0.410138	0.395	0.663	1.84836e-25
Chp1	6.6065e-30	-0.349367	0.393	0.659	1.84969e-25
AI413582	7.2927e-30	-0.453976	0.428	0.66	2.04181e-25
Opa1	7.32384e-30	0.345057	0.531	0.201	2.05053e-25
Tfdp2	9.30367e-30	0.358111	0.451	0.145	2.60484e-25
BC004004	1.03462e-29	0.456191	0.736	0.434	2.89673e-25
Zfp362	1.11925e-29	0.298352	0.336	0.072	3.13368e-25
Wdr83os	1.42011e-29	0.504074	0.832	0.679	3.97603e-25
Pmm1	1.917e-29	-0.438974	0.545	0.76	5.36722e-25
4921524J17Rik	2.17784e-29	0.364427	0.547	0.219	6.09752e-25
Crct1	2.20857e-29	2.87242	0.317	0.073	6.18356e-25
Polr2b	2.38163e-29	0.33479	0.552	0.23	6.66808e-25
Uri1	2.63416e-29	0.437142	0.713	0.385	7.37512e-25
Nbl1	2.64777e-29	0.408212	0.379	0.102	7.41322e-25
Zfp106	2.967e-29	0.462248	0.715	0.381	8.307e-25
Uqcrh	3.55756e-29	-0.346807	0.929	0.989	9.96045e-25
Mrps18c	3.57748e-29	0.453691	0.772	0.517	1.00162e-24
Macf1	4.16092e-29	0.581122	0.701	0.394	1.16498e-24
Cbr3	4.68439e-29	-0.461544	0.632	0.814	1.31154e-24
Col4a3bp	5.11387e-29	0.322065	0.494	0.173	1.43178e-24
Mbd3	5.12287e-29	0.500584	0.809	0.59	1.4343e-24
Spcs2	5.17505e-29	0.490061	0.857	0.707	1.44891e-24
Mrpl12	6.88991e-29	0.566304	0.825	0.683	1.92904e-24
Net1	6.89636e-29	0.700367	0.83	0.624	1.93084e-24
Smad4	7.16119e-29	0.533028	0.657	0.345	2.00499e-24
Hcfc1	7.28393e-29	0.304953	0.478	0.167	2.03936e-24
Adh1	7.90907e-29	-0.583055	0.524	0.784	2.21438e-24
Psmc4	8.14471e-29	0.492778	0.811	0.6	2.28036e-24
Grk6	8.36593e-29	0.313368	0.379	0.102	2.34229e-24
Psmb2	9.0434e-29	0.443269	0.871	0.902	2.53197e-24
2022-09-11	1.12643e-28	0.315827	0.303	0.061	3.15378e-24
R3hcc1	1.18013e-28	0.334153	0.526	0.203	3.30413e-24
Akirin2	1.2095e-28	0.465288	0.683	0.385	3.38637e-24
Pin1	1.22368e-28	0.469766	0.816	0.623	3.42605e-24
Nin	1.3136e-28	0.527407	0.549	0.235	3.67781e-24
Acaca	1.40115e-28	0.337641	0.522	0.202	3.92294e-24
Ppp4r2	1.4066e-28	0.470868	0.763	0.482	3.93821e-24
Zbtb7b	1.89368e-28	-0.384995	0.457	0.672	5.30192e-24
Calm4	2.07654e-28	-0.398799	0.989	1	5.8139e-24
Txnrd3	2.32517e-28	0.309325	0.515	0.199	6.51002e-24
Slc25a28	2.35121e-28	0.270971	0.487	0.171	6.58293e-24
Mycl	2.74384e-28	0.411892	0.589	0.272	7.68221e-24
Aox4	2.9525e-28	0.547242	0.68	0.392	8.26642e-24
Kpna3	3.24217e-28	0.350517	0.51	0.195	9.07744e-24
Rpl32	3.60768e-28	-0.25818	1	1	1.01008e-23
Serinc3	3.90556e-28	-0.337961	0.418	0.668	1.09348e-23
Zranb1	4.13426e-28	0.636427	0.777	0.494	1.15751e-23
Lamtor1	4.31594e-28	0.480309	0.841	0.736	1.20838e-23
Rpl3	4.46437e-28	-0.321657	0.998	1	1.24993e-23
Postn	4.83899e-28	0.772311	0.492	0.208	1.35482e-23
Tmco1	5.30036e-28	-0.401287	0.674	0.807	1.484e-23
Rragc	5.82918e-28	0.440592	0.763	0.502	1.63205e-23
Snrk	6.324e-28	-0.398466	0.405	0.636	1.77059e-23
Rbmx	6.67224e-28	0.356084	0.531	0.208	1.86809e-23
Zfp593	7.07557e-28	0.416616	0.738	0.463	1.98102e-23
Vti1b	7.44456e-28	-0.400659	0.582	0.741	2.08433e-23
Stard10	7.66703e-28	0.531446	0.807	0.708	2.14662e-23
PISD	7.92145e-28	-0.390824	0.315	0.582	2.21785e-23
Sppl3	9.78992e-28	0.568495	0.897	0.79	2.74098e-23
Man2a1	1.1124e-27	0.490821	0.614	0.317	3.11449e-23
Tmed10	1.12693e-27	0.392349	0.922	0.973	3.15519e-23
Topbp1	1.23819e-27	0.608921	0.478	0.174	3.46669e-23
Rorc	1.27353e-27	-0.36413	0.172	0.445	3.56563e-23
2022-03-09	1.35603e-27	0.266677	0.515	0.195	3.79661e-23
Tmem43	1.37805e-27	-0.434557	0.547	0.772	3.85828e-23
Ndufa6	1.51579e-27	-0.390574	0.837	0.939	4.24391e-23
Hpgds	1.79487e-27	-0.489267	0.405	0.624	5.02527e-23
Ndufab1	2.01431e-27	0.484966	0.825	0.691	5.63965e-23
Cdk2ap2	2.12516e-27	-0.326204	0.172	0.45	5.95001e-23
Sec61g	2.31042e-27	-0.421221	0.899	0.984	6.46872e-23
Pld3	2.32647e-27	-0.398521	0.515	0.733	6.51365e-23
Pdia6	2.52747e-27	0.457206	0.745	0.482	7.07642e-23
Psma7	2.65273e-27	0.36691	0.931	0.975	7.42711e-23
Pla2g12a	2.66301e-27	0.478644	0.724	0.449	7.4559e-23
Skint9	2.71543e-27	-0.655529	0.453	0.742	7.60265e-23
Sc5d	2.84746e-27	0.448873	0.632	0.327	7.97231e-23
Atox1	2.89132e-27	-0.346389	0.952	0.999	8.09512e-23
Hsd17b12	2.91522e-27	0.468126	0.857	0.813	8.16205e-23
Txndc17	3.11345e-27	0.501949	0.91	0.963	8.71703e-23
Baz2b	3.30025e-27	0.476321	0.775	0.506	9.24005e-23
Gatad1	3.31464e-27	0.337255	0.556	0.223	9.28034e-23
Tnks2	3.64135e-27	0.487788	0.701	0.414	1.0195e-22
Cwh43	3.93919e-27	-0.461462	0.572	0.765	1.1029e-22
Msn	4.02674e-27	0.287998	0.338	0.086	1.12741e-22
Laptm4a	4.3684e-27	-0.413719	0.841	0.96	1.22307e-22
1810011O10Rik	5.56815e-27	-0.452569	0.421	0.673	1.55897e-22
[truncated: 1,188 more rows]

## Sheet: 5_WTM3KO_IFE_basal_kovswt_deg
	p_val	avg_log2FC	pct.1	pct.2	p_val_adj
[truncated: 1,596 more rows]
